# Supplementary material for: Zika Virus Impairs Neurogenesis and Synaptogenesis Pathways in Human Neural Stem Cells and Neurons
Source: Front Cell Neurosci. 2019 Mar 15;13:64. doi: 10.3389/fncel.2019.00064 (PMC6436085; doi:10.3389/fncel.2019.00064)
Supplement: TABLE S1 — Neurospheres ZIKV-AF vs. ZIKV-BR vs. MOCK ANOVA regulated proteins FDR < 5%. [file Table_1.XLSX]

## Sheet: Table S1
Table S1	Neurospheres	ZIKV-AF vs ZIKV-BR vs MOCK	Human Uniprot database
		ANOVA REGULATED PROTEINS	ZIKV Uniprot database
		FDR<5%
Uniprot Accession	Gene Name	Description	ZIKV-AF/MOCK RATIO	ZIKV-BR/MOCH RATIO	Peptides	Unique Peptides	PSMs	pValue (-Log)	MOCK (Normalized abundance)	MOCK (Normalized abundance)	MOCK (Normalized abundance)	ZIKV-AF (Normalized abundance)	ZIKV-AF (Normalized abundance)	ZIKV-AF (Normalized abundance)	ZIKV-BR (Normalized abundance)	ZIKV-BR (Normalized abundance)	ZIKV-BR (Normalized abundance)
P07477	PRSS1	Trypsin-1 OS=Homo sapiens GN=PRSS1 PE=1 SV=1	0.523188	0.433831	5	5	230	2.00937	16016.8	20325.5	31603.6	10155.7	12321.6	13071.2	10321	8997.45	10158.5
O60784	TOM1	Target of Myb protein 1 OS=Homo sapiens GN=TOM1 PE=1 SV=2	0.540666	0.547536	3	3	11	2.04375	28.5	27.5	31.3	12.5	21.8001	12.9	15.6	15.7	16.5
P35030	PRSS3	Trypsin-3 OS=Homo sapiens GN=PRSS3 PE=1 SV=2	0.569609	0.498433	3	3	77	2.03244	6106.37	8110.08	10919.4	4283.58	4701.48	5332.51	4285.06	3880.16	4363.29
P04792	HSPB1	Heat shock protein beta-1 OS=Homo sapiens GN=HSPB1 PE=1 SV=2	0.57201	0.344784	14	14	64	2.9443	4924.63	6564.64	7228.6	2881.09	3326.99	4498.72	2163.57	1984.97	2305.08
P0CG38	POTEI	POTE ankyrin domain family member I OS=Homo sapiens GN=POTEI PE=3 SV=1	0.599077	0.565863	11	2	798	2.70378	5069.75	4565.32	3825.41	2344.88	3035.67	2683.31	2485.12	2392.16	2739.51
Q15477	SKIV2L	Helicase SKI2W OS=Homo sapiens GN=SKIV2L PE=1 SV=3	0.625145	0.662591	4	4	14	3.1117	158.6	168.7	188.101	96.8003	114.4	111	113.7	106.3	121.5
P10909	CLU	Clusterin OS=Homo sapiens GN=CLU PE=1 SV=1	0.626973	0.529001	11	11	33	3.24481	3194.78	3582.87	4010.59	2118.9	2215.78	2429.26	2145.65	1776.35	1784.99
Q6ZSZ5	ARHGEF18	Rho guanine nucleotide exchange factor 18 OS=Homo sapiens GN=ARHGEF18 PE=1 SV=3	0.630705	0.604032	3	2	5	2.1055	53.2999	53	62.3998	32.2999	42.6999	31.3999	38.3999	34.8001	28.7
E5RK27	VDAC3	Voltage-dependent anion-selective channel protein 3 (Fragment) OS=Homo sapiens GN=VDAC3 PE=1 SV=1	0.639902	0.645449	6	1	22	2.8452	300.6	307.7	293.399	163.1	215.599	198.3	201.6	200.6	179.8
A6NFI3	ZNF316	Zinc finger protein 316 OS=Homo sapiens GN=ZNF316 PE=1 SV=1	0.642561	0.808538	5	5	7	2.18388	54.2	51.0002	40.0001	29	33.1	31.1999	40.1	36.9	40.3999
P02452	COL1A1	Collagen alpha-1(I) chain OS=Homo sapiens GN=COL1A1 PE=1 SV=5	0.644479	0.651566	5	5	8	2.14687	233.001	234.9	209.7	121	169.7	146	151.7	161	128.8
Q96BH1	RNF25	E3 ubiquitin-protein ligase RNF25 OS=Homo sapiens GN=RNF25 PE=1 SV=1	0.649302	0.625704	5	5	13	2.55985	193.5	224.8	255.5	133.3	154.2	150	144.6	149.7	127.3
P11137-4	MAP2	Isoform 4 of Microtubule-associated protein 2 OS=Homo sapiens GN=MAP2	0.656213	0.54936	18	2	37	3.77496	29.6001	29.4999	27	19.6999	19.1	17.7	17.5	14.2	15.6
Q96IV0	NGLY1	Peptide-N(4)-(N-acetyl-beta-glucosaminyl)asparagine amidase OS=Homo sapiens GN=NGLY1 PE=1 SV=1	0.657108	0.568495	4	4	12	4.41203	77.4998	76.0998	80.0001	49	54.6	49.9001	45.2	46.8001	40.8001
P01308	INS	Insulin OS=Homo sapiens GN=INS PE=1 SV=1	0.662734	0.553657	2	2	14	3.58636	348.301	361.299	366.701	217.4	238.8	257.101	222.7	191.7	181.501
P57721	PCBP3	Poly(rC)-binding protein 3 OS=Homo sapiens GN=PCBP3 PE=2 SV=2	0.669498	0.700123	11	1	255	2.32995	119.9	109	100.9	71.9	74.2001	74.7002	74.3	67.1	89.5003
P02461	COL3A1	Collagen alpha-1(III) chain OS=Homo sapiens GN=COL3A1 PE=1 SV=4	0.676116	0.665627	5	5	10	2.58185	474.4	528.702	570.001	311.3	370	382.3	365.599	359.6	321.9
Q96P11	NSUN5	Probable 28S rRNA (cytosine-C(5))-methyltransferase OS=Homo sapiens GN=NSUN5 PE=1 SV=2	0.6838	0.648497	2	2	5	2.03422	159.3	153.1	203.101	103.8	127.2	121.5	115.7	118.7	99.8998
Q9NVN3	RIC8B	Synembryn-B OS=Homo sapiens GN=RIC8B PE=1 SV=2	0.68743	0.581636	5	4	11	2.95352	152.9	127.9	155.9	100.7	94.8003	104.7	75.4998	84.3	94.2003
P06858	LPL	Lipoprotein lipase OS=Homo sapiens GN=LPL PE=1 SV=1	0.690367	0.624554	8	8	17	2.74081	992.498	1139.83	1207.49	715.699	758.602	831.401	773.298	673.699	638.902
Q6P1L5	FAM117B	Protein FAM117B OS=Homo sapiens GN=FAM117B PE=1 SV=2	0.70005	0.730308	2	2	3	2.59583	190.9	193.799	223.401	129.1	156.3	140.3	152.6	149	142.5
Q15366-4	PCBP2	Isoform 4 of Poly(rC)-binding protein 2 OS=Homo sapiens GN=PCBP2	0.701305	0.524096	23	0	155	3.11731	58.9002	62.9001	77.3999	44.1999	49.2001	46.3	38.0001	34.6	31.7999
Q9H8M2	BRD9	Bromodomain-containing protein 9 OS=Homo sapiens GN=BRD9 PE=1 SV=2	0.70141	0.668996	2	2	3	1.993	218.4	250.2	290.3	157	189.3	186	185.501	167.6	154.6
Q7Z460-3	CLASP1	Isoform 3 of CLIP-associating protein 1 OS=Homo sapiens GN=CLASP1	0.703567	0.661132	33	0	43	2.72011	50.3001	52.0999	60.1999	33.9999	38.2999	42.1	35.1	35.8001	36.6
O00458	IFRD1	Interferon-related developmental regulator 1 OS=Homo sapiens GN=IFRD1 PE=1 SV=4	0.70799	0.824111	2	2	4	2.00894	93.3003	99.2001	100.3	59.3	73.4999	74.5001	76.7998	76.0001	88.5003
Q6UUV9	CRTC1	CREB-regulated transcription coactivator 1 OS=Homo sapiens GN=CRTC1 PE=1 SV=2	0.709521	0.652379	3	3	13	2.68264	24.6001	29.2001	30.2001	19.6999	19.3	20.6	17.5	17	20.3
Q9P2K8	EIF2AK4	Eukaryotic translation initiation factor 2-alpha kinase 4 OS=Homo sapiens GN=EIF2AK4 PE=1 SV=3	0.709796	0.713954	3	3	4	2.1465	63.1999	80.3001	72.9002	45.1001	53.7998	54.7	51.6	53.1998	49.6999
Q562F6	SGOL2	Shugoshin-like 2 OS=Homo sapiens GN=SGOL2 PE=1 SV=2	0.711683	0.661418	2	2	4	2.51694	244.3	249.8	236	151.4	192.8	175.399	143.5	171.8	167.6
Q92598-2	HSPH1	Isoform Beta of Heat shock protein 105 kDa OS=Homo sapiens GN=HSPH1	0.71266	0.531084	53	1	160	2.67515	91.3999	93.7002	78.6999	52.0999	61.4998	74.4	44.4999	45.8001	49.7999
P09382	LGALS1	Galectin-1 OS=Homo sapiens GN=LGALS1 PE=1 SV=2	0.715484	0.615124	5	5	8	3.18908	795.501	919.203	929.802	574.3	620.2	697.602	552.599	535.399	538.701
P25445	FAS	Tumor necrosis factor receptor superfamily member 6 OS=Homo sapiens GN=FAS PE=1 SV=1	0.720059	0.560068	2	2	3	2.77056	184.3	181.2	171.4	109.8	136.6	140.2	100.6	87.6997	112.4
Q13449	LSAMP	Limbic system-associated membrane protein OS=Homo sapiens GN=LSAMP PE=1 SV=2	0.724277	0.568424	2	2	4	2.72724	157.5	172.6	164.6	130.8	113.5	114	112	84.7999	84.3999
Q9Y375	NDUFAF1	Complex I intermediate-associated protein 30, mitochondrial OS=Homo sapiens GN=NDUFAF1 PE=1 SV=2	0.726583	0.739388	3	3	4	3.18302	131.9	139.3	150.5	100.6	108.6	97.1997	105.7	106.8	99.2999
Q9P0U3	SENP1	Sentrin-specific protease 1 OS=Homo sapiens GN=SENP1 PE=1 SV=2	0.726957	0.582925	2	2	6	2.56265	181.2	205.499	245.8	160.3	154.2	145.3	114	118	136.7
Q9UBF6	RNF7	RING-box protein 2 OS=Homo sapiens GN=RNF7 PE=1 SV=1	0.732694	0.766411	3	3	5	2.34563	279.6	264.4	239.001	192.199	189.701	191.8	181.299	196.9	221.901
Q9BX40-2	LSM14B	Isoform 2 of Protein LSM14 homolog B OS=Homo sapiens GN=LSM14B	0.737164	0.682051	8	0	15	2.15494	71.0001	74.5001	66.8002	43.4999	55.2001	57.8001	49.7999	49.7999	45.2
Q96BY7	ATG2B	Autophagy-related protein 2 homolog B OS=Homo sapiens GN=ATG2B PE=1 SV=5	0.737273	0.833046	3	3	5	2.89525	155.5	157.4	150.7	103.5	123.9	114.4	129.5	129.3	127.4
Q14677-3	CLINT1	Isoform 3 of Clathrin interactor 1 OS=Homo sapiens GN=CLINT1	0.740409	0.861892	9	1	13	2.01449	72.8002	79.4002	82.3999	55.5002	61.9001	56.2999	72.6001	69.9	59.7
Q8TBX8	PIP4K2C	Phosphatidylinositol 5-phosphate 4-kinase type-2 gamma OS=Homo sapiens GN=PIP4K2C PE=1 SV=3	0.740684	0.787916	4	4	6	2.00632	211	211.201	229.9	143.4	173.201	166.4	185.7	173.5	154.6
O60462	NRP2	Neuropilin-2 OS=Homo sapiens GN=NRP2 PE=1 SV=2	0.741024	0.721054	2	2	3	2.71385	293.399	315.7	332.299	212.4	238.899	246.3	238.099	210.501	230.199
P0DMV9	HSPA1B	Heat shock 70 kDa protein 1B OS=Homo sapiens GN=HSPA1B PE=1 SV=1	0.74334	0.567928	54	46	425	2.6696	21365.6	25981.6	27032.4	16009	18425.3	20854.9	14331.5	14470.2	13440.5
Q12816	TRO	Trophinin OS=Homo sapiens GN=TRO PE=1 SV=3	0.747495	0.730399	3	2	10	2.29248	151.8	156.3	130.7	98.6003	115.6	113.8	101.4	108.8	110.3
P23142	FBLN1	Fibulin-1 OS=Homo sapiens GN=FBLN1 PE=1 SV=4	0.750256	0.639391	7	3	15	3.37954	216.4	210.501	251.4	169.6	164.5	174.8	146.2	137.1	150.4
I3L3R1	HOXB8	Homeobox B8, isoform CRA_a OS=Homo sapiens GN=HOXB8 PE=3 SV=1	0.750625	0.685624	3	1	4	2.45807	53.1	58.4001	48.4999	38.3999	38.6	43.1001	34.6	40.3999	34.6999
Q969M7	UBE2F	NEDD8-conjugating enzyme UBE2F OS=Homo sapiens GN=UBE2F PE=1 SV=1	0.753724	0.802373	3	3	5	2.62679	251.301	237.7	269.5	175.2	192.199	204.301	202.2	200.2	206.2
P31949	S100A11	Protein S100-A11 OS=Homo sapiens GN=S100A11 PE=1 SV=2	0.755438	0.639913	4	4	17	2.09529	2130.24	2544.74	2726.43	1599.05	1899.63	2092.63	1676.11	1540.73	1519.41
Q9BZE9	ASPSCR1	Tether containing UBX domain for GLUT4 OS=Homo sapiens GN=ASPSCR1 PE=1 SV=1	0.75738	0.764404	2	2	4	1.99257	553.002	588.199	610.099	386.199	495.201	445	460.699	459.602	418.4
Q13501	SQSTM1	Sequestosome-1 OS=Homo sapiens GN=SQSTM1 PE=1 SV=1	0.757598	0.618576	5	5	12	3.05156	711.101	763.699	792.502	539.1	536.402	642.201	497.299	432.1	473.1
Q96CX2	KCTD12	BTB/POZ domain-containing protein KCTD12 OS=Homo sapiens GN=KCTD12 PE=1 SV=1	0.760032	0.686161	5	5	13	2.59878	727.302	802.802	796.903	518.798	601.8	648	546.202	546.3	504.199
Q96AQ6	PBXIP1	Pre-B-cell leukemia transcription factor-interacting protein 1 OS=Homo sapiens GN=PBXIP1 PE=1 SV=1	0.760706	0.660084	7	7	14	3.13109	806.6	874.503	891.901	592.298	664.7	700.3	603.199	550.1	545.101
Q7Z3U7	MON2	Protein MON2 homolog OS=Homo sapiens GN=MON2 PE=1 SV=3	0.761054	0.755	7	7	11	2.19454	551.199	552.4	581.3	415.401	456	410.899	456.3	446.699	369.101
P07942	LAMB1	Laminin subunit beta-1 OS=Homo sapiens GN=LAMB1 PE=1 SV=2	0.761068	0.689489	10	10	24	2.06864	1039.37	1352.68	1135.49	863.098	853.602	967.998	878.397	774.102	779.703
Q14315	FLNC	Filamin-C OS=Homo sapiens GN=FLNC PE=1 SV=3	0.762068	0.640327	38	25	138	2.69513	4603.45	5451.36	5649.47	3679.01	3919.08	4369.64	3497.48	3194.78	3363.62
Q01995	TAGLN	Transgelin OS=Homo sapiens GN=TAGLN PE=1 SV=4	0.76653	0.676688	17	16	96	2.34674	6229.5	7158.29	7502.73	4983.69	5097.94	5931.58	4788.64	4346.38	5001.34
P17405	SMPD1	Sphingomyelin phosphodiesterase OS=Homo sapiens GN=SMPD1 PE=1 SV=4	0.772126	0.871382	2	2	4	2.15702	85.2998	73.4001	83.1002	58.9002	65.2	62.6	72.2002	66.1001	72.4001
Q9HAW4	CLSPN	Claspin OS=Homo sapiens GN=CLSPN PE=1 SV=3	0.77363	0.743778	2	2	3	2.79729	368.201	354.999	345.399	249.3	283.8	293.6	252	272.5	270.3
Q96AE4-2	FUBP1	Isoform 2 of Far upstream element-binding protein 1 OS=Homo sapiens GN=FUBP1	0.780887	0.803206	37	2	100	2.47156	1056	1151.58	1098.79	787.6	916.302	878.002	890.203	919.898	845.599
Q8NFP9	NBEA	Neurobeachin OS=Homo sapiens GN=NBEA PE=1 SV=3	0.785024	0.868456	2	2	4	2.42305	341.5	340	334.901	240.1	285.8	271.999	295.7	297.2	289.799
Q8IVL6	LEPREL2	Prolyl 3-hydroxylase 3 OS=Homo sapiens GN=LEPREL2 PE=1 SV=1	0.785121	0.729993	5	5	12	2.89678	425.201	425.501	462.6	337.099	336.201	357.8	311.801	298.501	348.4
Q13443	ADAM9	Disintegrin and metalloproteinase domain-containing protein 9 OS=Homo sapiens GN=ADAM9 PE=1 SV=1	0.786553	0.783946	3	3	8	2.48603	525.501	561.001	563.101	408.001	450.799	438.7	416.199	406.7	470.301
Q9Y2I1	NISCH	Nischarin OS=Homo sapiens GN=NISCH PE=1 SV=3	0.787981	0.774543	3	3	5	3.15091	410.401	431.1	453.199	326.199	331.099	362.9	329.2	336.8	336.8
Q9Y2X7	GIT1	ARF GTPase-activating protein GIT1 OS=Homo sapiens GN=GIT1 PE=1 SV=2	0.790612	0.786089	9	9	20	2.36895	667.998	669.899	762.498	526.799	588.199	545.6	561.799	566.699	522.599
Q9NT62	ATG3	Ubiquitin-like-conjugating enzyme ATG3 OS=Homo sapiens GN=ATG3 PE=1 SV=1	0.793539	0.670319	4	4	7	3.62148	579.598	613.101	605.7	439.101	497.899	490.099	423.201	383.401	398.899
P53794	SLC5A3	Sodium/myo-inositol cotransporter OS=Homo sapiens GN=SLC5A3 PE=3 SV=2	0.797165	0.539413	3	3	6	2.30716	32.9001	36.9	43.1001	24.2001	31.3999	34.4001	19.6999	22.3	18.8999
Q8IZD4	DCP1B	mRNA-decapping enzyme 1B OS=Homo sapiens GN=DCP1B PE=1 SV=2	0.798047	0.790862	5	5	10	4.00294	419.3	432.501	428.699	329.2	357.599	335.1	345.6	334.499	332.599
Q13158	FADD	FAS-associated death domain protein OS=Homo sapiens GN=FADD PE=1 SV=1	0.798059	0.78123	4	4	9	2.08582	198.999	196	181.4	138.1	168.901	153	157.2	147.7	145.4
Q08378	GOLGA3	Golgin subfamily A member 3 OS=Homo sapiens GN=GOLGA3 PE=1 SV=2	0.798266	0.801526	6	6	14	2.02237	526.201	617.502	635.902	458.199	488.299	474.101	491.501	480.599	454.3
Q99470	SDF2	Stromal cell-derived factor 2 OS=Homo sapiens GN=SDF2 PE=1 SV=2	0.798809	0.675766	5	5	20	2.61458	1168.38	1291.02	1393.41	1022.1	986.599	1068.97	959.301	801.301	843.001
Q9HCE1	MOV10	Putative helicase MOV-10 OS=Homo sapiens GN=MOV10 PE=1 SV=2	0.800477	0.827507	2	2	3	3.20512	597.8	609.499	635.1	482.498	500.2	492.101	507.601	481.8	535.198
P53814	SMTN	Smoothelin OS=Homo sapiens GN=SMTN PE=1 SV=7	0.801105	0.72241	2	2	3	2.07591	143	139.6	134.2	98	119.2	116.7	94.4003	111.6	95.0998
Q13625	TP53BP2	Apoptosis-stimulating of p53 protein 2 OS=Homo sapiens GN=TP53BP2 PE=1 SV=2	0.802839	0.780608	4	4	8	2.49719	124.6	112.6	136.1	101	99.5997	99.0998	95.6001	97.9002	97.9002
Q7Z3E5	ARMC9	LisH domain-containing protein ARMC9 OS=Homo sapiens GN=ARMC9 PE=1 SV=2	0.804526	0.895013	3	3	7	3.21076	54.6	59.8998	57.8999	46.3999	44.8001	47.5001	51.6	50.6002	52.0999
P29317	EPHA2	Ephrin type-A receptor 2 OS=Homo sapiens GN=EPHA2 PE=1 SV=2	0.806424	0.717574	13	11	27	2.80245	424	463.9	441.301	346.3	359.8	365.8	321.9	287.2	344.701
P50454	SERPINH1	Serpin H1 OS=Homo sapiens GN=SERPINH1 PE=1 SV=2	0.806494	0.689746	26	26	328	2.36274	18189.3	20841.9	22067	15031.5	16452.3	17791.5	14965	13537.7	13639.5
P21291	CSRP1	Cysteine and glycine-rich protein 1 OS=Homo sapiens GN=CSRP1 PE=1 SV=3	0.808501	0.781586	6	6	18	2.96284	1393.79	1482.59	1354.08	1140.38	1168.06	1111.89	1176.59	1055.78	1074.09
Q9BSJ6	FAM64A	Protein FAM64A OS=Homo sapiens GN=FAM64A PE=1 SV=1	0.809261	0.70375	4	4	6	2.57204	163.8	156.6	167.7	117.1	133.4	144.5	108.6	120.6	114.3
Q9Y4G6	TLN2	Talin-2 OS=Homo sapiens GN=TLN2 PE=1 SV=4	0.811099	0.776258	27	13	61	2.12773	736.101	755.7	798.8	594.602	604.601	658.701	572.598	548.9	656.6
Q15063	POSTN	Periostin OS=Homo sapiens GN=POSTN PE=1 SV=2	0.811674	0.746855	4	4	7	2.24429	751.698	826.499	837.799	656.499	641.6	662.901	676.099	555.599	572.702
P04062	GBA	Glucosylceramidase OS=Homo sapiens GN=GBA PE=1 SV=3	0.811796	0.770618	4	4	7	2.82433	263.8	296.2	282.7	222.101	224.599	237.401	228	205.601	215.8
P42702	LIFR	Leukemia inhibitory factor receptor OS=Homo sapiens GN=LIFR PE=1 SV=1	0.811854	0.796321	2	2	4	2.24077	559.999	618.899	643.1	472.199	499.299	507.699	508.499	450.999	491.399
Q9NZC9	SMARCAL1	SWI/SNF-related matrix-associated actin-dependent regulator of chromatin subfamily A-like protein 1 OS=Homo sapiens GN=SMARCAL1 PE=1 SV=1	0.81427	0.8418	6	6	16	2.69336	171.3	171.8	172.699	130.8	140.8	148.4	139	146.1	149.1
P09486	SPARC	SPARC OS=Homo sapiens GN=SPARC PE=1 SV=1	0.814984	0.729965	8	8	27	2.31485	738.498	814.703	843.901	591.301	650.701	711.599	601.4	552.4	596.001
Q8N6H7	ARFGAP2	ADP-ribosylation factor GTPase-activating protein 2 OS=Homo sapiens GN=ARFGAP2 PE=1 SV=1	0.81532	0.789105	9	9	22	2.00256	690.602	640.298	725.102	574.399	541.7	560.201	507.4	514.201	600.8
O00560	SDCBP	Syntenin-1 OS=Homo sapiens GN=SDCBP PE=1 SV=1	0.817106	0.752275	13	13	48	2.52275	1881.67	1897.65	2013.51	1500.16	1615.76	1617.44	1593.3	1425.55	1338.96
P04083	ANXA1	Annexin A1 OS=Homo sapiens GN=ANXA1 PE=1 SV=2	0.822478	0.742796	20	20	92	2.5387	7624.36	8516.83	8741.71	6492.69	6678.92	7294.03	6510.71	5986.1	5986.1
Q8IX30	SCUBE3	Signal peptide, CUB and EGF-like domain-containing protein 3 OS=Homo sapiens GN=SCUBE3 PE=1 SV=1	0.823815	0.771323	5	4	12	2.92587	543.098	572.202	616.399	450.699	485.101	490.8	449.199	448.999	437.5
Q9UJ41	RABGEF1	Rab5 GDP/GTP exchange factor OS=Homo sapiens GN=RABGEF1 PE=1 SV=2	0.823934	0.800361	5	4	10	2.39895	225.499	215.7	228.999	179.6	177.7	194.9	179.2	191	166.2
Q8NB78	KDM1B	Lysine-specific histone demethylase 1B OS=Homo sapiens GN=KDM1B PE=1 SV=3	0.826208	0.840929	2	2	3	2.30709	188.101	185.9	189.901	153.1	150.2	162.6	145.8	160.9	167.5
P06396	GSN	Gelsolin OS=Homo sapiens GN=GSN PE=1 SV=1	0.827181	0.717205	23	10	79	2.69828	4805.26	5295.31	5789.01	4227.24	4259.59	4656.73	3829.39	3729.33	3837.36
Q86Y82	STX12	Syntaxin-12 OS=Homo sapiens GN=STX12 PE=1 SV=1	0.82785	0.856388	5	5	9	2.20244	945.602	992.8	1001.5	756.801	863.098	813.901	868.697	846.801	802.201
Q9Y6D0	SELK	Selenoprotein K OS=Homo sapiens GN=SELK PE=1 SV=3	0.828119	0.762496	2	2	4	2.42458	136.3	138.5	121.4	118.2	106	103.9	102.1	97.9002	102.1
Q9NRL2	BAZ1A	Bromodomain adjacent to zinc finger domain protein 1A OS=Homo sapiens GN=BAZ1A PE=1 SV=2	0.828542	0.682357	10	10	23	3.34911	844.299	714	744.898	629.399	642.298	636.599	526.402	504.101	541.099
Q13510	ASAH1	Acid ceramidase OS=Homo sapiens GN=ASAH1 PE=1 SV=5	0.829417	0.786128	6	6	16	2.7024	1406.02	1506.1	1609.17	1196.41	1249.64	1303.97	1210.51	1164.02	1179.78
Q9H223	EHD4	EH domain-containing protein 4 OS=Homo sapiens GN=EHD4 PE=1 SV=1	0.829497	0.705402	9	9	16	2.37823	439.199	467.7	435.6	343.999	368.599	401	354.001	295.8	297.2
Q9NX46	ADPRHL2	Poly(ADP-ribose) glycohydrolase ARH3 OS=Homo sapiens GN=ADPRHL2 PE=1 SV=1	0.830446	0.804918	2	2	3	4.11022	105.2	102.3	109.8	85.6001	88.5003	89.3998	84.8998	84.7	85.8003
Q9NZM1	MYOF	Myoferlin OS=Homo sapiens GN=MYOF PE=1 SV=1	0.830721	0.710459	2	2	3	3.38984	147	141.2	152.5	114.9	125.8	125.4	104.9	98.4999	109.7
Q15311	RALBP1	RalA-binding protein 1 OS=Homo sapiens GN=RALBP1 PE=1 SV=3	0.83107	0.840801	3	3	6	2.09993	303.499	311	269.3	240.7	243	250.799	256.099	249.599	237.401
P12107	COL11A1	Collagen alpha-1(XI) chain OS=Homo sapiens GN=COL11A1 PE=1 SV=4	0.833744	0.756714	7	7	17	2.38582	416.101	461.101	500.2	390.901	381.9	375.599	361.099	328.801	352.4
Q8NBU5	ATAD1	ATPase family AAA domain-containing protein 1 OS=Homo sapiens GN=ATAD1 PE=1 SV=1	0.834581	0.800572	2	2	10	3.2855	567.399	581.599	600.5	461.3	497.199	501.599	458.3	460.699	481.599
Q04724	TLE1	Transducin-like enhancer protein 1 OS=Homo sapiens GN=TLE1 PE=1 SV=2	0.835806	0.786768	7	4	13	2.00429	785.099	833.201	892.099	635.902	728.901	733.402	671.801	679.401	623.9
P37235	HPCAL1	Hippocalcin-like protein 1 OS=Homo sapiens GN=HPCAL1 PE=1 SV=3	0.836002	0.836171	6	2	28	2.79625	188.7	195.8	202.7	160.2	168.7	162	172.6	160.3	158.1
P07196	NEFL	Neurofilament light polypeptide OS=Homo sapiens GN=NEFL PE=1 SV=3	0.837424	0.668754	44	41	186	2.49016	14383.2	16154	16794.5	12250.9	12956.6	14429.2	11459.8	9607.2	10586.2
P19883	FST	Follistatin OS=Homo sapiens GN=FST PE=1 SV=2	0.838129	0.526638	4	4	8	2.63811	1259.91	1451.87	1469.08	963.399	1193.27	1347.44	754.502	640.902	806.399
O94766	B3GAT3	Galactosylgalactosylxylosylprotein 3-beta-glucuronosyltransferase 3 OS=Homo sapiens GN=B3GAT3 PE=1 SV=2	0.842065	0.646436	2	2	4	1.99193	89.7002	77.6999	97.9002	81.6002	62.6	79.2001	61.1	53.1998	57.1999
Q15067	ACOX1	Peroxisomal acyl-coenzyme A oxidase 1 OS=Homo sapiens GN=ACOX1 PE=1 SV=3	0.843449	0.739063	7	7	17	2.75021	556.3	569.401	632.201	488.702	468.2	525.8	439.001	415.199	445
O60568	PLOD3	Procollagen-lysine,2-oxoglutarate 5-dioxygenase 3 OS=Homo sapiens GN=PLOD3 PE=1 SV=1	0.843556	0.752535	11	11	39	3.12041	1287.27	1330.08	1345.38	1046.89	1118	1177.9	1023.8	941.397	1016.9
Q13491-4	GPM6B	Isoform 4 of Neuronal membrane glycoprotein M6-b OS=Homo sapiens GN=GPM6B	0.843978	0.687257	4	3	6	2.72225	198	193.9	177.9	147.4	171.999	161.5	141.9	127	122.7
Q6XZF7	DNMBP	Dynamin-binding protein OS=Homo sapiens GN=DNMBP PE=1 SV=1	0.845568	0.805231	4	4	7	3.32721	827.101	878.3	825.801	681.302	733	726.002	695.4	667.401	675.401
Q9H8H3	METTL7A	Methyltransferase-like protein 7A OS=Homo sapiens GN=METTL7A PE=1 SV=1	0.84572	0.720435	2	2	12	2.75023	672.202	758.098	749.498	586.798	595.299	661.4	553.4	506.901	510.101
P07947	YES1	Tyrosine-protein kinase Yes OS=Homo sapiens GN=YES1 PE=1 SV=3	0.84596	0.809878	7	4	15	3.17485	484.1	499.399	521.3	422	419.399	431.6	426.701	399.801	392.201
P11047	LAMC1	Laminin subunit gamma-1 OS=Homo sapiens GN=LAMC1 PE=1 SV=3	0.846364	0.738793	35	35	93	2.37092	8133.16	9024.93	8807.4	7082.78	6944.23	7949.23	6834.4	5925.41	6423.3
Q8N5P1	ZC3H8	Zinc finger CCCH domain-containing protein 8 OS=Homo sapiens GN=ZC3H8 PE=1 SV=2	0.846515	0.73381	3	3	7	2.22515	122.9	125.2	114.8	96.3999	108	102.8	89.0998	97.7998	79.4002
O95696	BRD1	Bromodomain-containing protein 1 OS=Homo sapiens GN=BRD1 PE=1 SV=1	0.846566	0.877376	10	10	18	2.79384	1316.78	1422.78	1417.37	1131.33	1198.82	1188.97	1230.48	1199.98	1216.74
Q13325	IFIT5	Interferon-induced protein with tetratricopeptide repeats 5 OS=Homo sapiens GN=IFIT5 PE=1 SV=1	0.84972	0.807099	9	8	19	2.70851	507.9	541.899	533.902	429.4	437	479.302	431.501	433.801	412.9
Q15208	STK38	Serine/threonine-protein kinase 38 OS=Homo sapiens GN=STK38 PE=1 SV=1	0.85076	0.776916	3	1	10	2.05639	114.8	112	95.5001	91.2998	93.8003	89.0998	80.3998	82.6	87.3999
P13797	PLS3	Plastin-3 OS=Homo sapiens GN=PLS3 PE=1 SV=4	0.850894	0.78252	22	22	63	2.30624	2846.75	3135.33	3369.46	2513.88	2710.42	2732.87	2469.67	2421.02	2427.07
Q9BQE3	TUBA1C	Tubulin alpha-1C chain OS=Homo sapiens GN=TUBA1C PE=1 SV=1	0.851024	0.787063	39	3	1467	2.40157	338.6	389.4	378.899	298.399	324.699	318.9	293.299	296.899	281.001
Q8N766	EMC1	ER membrane protein complex subunit 1 OS=Homo sapiens GN=EMC1 PE=1 SV=1	0.851368	0.7877	12	12	25	2.45231	690.099	737.398	779.303	599.901	611.899	666.999	601.099	570.898	566.299
Q8WVM8	SCFD1	Sec1 family domain-containing protein 1 OS=Homo sapiens GN=SCFD1 PE=1 SV=4	0.851565	0.839331	14	14	41	2.92885	1807.15	1982.49	1926.68	1601.71	1628.36	1637.75	1651.89	1591.75	1554.25
O75382	TRIM3	Tripartite motif-containing protein 3 OS=Homo sapiens GN=TRIM3 PE=1 SV=2	0.851586	0.712081	3	2	8	3.3278	410.899	413.599	432.801	345.9	346.2	378.6	305.799	277.699	311.801
P13674	P4HA1	Prolyl 4-hydroxylase subunit alpha-1 OS=Homo sapiens GN=P4HA1 PE=1 SV=2	0.851911	0.701989	25	10	70	3.33107	5560.12	5873.07	6044.47	4793.95	4790.96	5304.5	4211.74	3848.29	4209.11
Q5QJE6	DNTTIP2	Deoxynucleotidyltransferase terminal-interacting protein 2 OS=Homo sapiens GN=DNTTIP2 PE=1 SV=2	0.851917	0.863714	10	10	21	3.52847	1320.16	1280.24	1334.52	1093.62	1109.81	1148.79	1136.2	1103.98	1158.47
Q13574	DGKZ	Diacylglycerol kinase zeta OS=Homo sapiens GN=DGKZ PE=1 SV=3	0.852219	0.780065	2	2	3	2.51829	131.6	132.7	139	109.2	114.2	120.3	104.3	97.7998	112.5
Q00577	PURA	Transcriptional activator protein Pur-alpha OS=Homo sapiens GN=PURA PE=1 SV=2	0.852457	0.75228	5	4	18	2.55673	298.501	281.1	264.899	228.799	259.101	232	209.4	221.599	204.301
Q8IXB1	DNAJC10	DnaJ homolog subfamily C member 10 OS=Homo sapiens GN=DNAJC10 PE=1 SV=2	0.852562	0.698595	11	11	30	3.00531	1714.65	1815.44	1809.53	1567.23	1483.72	1501.41	1377.18	1144.97	1208.08
Q14258	TRIM25	E3 ubiquitin/ISG15 ligase TRIM25 OS=Homo sapiens GN=TRIM25 PE=1 SV=2	0.853245	0.83295	5	5	8	2.62777	398.501	438.7	424.1	342.6	367.599	366	357.299	340.901	352.4
P04637	TP53	Cellular tumor antigen p53 OS=Homo sapiens GN=TP53 PE=1 SV=4	0.853964	0.650451	3	3	5	2.92836	351.9	370.1	365.399	277.599	318.5	332.5	259.601	225.2	222.5
Q9NNX1	TUFT1	Tuftelin OS=Homo sapiens GN=TUFT1 PE=2 SV=1	0.854779	0.76837	2	1	3	3.92051	191.5	201.3	186.999	164.4	168.2	163	154	146.699	144.8
Q02809	PLOD1	Procollagen-lysine,2-oxoglutarate 5-dioxygenase 1 OS=Homo sapiens GN=PLOD1 PE=1 SV=2	0.855083	0.793672	13	12	35	2.35324	813.698	857.998	881.502	706.199	698.298	778.698	677.201	637.8	711.401
Q9BR76	CORO1B	Coronin-1B OS=Homo sapiens GN=CORO1B PE=1 SV=1	0.855359	0.743174	10	9	25	2.28902	1401.06	1526.17	1613.75	1321.72	1222.74	1339.71	1172.77	1024.07	1177.9
P08133	ANXA6	Annexin A6 OS=Homo sapiens GN=ANXA6 PE=1 SV=3	0.85558	0.765492	45	45	236	2.17815	15964.7	17709.1	18488	13793.5	15310.1	15524.9	14068.7	12760.5	13100.2
O15066	KIF3B	Kinesin-like protein KIF3B OS=Homo sapiens GN=KIF3B PE=1 SV=1	0.856518	0.831897	6	5	12	3.3122	498.3	540.301	517	447.601	437.7	447.099	444.599	425.1	424.4
Q96JG8	MAGED4	Melanoma-associated antigen D4 OS=Homo sapiens GN=MAGED4 PE=1 SV=3	0.856635	0.865486	10	9	23	2.42294	584.8	588.199	566.601	469.2	505.501	515.5	512.6	511.801	481.199
O95235	KIF20A	Kinesin-like protein KIF20A OS=Homo sapiens GN=KIF20A PE=1 SV=1	0.856984	0.822589	8	8	20	2.07332	447.998	475.401	419.8	365.301	401.601	384.199	370.4	383.401	351.1
P28799	GRN	Granulins OS=Homo sapiens GN=GRN PE=1 SV=2	0.85776	0.783469	6	6	18	2.12298	407.399	442.901	441.901	351.4	365.8	391.199	308.999	344.099	359.301
P10070	GLI2	Zinc finger protein GLI2 OS=Homo sapiens GN=GLI2 PE=1 SV=4	0.858614	0.81443	7	7	16	2.29527	322.099	310.3	329.499	264.699	278.499	282.7	256.899	244.9	281.599
Q9UKE5	TNIK	TRAF2 and NCK-interacting protein kinase OS=Homo sapiens GN=TNIK PE=1 SV=1	0.859269	0.729922	12	4	26	2.30766	301.401	301.2	337.499	273.3	267.9	266.599	256	221.4	208.8
O14828	SCAMP3	Secretory carrier-associated membrane protein 3 OS=Homo sapiens GN=SCAMP3 PE=1 SV=3	0.860378	0.795664	3	3	5	2.67473	194.1	217.299	216	177.001	178.701	184.101	173.7	161.7	163.8
Q7L190	DPPA4	Developmental pluripotency-associated protein 4 OS=Homo sapiens GN=DPPA4 PE=1 SV=2	0.860394	0.896561	3	3	7	1.99464	652.2	707.899	735.8	592.598	606.2	604.501	606.402	645.4	627.299
Q8WUH6	TMEM263	Transmembrane protein 263 OS=Homo sapiens GN=TMEM263 PE=1 SV=1	0.861144	0.778338	5	5	13	2.10054	541.099	625.198	598.099	470.999	526.5	521.9	480.599	457.599	435.099
Q8NDZ4	C3orf58	Deleted in autism protein 1 OS=Homo sapiens GN=C3orf58 PE=1 SV=1	0.861804	0.804868	2	2	3	2.53023	303.699	318.5	331.499	272.8	265.8	283.301	264.201	239.301	264.1
Q9GZP9	DERL2	Derlin-2 OS=Homo sapiens GN=DERL2 PE=1 SV=1	0.861882	0.763064	2	2	11	3.02733	563.601	550.699	537.202	460.399	468.3	494.7	414.299	396.501	449.401
P26374	CHML	Rab proteins geranylgeranyltransferase component A 2 OS=Homo sapiens GN=CHML PE=1 SV=2	0.862077	0.834215	4	4	7	2.76042	542.602	545.199	574.001	461.2	483.6	487.801	485.901	449.099	451.299
Q9UBQ7	GRHPR	Glyoxylate reductase/hydroxypyruvate reductase OS=Homo sapiens GN=GRHPR PE=1 SV=1	0.862604	0.839857	11	11	47	2.81447	2504.49	2556.4	2590.65	2272.24	2120.66	2207.35	2124.05	2056.54	2245.62
Q8N568	DCLK2	Serine/threonine-protein kinase DCLK2 OS=Homo sapiens GN=DCLK2 PE=2 SV=4	0.863801	0.819393	9	8	32	2.17326	1927.88	2165.97	2147.44	1691.4	1812.42	1887.42	1690.23	1709.79	1714.06
Q96FN4	CPNE2	Copine-2 OS=Homo sapiens GN=CPNE2 PE=1 SV=3	0.863932	0.807797	6	6	14	2.19349	1570.06	1686.95	1791.06	1385.03	1458.53	1517.63	1412.86	1361.61	1303.34
Q16513	PKN2	Serine/threonine-protein kinase N2 OS=Homo sapiens GN=PKN2 PE=1 SV=1	0.864266	0.843078	5	4	8	2.77535	308.4	330.4	324.099	271.5	285.2	275.5	277	276.3	258.5
P49770	EIF2B2	Translation initiation factor eIF-2B subunit beta OS=Homo sapiens GN=EIF2B2 PE=1 SV=3	0.864505	0.740291	5	5	12	2.93686	523.4	516.302	502.8	408.001	454.999	470.5	400.201	367.599	374.1
P17655	CAPN2	Calpain-2 catalytic subunit OS=Homo sapiens GN=CAPN2 PE=1 SV=6	0.865866	0.815725	20	20	69	2.53841	4282.09	4568.48	4719.11	3834.97	3783.48	4131.07	3759.7	3574.68	3734.76
O43294	TGFB1I1	Transforming growth factor beta-1-induced transcript 1 protein OS=Homo sapiens GN=TGFB1I1 PE=1 SV=2	0.866335	0.811164	2	2	3	3.44025	553.7	574.702	560.9	474.301	485.8	503.4	473.001	439.101	458.199
P07355	ANXA2	Annexin A2 OS=Homo sapiens GN=ANXA2 PE=1 SV=2	0.866745	0.747493	28	28	168	2.59142	10150.8	11213.1	11718.5	9107.88	9443.46	10122.7	8552.32	7883.39	8293.12
P59923	ZNF445	Zinc finger protein 445 OS=Homo sapiens GN=ZNF445 PE=1 SV=1	0.867052	0.822901	4	3	5	2.09103	348.199	346.401	308.8	272.9	295.7	301.401	272.9	273.199	279.6
Q9UBH6	XPR1	Xenotropic and polytropic retrovirus receptor 1 OS=Homo sapiens GN=XPR1 PE=1 SV=1	0.867613	0.846736	6	6	15	3.04139	734.898	705.802	734.002	617.999	646.999	621.801	621.099	587.799	632.499
Q8NCA5	FAM98A	Protein FAM98A OS=Homo sapiens GN=FAM98A PE=1 SV=1	0.867733	0.814327	7	5	20	2.36525	911.798	961.998	1013.5	797.301	852.898	855.201	782.301	820	748.9
Q9Y4P3	TBL2	Transducin beta-like protein 2 OS=Homo sapiens GN=TBL2 PE=1 SV=1	0.867895	0.843482	9	9	21	2.41475	1448.15	1554.03	1447.15	1221.3	1307.78	1332.48	1251.72	1287	1214.21
P53597	SUCLG1	Succinyl-CoA ligase [ADP/GDP-forming] subunit alpha, mitochondrial OS=Homo sapiens GN=SUCLG1 PE=1 SV=4	0.868106	0.822176	8	8	25	2.74832	2265.48	2310.52	2522.43	1989.79	2105.43	2066.97	1964.16	1943.44	1928.55
Q9Y4P8	WIPI2	WD repeat domain phosphoinositide-interacting protein 2 OS=Homo sapiens GN=WIPI2 PE=1 SV=1	0.868199	0.822266	3	1	5	2.30114	317.999	342.999	305.6	272.199	292.7	274.3	275.5	261.7	257.6
Q9P031	CCDC59	Thyroid transcription factor 1-associated protein 26 OS=Homo sapiens GN=CCDC59 PE=1 SV=2	0.868233	0.775995	3	3	6	2.64759	298.3	316.401	295.999	243.2	273.8	273.7	229.3	232	245.4
Q9HAU0	PLEKHA5	Pleckstrin homology domain-containing family A member 5 OS=Homo sapiens GN=PLEKHA5 PE=1 SV=1	0.868726	0.80231	11	11	25	2.83355	1252.42	1302.8	1309.14	1070.89	1148.87	1137.3	1091.12	1026.99	982.3
P07686	HEXB	Beta-hexosaminidase subunit beta OS=Homo sapiens GN=HEXB PE=1 SV=3	0.868745	0.822129	10	9	28	3.04678	2125.67	2188.76	2229.49	1826.16	1930.02	1928.82	1869.19	1789.08	1721.68
P14923	JUP	Junction plakoglobin OS=Homo sapiens GN=JUP PE=1 SV=3	0.869168	0.990139	6	4	19	2.89294	171.8	176.2	179.4	148.3	155.5	154.6	177.8	176.9	167.5
P25686	DNAJB2	DnaJ homolog subfamily B member 2 OS=Homo sapiens GN=DNAJB2 PE=1 SV=3	0.8709	0.809412	6	6	12	3.13699	751	818.002	782.702	675.298	669.802	703	637.698	613.998	651.802
P29558	RBMS1	RNA-binding motif, single-stranded-interacting protein 1 OS=Homo sapiens GN=RBMS1 PE=1 SV=3	0.871032	0.845911	3	2	6	2.28965	594.198	612.999	632	505.999	536.402	559.599	541.298	502.201	512.298
Q86V48	LUZP1	Leucine zipper protein 1 OS=Homo sapiens GN=LUZP1 PE=1 SV=2	0.871143	0.936972	9	9	16	2.11413	574.399	561.301	542.899	468.7	516.9	476.701	525.8	523.799	523.2
Q96JH7	VCPIP1	Deubiquitinating protein VCIP135 OS=Homo sapiens GN=VCPIP1 PE=1 SV=2	0.871944	1.04985	4	4	7	2.02182	309.6	304.701	330.599	285.2	261.8	276.9	334.4	309.201	348.4
K7EM38	ACTG1	Actin, cytoplasmic 2, N-terminally processed (Fragment) OS=Homo sapiens GN=ACTG1 PE=1 SV=1	0.87251	0.82581	15	3	626	3.78195	10984.6	11498	11427.3	9523	9995.76	10068.1	9449.35	9338.66	9215.2
P98172	EFNB1	Ephrin-B1 OS=Homo sapiens GN=EFNB1 PE=1 SV=1	0.874445	0.829419	6	6	12	2.17964	1251.12	1205.49	1229.88	987.201	1106.51	1129.92	1052.93	1009.6	995.102
Q96S59	RANBP9	Ran-binding protein 9 OS=Homo sapiens GN=RANBP9 PE=1 SV=1	0.875259	0.926718	6	6	12	2.53061	639.3	676.502	668.299	558.901	583.399	594.301	606.402	626.5	605.801
O43772	SLC25A20	Mitochondrial carnitine/acylcarnitine carrier protein OS=Homo sapiens GN=SLC25A20 PE=1 SV=1	0.875653	0.841877	2	2	3	2.044	631.798	662.998	724.499	571.698	588.101	608.402	580.801	563.699	555.499
P68032	ACTC1	Actin, alpha cardiac muscle 1 OS=Homo sapiens GN=ACTC1 PE=1 SV=1	0.876649	0.805863	30	1	1970	2.38372	16807.3	17723.8	18018.6	14566.8	15771.1	15729.7	14971.2	14069.7	13307
Q96R06	SPAG5	Sperm-associated antigen 5 OS=Homo sapiens GN=SPAG5 PE=1 SV=2	0.877014	0.792803	2	2	3	2.40991	375.201	401.601	438.001	343.701	366.899	354.799	314.3	326.6	322.199
Q9Y3A5	SBDS	Ribosome maturation protein SBDS OS=Homo sapiens GN=SBDS PE=1 SV=4	0.877362	0.740599	15	15	35	2.60636	2685.55	2829.24	3092.59	2537.87	2395.65	2618.27	2235.37	1990.62	2148.63
Q07960	ARHGAP1	Rho GTPase-activating protein 1 OS=Homo sapiens GN=ARHGAP1 PE=1 SV=1	0.877753	0.831521	10	10	25	2.13169	738.201	814.601	817.798	670.401	687.202	723.2	687.502	646.201	637.499
Q9Y6M4	CSNK1G3	Casein kinase I isoform gamma-3 OS=Homo sapiens GN=CSNK1G3 PE=1 SV=2	0.877803	0.838499	2	2	8	2.86839	509.102	521.701	533.902	460	452.402	461.101	444.201	413.301	454.501
Q9UNF0	PACSIN2	Protein kinase C and casein kinase substrate in neurons protein 2 OS=Homo sapiens GN=PACSIN2 PE=1 SV=2	0.877931	0.823242	14	2	62	2.54028	3294.4	3396.19	3518.39	2790.1	3106.99	3065.7	2755.12	2788.94	2860.4
Q8WWK9	CKAP2	Cytoskeleton-associated protein 2 OS=Homo sapiens GN=CKAP2 PE=1 SV=1	0.87845	0.811873	5	5	16	3.55258	1506.52	1501.3	1516.47	1292.19	1365.39	1316.78	1200.9	1192.27	1279.98
O94979	SEC31A	Protein transport protein Sec31A OS=Homo sapiens GN=SEC31A PE=1 SV=3	0.878919	0.835214	27	27	78	2.01851	3946.61	4091.74	3912.84	3208.31	3657.9	3637.92	3425.5	3335.07	3221.24
Q8NHV4	NEDD1	Protein NEDD1 OS=Homo sapiens GN=NEDD1 PE=1 SV=1	0.878936	0.920312	8	8	23	2.18111	696.201	751.302	742.301	616.6	652.299	655.799	679.001	665.101	671.201
P26012	ITGB8	Integrin beta-8 OS=Homo sapiens GN=ITGB8 PE=1 SV=1	0.879629	0.886325	7	7	13	2.06063	1389.64	1466.03	1410.8	1187.41	1315.87	1249.64	1292.64	1260.08	1228.77
Q93050	ATP6V0A1	V-type proton ATPase 116 kDa subunit a isoform 1 OS=Homo sapiens GN=ATP6V0A1 PE=2 SV=3	0.879758	0.842395	4	4	8	2.02338	1180.11	1240.84	1301.72	1063.87	1066.6	1144.58	1067.63	989.002	1079.31
Q6P1R3	MSANTD2	Myb/SANT-like DNA-binding domain-containing protein 2 OS=Homo sapiens GN=MSANTD2 PE=1 SV=1	0.880718	0.887351	5	5	10	2.05558	342.099	347.799	335.4	296.4	308.7	297.899	306.999	317.999	284.801
Q92598	HSPH1	Heat shock protein 105 kDa OS=Homo sapiens GN=HSPH1 PE=1 SV=1	0.880842	0.729756	61	12	404	3.87489	24626.1	25661.2	25503.4	21005.8	22188.1	23565.7	18435.5	18142.7	18730.5
Q13190	STX5	Syntaxin-5 OS=Homo sapiens GN=STX5 PE=1 SV=2	0.881225	0.844765	4	4	6	2.12057	267.201	275.3	266.599	228.5	242.5	241.999	241.699	229.5	212.3
Q9HCK8	CHD8	Chromodomain-helicase-DNA-binding protein 8 OS=Homo sapiens GN=CHD8 PE=1 SV=5	0.881606	0.868406	10	7	16	3.10018	788.502	811.901	838.897	717.299	721.302	711.9	701.301	688.499	728.502
Q9NUQ2	AGPAT5	1-acyl-sn-glycerol-3-phosphate acyltransferase epsilon OS=Homo sapiens GN=AGPAT5 PE=1 SV=3	0.881756	0.801754	4	4	8	2.35194	560.799	582.7	587.702	467.399	513.899	545.199	474.499	451.7	461.799
Q15942	ZYX	Zyxin OS=Homo sapiens GN=ZYX PE=1 SV=1	0.882059	0.854446	16	16	91	2.99858	2959.63	3120.58	3214.99	2678.11	2725.68	2795.13	2622.09	2666.26	2653.9
Q8NBF2	NHLRC2	NHL repeat-containing protein 2 OS=Homo sapiens GN=NHLRC2 PE=1 SV=1	0.882343	0.825419	11	11	45	2.65064	2137.93	2221.47	2314.85	1922.68	2014.35	1951.95	1915.76	1845.89	1747.41
P49773	HINT1	Histidine triad nucleotide-binding protein 1 OS=Homo sapiens GN=HINT1 PE=1 SV=2	0.882761	0.844745	6	6	23	2.71605	909.298	924.699	898.902	774.601	832.698	805.198	790.302	785.599	732.701
Q9P260	KIAA1468	LisH domain and HEAT repeat-containing protein KIAA1468 OS=Homo sapiens GN=KIAA1468 PE=1 SV=2	0.882815	0.811719	6	3	12	2.62622	307.9	305.299	306.699	254.999	269.601	287.5	259.2	240.1	247.4
O75369	FLNB	Filamin-B OS=Homo sapiens GN=FLNB PE=1 SV=2	0.883618	0.822352	89	76	303	2.02221	15068	16771.2	17146.2	13927	14210.8	15146.5	13906.8	13353.2	13023.2
P19784	CSNK2A2	Casein kinase II subunit alpha' OS=Homo sapiens GN=CSNK2A2 PE=1 SV=1	0.884021	0.899765	18	18	58	2.42179	2711.55	2835.52	2770.63	2376.13	2412.14	2564.75	2542.27	2490.47	2451.25
Q02750	MAP2K1	Dual specificity mitogen-activated protein kinase kinase 1 OS=Homo sapiens GN=MAP2K1 PE=1 SV=2	0.886293	0.806921	17	12	79	2.95158	4092.59	4437.1	4410.11	3768.83	3715.91	3983.72	3554.92	3385.61	3500.88
P07900	HSP90AA1	Heat shock protein HSP 90-alpha OS=Homo sapiens GN=HSP90AA1 PE=1 SV=5	0.886854	0.739899	84	59	1676	3.72317	95810.8	98102.3	102816	82471	89518.6	91165.5	72949	73762.5	72837.8
Q10472	GALNT1	Polypeptide N-acetylgalactosaminyltransferase 1 OS=Homo sapiens GN=GALNT1 PE=1 SV=1	0.887188	0.922785	4	4	12	2.28262	2040.91	2029.49	1958.73	1750.32	1835.55	1763.1	1870.36	1784.49	1908.73
O15126	SCAMP1	Secretory carrier-associated membrane protein 1 OS=Homo sapiens GN=SCAMP1 PE=1 SV=2	0.887368	0.83643	3	3	10	2.02826	934.402	979.302	1023.3	817.401	891.499	897.302	857.498	811.4	787.699
Q6Y288	B3GALTL	Beta-1,3-glucosyltransferase OS=Homo sapiens GN=B3GALTL PE=1 SV=2	0.887474	0.764829	6	6	10	2.41003	873.201	937.399	1006.5	823.297	812.402	864.403	741.699	666.999	745.901
Q9NRL3	STRN4	Striatin-4 OS=Homo sapiens GN=STRN4 PE=1 SV=2	0.88758	0.88878	7	6	16	2.02398	843.398	878.099	943.501	791.398	782.301	791.7	795.997	770.9	801.701
P48059	LIMS1	LIM and senescent cell antigen-like-containing domain protein 1 OS=Homo sapiens GN=LIMS1 PE=1 SV=4	0.887754	0.828484	10	10	19	3.64508	1064.38	1039.88	1060.92	902.898	947.801	959.201	879.598	850.902	891.802
Q8NBJ4	GOLM1	Golgi membrane protein 1 OS=Homo sapiens GN=GOLM1 PE=1 SV=1	0.888736	0.844271	7	7	15	2.7974	1290.22	1264.81	1210.51	1075.13	1160.23	1111.2	1064.68	1079.46	1034.99
Q8IVW6	ARID3B	AT-rich interactive domain-containing protein 3B OS=Homo sapiens GN=ARID3B PE=1 SV=2	0.888926	0.84485	3	2	11	2.39064	308.099	336.7	310.399	277.399	283	288.701	280.199	266.5	260.3
Q16527	CSRP2	Cysteine and glycine-rich protein 2 OS=Homo sapiens GN=CSRP2 PE=1 SV=3	0.889205	0.775266	10	10	45	3.77919	3629.61	3806.11	3787.68	3212.54	3288.01	3479.34	2965.99	2893.9	2841.23
Q15738	NSDHL	Sterol-4-alpha-carboxylate 3-dehydrogenase, decarboxylating OS=Homo sapiens GN=NSDHL PE=1 SV=2	0.889393	0.795901	13	13	67	2.44492	2449.72	2529.09	2409.64	2122.58	2126.26	2322.4	2062.39	1827.05	1991.03
Q6P1J9	CDC73	Parafibromin OS=Homo sapiens GN=CDC73 PE=1 SV=1	0.889792	0.832942	20	20	41	1.9912	1589	1665.69	1671.58	1371.18	1475.92	1536.25	1442.34	1369.66	1291.29
P19367	HK1	Hexokinase-1 OS=Homo sapiens GN=HK1 PE=1 SV=3	0.889899	0.806598	33	31	117	3.20036	5621.74	5875.11	5900	4911.34	5160.52	5409.58	4747.66	4669.65	4614.95
Q14789	GOLGB1	Golgin subfamily B member 1 OS=Homo sapiens GN=GOLGB1 PE=1 SV=2	0.890129	0.934317	8	7	15	2.01824	885.501	879.201	844.697	743.202	791.102	788.398	836.702	813.202	788.103
Q14194-2	CRMP1	Isoform LCRMP-1 of Dihydropyrimidinase-related protein 1 OS=Homo sapiens GN=CRMP1	0.8902	0.859858	30	2	99	2.08965	306.1	287.999	279.3	265.699	261.1	250.7	242.799	261.999	246.201
P60709	ACTB	Actin, cytoplasmic 1 OS=Homo sapiens GN=ACTB PE=1 SV=1	0.891255	0.822329	45	19	3484	2.03113	162468	170121	183167	146516	157250	155904	148232	141849	134040
P04040	CAT	Catalase OS=Homo sapiens GN=CAT PE=1 SV=3	0.89235	0.853613	10	10	34	2.6524	1836.06	1818.96	1980.71	1646.4	1668	1714.65	1639.34	1586.79	1584.6
Q96AY4	TTC28	Tetratricopeptide repeat protein 28 OS=Homo sapiens GN=TTC28 PE=1 SV=4	0.894094	0.796697	9	9	17	3.6338	842.901	881.997	918.897	778.498	800.601	784.701	687.802	717.701	700.801
P46108	CRK	Adapter molecule crk OS=Homo sapiens GN=CRK PE=1 SV=2	0.894152	0.832883	11	11	32	2.36852	1575.72	1534.23	1630.28	1332.76	1402.03	1503.7	1300.27	1303.61	1344.17
Q9P2D3	HEATR5B	HEAT repeat-containing protein 5B OS=Homo sapiens GN=HEATR5B PE=1 SV=2	0.894241	0.898135	5	5	8	2.19093	539.699	548.501	581.599	490.3	506.701	496.201	517.301	493.101	489.302
O95433	AHSA1	Activator of 90 kDa heat shock protein ATPase homolog 1 OS=Homo sapiens GN=AHSA1 PE=1 SV=1	0.894363	0.808841	17	17	64	3.31421	4291.3	4153.47	4104.81	3632.89	3679.52	3911.48	3311.11	3347.11	3492.39
Q9Y496	KIF3A	Kinesin-like protein KIF3A OS=Homo sapiens GN=KIF3A PE=1 SV=4	0.894799	0.864192	6	5	18	2.25105	521.101	537.999	548.299	461.699	506.1	470.5	477.902	456.601	454.599
Q9NV70	EXOC1	Exocyst complex component 1 OS=Homo sapiens GN=EXOC1 PE=1 SV=4	0.894923	0.848533	13	13	28	3.09897	1706.59	1728.61	1775.86	1523.63	1521.52	1618.34	1480.33	1438.25	1503.18
O75718	CRTAP	Cartilage-associated protein OS=Homo sapiens GN=CRTAP PE=1 SV=1	0.894925	0.839286	4	4	14	2.59417	1576.05	1610.95	1657.85	1413.84	1391.86	1530.09	1378.71	1320.99	1366.53
Q53FT3	C11orf73	Protein Hikeshi OS=Homo sapiens GN=C11orf73 PE=1 SV=2	0.894935	0.906296	5	5	12	2.22809	211.499	214	208.4	181.4	190.4	195.499	185.8	191.8	196.9
Q06210	GFPT1	Glutamine--fructose-6-phosphate aminotransferase [isomerizing] 1 OS=Homo sapiens GN=GFPT1 PE=1 SV=3	0.895054	0.826795	19	19	56	2.6285	3935.96	4138.24	4001.98	3482	3585.6	3741.24	3453.87	3152.54	3378.11
Q9H4A4	RNPEP	Aminopeptidase B OS=Homo sapiens GN=RNPEP PE=1 SV=2	0.895186	0.863787	15	15	41	3.71684	1827.56	1826.29	1916.56	1659.35	1650.97	1676.22	1580.87	1600.05	1630.73
Q9BTU6	PI4K2A	Phosphatidylinositol 4-kinase type 2-alpha OS=Homo sapiens GN=PI4K2A PE=1 SV=1	0.895558	0.809195	7	7	15	2.75617	747.101	773.501	791.7	654.7	681.401	734.699	634.502	612.001	624.601
P49257	LMAN1	Protein ERGIC-53 OS=Homo sapiens GN=LMAN1 PE=1 SV=2	0.897421	0.818267	22	21	80	3.54196	3977.92	4071.37	4147.71	3579.15	3651.57	3715.14	3466.11	3231.3	3283
Q9NY61	AATF	Protein AATF OS=Homo sapiens GN=AATF PE=1 SV=1	0.897438	0.720876	6	6	10	2.40627	275	304.701	302.699	253.999	280.3	257.6	236.801	200.2	199.1
Q13105	ZBTB17	Zinc finger and BTB domain-containing protein 17 OS=Homo sapiens GN=ZBTB17 PE=1 SV=3	0.897847	0.825975	2	2	4	2.45768	113.5	118.3	121.6	108.4	108.8	100.1	99.8001	93.0001	99.0998
Q92747	ARPC1A	Actin-related protein 2/3 complex subunit 1A OS=Homo sapiens GN=ARPC1A PE=1 SV=2	0.898699	0.830319	18	17	39	4.31327	1979.33	2002.38	2085.68	1790.07	1817.95	1844.74	1675.99	1684.03	1677.85
Q16134	ETFDH	Electron transfer flavoprotein-ubiquinone oxidoreductase, mitochondrial OS=Homo sapiens GN=ETFDH PE=1 SV=2	0.899145	0.823282	2	2	4	2.7437	359.6	386.601	397.999	336.101	340	352.701	316.8	319.5	305.699
P52292	KPNA2	Importin subunit alpha-1 OS=Homo sapiens GN=KPNA2 PE=1 SV=1	0.899195	0.807553	22	22	127	3.06757	4322.65	4511.53	4275.86	3759.7	3995.33	4033.45	3679.77	3459.63	3447.66
Q14669	TRIP12	E3 ubiquitin-protein ligase TRIP12 OS=Homo sapiens GN=TRIP12 PE=1 SV=1	0.899774	0.86585	22	22	43	2.55882	2423.54	2542.97	2605.06	2192.56	2297.42	2322.72	2226.56	2191.8	2137.49
O95251	KAT7	Histone acetyltransferase KAT7 OS=Homo sapiens GN=KAT7 PE=1 SV=1	0.899916	0.979622	9	8	26	2.60664	2552.33	2562.44	2626.45	2267.05	2378.77	2320.63	2477.21	2505.53	2600.73
Q13546	RIPK1	Receptor-interacting serine/threonine-protein kinase 1 OS=Homo sapiens GN=RIPK1 PE=1 SV=3	0.900342	0.870287	8	8	16	2.766	1523.42	1538.49	1552.85	1370.13	1358.69	1426.04	1308.41	1310.77	1396.98
P40763	STAT3	Signal transducer and activator of transcription 3 OS=Homo sapiens GN=STAT3 PE=1 SV=2	0.900359	0.821749	12	12	43	2.10693	2047.15	2267.21	2236.15	1898.18	1935.38	2064.25	1875.29	1709.55	1798.03
Q9UDY4	DNAJB4	DnaJ homolog subfamily B member 4 OS=Homo sapiens GN=DNAJB4 PE=1 SV=1	0.900748	0.757907	5	5	10	3.07286	364.4	355.701	358.001	318.599	304.9	347.599	265.099	267.201	284.801
P11388	TOP2A	DNA topoisomerase 2-alpha OS=Homo sapiens GN=TOP2A PE=1 SV=3	0.900819	0.881865	69	55	212	2.29364	10933	11640.8	11490.1	9817.23	10336.1	10532.1	10082	10167	9790.73
Q9NP61	ARFGAP3	ADP-ribosylation factor GTPase-activating protein 3 OS=Homo sapiens GN=ARFGAP3 PE=1 SV=1	0.900983	0.793074	4	4	9	2.59747	248.8	266.699	237.9	222.299	223.7	232.8	207.5	201.501	188.5
Q9UHI6	DDX20	Probable ATP-dependent RNA helicase DDX20 OS=Homo sapiens GN=DDX20 PE=1 SV=2	0.901273	0.877066	12	12	31	3.88374	1207.83	1192.77	1175.13	1067.71	1071.71	1083.29	1067.48	1020.1	1048.56
Q9H488	POFUT1	GDP-fucose protein O-fucosyltransferase 1 OS=Homo sapiens GN=POFUT1 PE=1 SV=1	0.902334	0.857437	6	6	18	2.16941	818.802	894.303	854.899	763	765.098	789.098	768.398	730.601	702.902
P49755	TMED10	Transmembrane emp24 domain-containing protein 10 OS=Homo sapiens GN=TMED10 PE=1 SV=2	0.902484	0.804429	8	8	48	3.24371	3475.01	3397.6	3540.65	3064.21	3101.39	3232.2	2928.81	2768.14	2679.78
P08238	HSP90AB1	Heat shock protein HSP 90-beta OS=Homo sapiens GN=HSP90AB1 PE=1 SV=4	0.902723	0.773481	80	52	1726	3.65512	51425.6	54068.5	53944.9	45779.1	48952.7	49197.6	42058.2	41453.3	39811.6
Q13162	PRDX4	Peroxiredoxin-4 OS=Homo sapiens GN=PRDX4 PE=1 SV=1	0.903081	0.853922	14	11	60	2.55409	3400.9	3333.91	3257.39	2854.85	3081.89	3087.02	2884.09	2758.18	2890.29
O75695	RP2	Protein XRP2 OS=Homo sapiens GN=RP2 PE=1 SV=4	0.903081	0.891908	3	3	9	2.4644	846.303	888.101	896.699	782.1	774.102	819.898	789.601	769.8	787.3
P49840	GSK3A	Glycogen synthase kinase-3 alpha OS=Homo sapiens GN=GSK3A PE=1 SV=2	0.903403	0.816209	9	4	23	2.37667	827.6	867.897	836.702	754.899	751.198	781.499	728.502	635.902	702.4
O95757	HSPA4L	Heat shock 70 kDa protein 4L OS=Homo sapiens GN=HSPA4L PE=1 SV=3	0.903962	0.74286	31	25	114	2.91305	2994.92	3191.02	3141.85	2657.95	2736.66	3037.36	2400.14	2191.04	2338.07
Q9NWS0	PIH1D1	PIH1 domain-containing protein 1 OS=Homo sapiens GN=PIH1D1 PE=1 SV=1	0.904674	0.884752	2	2	7	2.08526	857.201	848.599	889.5	747.402	799.298	801.201	767.701	789.098	739.399
Q93008	USP9X	Probable ubiquitin carboxyl-terminal hydrolase FAF-X OS=Homo sapiens GN=USP9X PE=1 SV=3	0.904798	0.867412	25	25	84	2.52005	3097.1	3298.51	3246.12	2829.63	2985.8	2908.38	2863.57	2801.92	2697.86
P30519	HMOX2	Heme oxygenase 2 OS=Homo sapiens GN=HMOX2 PE=1 SV=2	0.905258	0.882751	6	6	13	4.01087	1436.76	1442.44	1424.95	1277.32	1301	1318.06	1283.53	1276.08	1239.89
P49407	ARRB1	Beta-arrestin-1 OS=Homo sapiens GN=ARRB1 PE=1 SV=2	0.905872	0.840818	4	4	16	2.55061	1655.56	1760.78	1815.44	1575.51	1542.55	1621.26	1479.92	1417.96	1501.1
O75083	WDR1	WD repeat-containing protein 1 OS=Homo sapiens GN=WDR1 PE=1 SV=4	0.905888	0.782465	27	27	121	2.61968	8429.9	9161.07	9498.61	8130.34	7822.42	8587.37	7331.54	6893.88	6971.24
Q9Y263	PLAA	Phospholipase A-2-activating protein OS=Homo sapiens GN=PLAA PE=1 SV=2	0.906134	0.85707	26	26	98	3.01366	6253.72	6534.22	6532.86	5904.5	5644.38	5958.36	5491.94	5408.08	5659.27
Q9UI10	EIF2B4	Translation initiation factor eIF-2B subunit delta OS=Homo sapiens GN=EIF2B4 PE=1 SV=2	0.907117	0.881429	9	3	20	3.13185	1226.9	1248.52	1232.52	1090.52	1155.02	1118	1106.82	1096.2	1065.27
Q9Y6A5	TACC3	Transforming acidic coiled-coil-containing protein 3 OS=Homo sapiens GN=TACC3 PE=1 SV=1	0.90715	0.808478	6	6	13	2.87418	1619.24	1706.59	1704.22	1483.2	1530.83	1548.98	1439.85	1319.07	1307.78
Q9NVS9	PNPO	Pyridoxine-5'-phosphate oxidase OS=Homo sapiens GN=PNPO PE=1 SV=1	0.907162	0.830116	2	2	3	2.78522	324.2	324.6	345.399	295	311.401	295.499	286.299	269.401	269.601
Q13217	DNAJC3	DnaJ homolog subfamily C member 3 OS=Homo sapiens GN=DNAJC3 PE=1 SV=1	0.90723	0.811884	19	18	53	2.38181	2473.95	2721.53	2761.24	2375.8	2335.15	2507.61	2241.27	2098.73	2119.93
Q96KM6	ZNF512B	Zinc finger protein 512B OS=Homo sapiens GN=ZNF512B PE=1 SV=1	0.907344	0.929129	6	6	14	2.28261	595.402	595.2	604.199	524.5	557.702	546.3	543.799	570.301	553.5
Q9Y490	TLN1	Talin-1 OS=Homo sapiens GN=TLN1 PE=1 SV=3	0.907485	0.847649	117	104	524	2.18012	23888	25880.9	26630.6	22238.9	23058.3	24034.2	21567.9	21731.5	21460.6
Q15006	EMC2	ER membrane protein complex subunit 2 OS=Homo sapiens GN=EMC2 PE=1 SV=1	0.907552	0.801323	3	3	9	2.71015	1048.71	1120.17	1121.18	989.201	982.6	1014.1	932.403	876.597	827.399
O14681	EI24	Etoposide-induced protein 2.4 homolog OS=Homo sapiens GN=EI24 PE=1 SV=4	0.907554	0.791803	3	3	11	2.56515	510.699	512.7	542.899	436.101	488.498	496.899	423.8	408.199	408.199
Q07954	LRP1	Prolow-density lipoprotein receptor-related protein 1 OS=Homo sapiens GN=LRP1 PE=1 SV=2	0.908023	0.860932	35	35	111	2.88719	6030.66	6239	6221.73	5404.7	5584.45	5801.46	5405.45	5174.85	5339.54
O95470	SGPL1	Sphingosine-1-phosphate lyase 1 OS=Homo sapiens GN=SGPL1 PE=1 SV=3	0.908517	0.856182	17	17	39	2.60579	2830.62	2972.99	2984.55	2638.68	2621.72	2723.79	2618.27	2420.18	2485.81
Q02790	FKBP4	Peptidyl-prolyl cis-trans isomerase FKBP4 OS=Homo sapiens GN=FKBP4 PE=1 SV=3	0.908671	0.764116	34	34	205	4.63403	18018.6	18270.1	17952.5	15727.5	16739.9	16820.1	13905.8	13918.3	13622.5
P31689	DNAJA1	DnaJ homolog subfamily A member 1 OS=Homo sapiens GN=DNAJA1 PE=1 SV=2	0.908715	0.783169	29	29	178	3.3653	12207.7	11720.9	11142.6	10203	10653.9	11012.8	9187.14	9243.99	9035.57
O60232	SSSCA1	Sjoegren syndrome/scleroderma autoantigen 1 OS=Homo sapiens GN=SSSCA1 PE=1 SV=1	0.909594	0.923617	4	4	9	2.10773	272.299	259.7	266.599	240.7	249.3	236.401	249.2	249.599	238.8
P46940	IQGAP1	Ras GTPase-activating-like protein IQGAP1 OS=Homo sapiens GN=IQGAP1 PE=1 SV=1	0.909596	0.834957	52	47	170	2.93015	8569.53	9096.53	9213.29	8076.42	8059.08	8313.84	7767.31	7333.57	7342.22
Q14240	EIF4A2	Eukaryotic initiation factor 4A-II OS=Homo sapiens GN=EIF4A2 PE=1 SV=2	0.909651	0.75648	33	2	248	5.17259	4930.44	5049.06	5200.74	4611.12	4514.65	4682.94	3870.76	3820.91	3791.89
Q7LG56	RRM2B	Ribonucleoside-diphosphate reductase subunit M2 B OS=Homo sapiens GN=RRM2B PE=1 SV=1	0.909698	0.833628	8	8	19	2.16995	591.101	610.302	604.798	512.099	550.298	580.7	524.9	493.2	487.599
Q96FV9	THOC1	THO complex subunit 1 OS=Homo sapiens GN=THOC1 PE=1 SV=1	0.90971	0.903695	8	8	19	2.60959	1026.2	1019.2	1012.6	894.099	949.8	937.997	943.102	914.798	905.6
Q96E39	RBMXL1	RNA binding motif protein, X-linked-like-1 OS=Homo sapiens GN=RBMXL1 PE=1 SV=1	0.909924	0.93821	35	2	141	2.16852	570.1	567.199	545.698	512.501	505	513.899	507.801	537.6	533.602
Q9Y678	COPG1	Coatomer subunit gamma-1 OS=Homo sapiens GN=COPG1 PE=1 SV=1	0.910037	0.826945	35	33	135	2.4385	5933.22	6373.19	6277.61	5530.91	5400.96	5980.29	5201.46	4973.34	5193.17
Q8TEP8	CEP192	Centrosomal protein of 192 kDa OS=Homo sapiens GN=CEP192 PE=1 SV=2	0.910261	1.15429	3	3	3	2.25995	127.5	124.4	129.2	114.3	124.1	108.5	141.9	157.8	140.2
P54577	YARS	Tyrosine--tRNA ligase, cytoplasmic OS=Homo sapiens GN=YARS PE=1 SV=4	0.910295	0.860045	29	29	115	2.11946	7448.32	8069.14	7917.34	6869.55	7101.46	7361.58	6892.44	6444.71	6817.84
Q9Y5P6	GMPPB	Mannose-1-phosphate guanyltransferase beta OS=Homo sapiens GN=GMPPB PE=1 SV=2	0.91063	0.855688	8	8	20	3.07344	1218.09	1212.61	1298.56	1111.12	1126.79	1158.06	1065.64	1062.17	1063.28
P52294	KPNA1	Importin subunit alpha-5 OS=Homo sapiens GN=KPNA1 PE=1 SV=3	0.911479	0.755067	17	11	67	2.47219	2662.19	2996.37	2801.73	2417.33	2580.62	2713.43	2287.25	2052.41	2048.43
P50749	RASSF2	Ras association domain-containing protein 2 OS=Homo sapiens GN=RASSF2 PE=1 SV=1	0.911724	0.877692	7	7	12	2.24139	518.701	499.701	539.201	468.002	473.401	478.701	475.298	446.798	445
Q9NPQ8	RIC8A	Synembryn-A OS=Homo sapiens GN=RIC8A PE=1 SV=3	0.912167	0.740738	10	9	35	2.75806	890.098	846.303	787.699	727.1	799.198	776.101	627.599	657.998	584.099
Q14914	PTGR1	Prostaglandin reductase 1 OS=Homo sapiens GN=PTGR1 PE=1 SV=2	0.912318	0.853442	9	9	25	2.72036	1325.57	1360.48	1404.46	1186.83	1268.14	1276.87	1173.5	1173.34	1144.18
P07738	BPGM	Bisphosphoglycerate mutase OS=Homo sapiens GN=BPGM PE=1 SV=2	0.912436	0.851857	2	2	4	2.52126	279.3	287.6	281.599	259	251.301	263.9	242.3	228.4	252.1
P22059	OSBP	Oxysterol-binding protein 1 OS=Homo sapiens GN=OSBP PE=1 SV=1	0.912473	0.835784	13	13	42	2.64662	2070.55	2161.02	2239.56	1954.79	1906.49	2043.46	1833.65	1742.45	1832.38
Q99614	TTC1	Tetratricopeptide repeat protein 1 OS=Homo sapiens GN=TTC1 PE=1 SV=1	0.912737	0.889662	13	13	27	2.02151	1932.3	2028.08	2065.11	1786.1	1835.68	1877.89	1726.1	1782.89	1851.66
Q9NUQ6	SPATS2L	SPATS2-like protein OS=Homo sapiens GN=SPATS2L PE=1 SV=2	0.912761	0.857983	10	10	25	2.25352	2373.5	2464.54	2589.04	2200.48	2234.6	2344.07	2193.78	2076.01	2102.51
Q9NUQ7	UFSP2	Ufm1-specific protease 2 OS=Homo sapiens GN=UFSP2 PE=1 SV=3	0.914248	0.936563	5	5	13	2.33238	1217.33	1226.13	1242.13	1115.21	1104.82	1149.51	1169.68	1114.21	1167.9
O15143	ARPC1B	Actin-related protein 2/3 complex subunit 1B OS=Homo sapiens GN=ARPC1B PE=1 SV=3	0.914882	0.806021	6	5	11	2.59881	757.599	766.6	800.801	704.502	712.398	710.199	652.299	576.202	645.499
P08758	ANXA5	Annexin A5 OS=Homo sapiens GN=ANXA5 PE=1 SV=2	0.914953	0.839193	25	25	144	2.67458	8800.07	9086.44	9201.8	7929.97	8113.45	8741.11	7645	7435.43	7651.89
P09936	UCHL1	Ubiquitin carboxyl-terminal hydrolase isozyme L1 OS=Homo sapiens GN=UCHL1 PE=1 SV=2	0.915188	0.869059	15	15	126	2.09698	6316.46	6643.83	7016.81	5910.65	6163.35	6208.81	5845.05	5835.74	5680.49
Q8WUX2	CHAC2	Cation transport regulator-like protein 2 OS=Homo sapiens GN=CHAC2 PE=2 SV=1	0.915201	0.773437	2	2	3	2.90047	311.401	294.299	310.599	277.199	267.599	293.8	226.7	230.899	251.1
Q9P000	COMMD9	COMM domain-containing protein 9 OS=Homo sapiens GN=COMMD9 PE=1 SV=2	0.916078	0.839091	4	4	12	2.34002	574.702	577.401	592.401	533.602	514.701	549.799	520.599	468.999	474.199
O14639	ABLIM1	Actin-binding LIM protein 1 OS=Homo sapiens GN=ABLIM1 PE=1 SV=3	0.916583	0.822108	4	4	6	2.33598	674.802	681.198	686.802	609.499	617.198	645.7	565.401	518.601	595.402
P84095	RHOG	Rho-related GTP-binding protein RhoG OS=Homo sapiens GN=RHOG PE=1 SV=1	0.916797	0.773079	5	4	18	2.40014	671.601	674.498	707.899	630.499	583.699	668.902	539.201	491.501	557.199
O95359	TACC2	Transforming acidic coiled-coil-containing protein 2 OS=Homo sapiens GN=TACC2 PE=1 SV=3	0.917055	0.878216	7	7	16	2.44398	663.899	698.899	689.201	599.298	640.498	642	606.2	592.799	603.099
P10515	DLAT	Dihydrolipoyllysine-residue acetyltransferase component of pyruvate dehydrogenase complex, mitochondrial OS=Homo sapiens GN=DLAT PE=1 SV=3	0.91715	0.875693	17	17	95	2.16719	4472.61	4621.35	4787.64	4107.37	4257.53	4366.62	4204.74	3997.55	3953.73
P45880	VDAC2	Voltage-dependent anion-selective channel protein 2 OS=Homo sapiens GN=VDAC2 PE=1 SV=2	0.91716	0.843252	19	19	195	2.82443	13906.8	14032.7	14222.6	12441.7	12926.1	13301.5	12361.8	11765.7	11425.7
O00299	CLIC1	Chloride intracellular channel protein 1 OS=Homo sapiens GN=CLIC1 PE=1 SV=4	0.917508	0.825114	20	20	175	2.9183	11161.2	11861.5	11887	10509.5	10375.5	11144.9	9868.4	9463.77	9472.31
Q8NFZ0	FBXO18	F-box only protein 18 OS=Homo sapiens GN=FBXO18 PE=1 SV=2	0.91822	0.935018	2	2	4	2.59349	428.8	440.201	440.601	404.801	406.801	390.901	414.5	408.4	401.601
O15294	OGT	UDP-N-acetylglucosamine--peptide N-acetylglucosaminyltransferase 110 kDa subunit OS=Homo sapiens GN=OGT PE=1 SV=3	0.918832	0.799051	32	32	94	6.26703	4688.79	4680.35	4656.73	4238.98	4280.31	4368.13	3771.18	3723.13	3713.08
Q9UNL4	ING4	Inhibitor of growth protein 4 OS=Homo sapiens GN=ING4 PE=1 SV=1	0.918947	0.807624	2	2	4	2.98498	313.5	332.099	309.299	280.4	291.001	306.1	252.899	263.9	254.399
Q13049	TRIM32	E3 ubiquitin-protein ligase TRIM32 OS=Homo sapiens GN=TRIM32 PE=1 SV=2	0.920027	0.81866	3	3	5	2.18591	297	303.899	291.9	276.601	257.5	287.299	235.9	234.4	260.599
Q02241	KIF23	Kinesin-like protein KIF23 OS=Homo sapiens GN=KIF23 PE=1 SV=3	0.920051	0.882678	4	4	13	2.34617	949.899	921.998	897.402	840.399	840.9	866.599	801.401	794.399	848.599
Q86XP3	DDX42	ATP-dependent RNA helicase DDX42 OS=Homo sapiens GN=DDX42 PE=1 SV=1	0.920523	0.975828	27	27	70	2.02995	2990.35	3027.48	3105.26	2745.02	2822.78	2830.22	3017	3013.45	2872.12
Q9BS26	ERP44	Endoplasmic reticulum resident protein 44 OS=Homo sapiens GN=ERP44 PE=1 SV=1	0.92081	0.857937	13	13	59	3.06925	2795.13	2797.65	2788.36	2601.81	2475.66	2639.96	2388.68	2336.93	2464.88
Q58FG1	HSP90AA4P	Putative heat shock protein HSP 90-alpha A4 OS=Homo sapiens GN=HSP90AA4P PE=5 SV=1	0.921366	0.830438	5	1	169	2.27622	446.798	466.9	501.7	418.499	442.1	443.5	390.601	404.501	380.299
P13667	PDIA4	Protein disulfide-isomerase A4 OS=Homo sapiens GN=PDIA4 PE=1 SV=2	0.921487	0.819378	50	48	373	3.19251	27594.6	28950.5	28607.4	25133.1	25828.9	27504.9	23388.3	23036	23347.8
P14625	HSP90B1	Endoplasmin OS=Homo sapiens GN=HSP90B1 PE=1 SV=1	0.921671	0.827643	66	64	561	3.17326	34986.2	36842.9	35987.3	31555.4	33537.8	34278.1	29774.7	29472.9	29986
P35579	MYH9	Myosin-9 OS=Homo sapiens GN=MYH9 PE=1 SV=4	0.921913	0.857869	143	124	676	2.19896	36978.5	39572.2	40381.3	34807.2	35766	37228	34442.4	33154.1	32715.8
Q96A65	EXOC4	Exocyst complex component 4 OS=Homo sapiens GN=EXOC4 PE=1 SV=1	0.922024	0.88246	27	27	88	2.0249	4016.16	4288.03	4329.55	3758.65	3946.89	3943.06	3809.27	3732.95	3606.54
Q9Y624	F11R	Junctional adhesion molecule A OS=Homo sapiens GN=F11R PE=1 SV=1	0.923366	0.758861	5	5	10	2.09803	883.098	908.901	967.797	858.801	783.5	906.002	722.298	630.001	742.002
P61225	RAP2B	Ras-related protein Rap-2b OS=Homo sapiens GN=RAP2B PE=1 SV=1	0.923592	0.855728	5	5	20	2.10524	1200.48	1252.76	1211.43	1080.51	1111.97	1192.19	1085.09	1045.88	1005
P50570	DNM2	Dynamin-2 OS=Homo sapiens GN=DNM2 PE=1 SV=2	0.923847	0.909742	34	6	99	2.00694	5364.02	5596.08	5550.49	5108.91	4927.36	5216.98	5030.2	4857.84	5132.34
Q9NZJ9	NUDT4	Diphosphoinositol polyphosphate phosphohydrolase 2 OS=Homo sapiens GN=NUDT4 PE=1 SV=2	0.92428	0.856816	4	2	13	2.73571	298.201	317.4	304.9	271.5	287.7	291.601	263	261.001	264.699
P34897	SHMT2	Serine hydroxymethyltransferase, mitochondrial OS=Homo sapiens GN=SHMT2 PE=1 SV=3	0.924498	0.860219	27	27	141	2.90338	8290.83	8672.91	8627.94	7877.38	7694.44	8087.62	7579.57	7178.17	7256.71
Q9NVD7	PARVA	Alpha-parvin OS=Homo sapiens GN=PARVA PE=1 SV=1	0.924907	0.851285	4	4	16	2.16669	946.501	976.503	1008.1	881.997	872.499	956.499	857.7	833.102	804.4
P11021	HSPA5	78 kDa glucose-regulated protein OS=Homo sapiens GN=HSPA5 PE=1 SV=2	0.925845	0.788043	64	62	616	3.20388	41788	43447.9	46479.3	40163.6	39778.5	42005.8	35046.9	33834.3	34916
Q13459	MYO9B	Unconventional myosin-IXb OS=Homo sapiens GN=MYO9B PE=1 SV=3	0.925981	0.843939	17	9	34	3.20304	858.2	904.602	904.101	829.898	825.6	814.003	756.502	724.002	770.2
Q99615	DNAJC7	DnaJ homolog subfamily C member 7 OS=Homo sapiens GN=DNAJC7 PE=1 SV=2	0.926167	0.827432	26	26	101	2.91137	9780.55	10057.6	9649.91	8686.14	9212.65	9412.09	8327.11	7827.85	8244.41
Q96GY0	ZC2HC1A	Zinc finger C2HC domain-containing protein 1A OS=Homo sapiens GN=ZC2HC1A PE=1 SV=2	0.926371	1.04846	3	3	6	2.00216	427.799	432.201	466.9	400.101	421.801	407.301	458.199	471.1	461.901
Q9UQ35	SRRM2	Serine/arginine repetitive matrix protein 2 OS=Homo sapiens GN=SRRM2 PE=1 SV=2	0.927016	0.850063	55	55	144	2.81804	7853.39	8045.13	7929.42	7242.14	7269.8	7576.94	6634.17	6538.3	7082.78
P78406	RAE1	mRNA export factor OS=Homo sapiens GN=RAE1 PE=1 SV=1	0.92748	0.915961	16	16	57	3.53199	3263.04	3311.11	3336.92	3010.53	3080.61	3101.18	3024.33	2995.12	3058.69
Q6ZNB6	NFXL1	NF-X1-type zinc finger protein NFXL1 OS=Homo sapiens GN=NFXL1 PE=1 SV=2	0.928219	0.881013	7	7	16	2.31363	974.103	1011.5	931.499	877.503	920.402	909.803	867.302	847.301	855.403
Q9ULW0	TPX2	Targeting protein for Xklp2 OS=Homo sapiens GN=TPX2 PE=1 SV=2	0.928789	0.850523	20	19	40	2.25361	2386.86	2220.86	2260.15	2196.97	2080.62	2101.2	1894.63	1897.65	2048.99
P23258	TUBG1	Tubulin gamma-1 chain OS=Homo sapiens GN=TUBG1 PE=1 SV=2	0.928876	0.873742	6	6	22	2.52653	620.798	637.902	642.201	574.399	600.2	591.101	578.298	544.599	537.999
Q13823	GNL2	Nucleolar GTP-binding protein 2 OS=Homo sapiens GN=GNL2 PE=1 SV=1	0.929106	0.987968	12	12	23	2.11111	1041.68	1071.12	1050.67	945.203	999.498	994.502	1041.47	1043.27	1040.67
P61158	ACTR3	Actin-related protein 3 OS=Homo sapiens GN=ACTR3 PE=1 SV=3	0.92936	0.908481	23	23	90	2.08745	7041.66	7307.18	7327.98	6478.75	6722.58	6944.23	6476.95	6664.13	6551.91
Q9BWU0	SLC4A1AP	Kanadaptin OS=Homo sapiens GN=SLC4A1AP PE=1 SV=1	0.929576	0.919728	13	13	27	2.00831	1813.42	1898.05	1849.09	1671.58	1742.45	1754.93	1735.58	1715.25	1663.38
P11142	HSPA8	Heat shock cognate 71 kDa protein OS=Homo sapiens GN=HSPA8 PE=1 SV=1	0.929813	0.854926	57	28	1173	2.84634	57020.8	58239.1	58368.4	51500.5	55288.8	54652.5	48983.2	50999.7	48456.4
P68363	TUBA1B	Tubulin alpha-1B chain OS=Homo sapiens GN=TUBA1B PE=1 SV=1	0.930073	0.889794	43	3	2315	2.66988	81363.8	82596.9	85456.3	76189.3	78625	77161.8	75694.5	74280.7	71954.6
O60716	CTNND1	Catenin delta-1 OS=Homo sapiens GN=CTNND1 PE=1 SV=1	0.930166	0.959758	30	30	100	2.52428	4528.44	4483.16	4411.64	4069.96	4207.65	4208.24	4287.73	4250.45	4344.88
Q13045	FLII	Protein flightless-1 homolog OS=Homo sapiens GN=FLII PE=1 SV=2	0.930466	0.876001	18	18	52	3.44511	3118.42	3302.4	3182.4	2948.57	3016.79	2970.11	2793.97	2799.01	2819.45
Q92615	LARP4B	La-related protein 4B OS=Homo sapiens GN=LARP4B PE=1 SV=3	0.932085	0.828857	3	3	3	3.39779	1059.01	1035.92	1085.47	989.901	1008.1	966.402	908.599	848.9	878.598
Q04446	GBE1	1,4-alpha-glucan-branching enzyme OS=Homo sapiens GN=GBE1 PE=1 SV=3	0.932269	0.850135	10	10	19	3.93073	1439.15	1464.71	1472.96	1348.09	1330.54	1401.74	1254.59	1241.1	1225.2
Q9UBU9	NXF1	Nuclear RNA export factor 1 OS=Homo sapiens GN=NXF1 PE=1 SV=1	0.932506	0.869903	15	15	61	2.3854	3741.76	3660.94	3526.69	3397.6	3285.96	3508.16	3242.3	3068.89	3196.33
Q9UN37	VPS4A	Vacuolar protein sorting-associated protein 4A OS=Homo sapiens GN=VPS4A PE=1 SV=1	0.932894	0.817427	7	4	24	3.62585	605.1	626.6	635.501	575.001	566.499	600.4	521.499	498.5	506.3
P08574	CYC1	Cytochrome c1, heme protein, mitochondrial OS=Homo sapiens GN=CYC1 PE=1 SV=3	0.932915	0.773547	9	9	31	2.0004	1800.9	1987.45	2024.99	1928.55	1701.75	1793.05	1615.32	1372.13	1509.44
P48426	PIP4K2A	Phosphatidylinositol 5-phosphate 4-kinase type-2 alpha OS=Homo sapiens GN=PIP4K2A PE=1 SV=2	0.933661	0.892041	9	4	16	2.1637	733.102	766.999	801.701	724.399	702.902	721.802	682.9	688.599	681.802
P60842	EIF4A1	Eukaryotic initiation factor 4A-I OS=Homo sapiens GN=EIF4A1 PE=1 SV=1	0.933705	0.861434	38	22	367	2.30472	19885.1	20328.3	21859.9	19509.6	19364.1	19084.3	18376.8	17739.8	17355.4
P61587	RND3	Rho-related GTP-binding protein RhoE OS=Homo sapiens GN=RND3 PE=1 SV=1	0.934846	0.932276	2	2	4	2.81731	437.7	436.8	448.499	417.401	403.7	415.7	408.7	415.001	409.699
Q9ULX6	AKAP8L	A-kinase anchor protein 8-like OS=Homo sapiens GN=AKAP8L PE=1 SV=3	0.935095	0.870007	12	12	36	2.17064	3435.01	3399.25	3244.77	3062.94	3106.56	3255.36	2831.2	2889.09	3048.53
Q9GZR7	DDX24	ATP-dependent RNA helicase DDX24 OS=Homo sapiens GN=DDX24 PE=1 SV=1	0.935619	0.83414	16	16	35	3.62083	2051.55	2051.55	2117.43	1954.93	1960.22	1904.9	1775.37	1666.15	1747.29
Q9H2M9	RAB3GAP2	Rab3 GTPase-activating protein non-catalytic subunit OS=Homo sapiens GN=RAB3GAP2 PE=1 SV=1	0.936285	0.887757	19	19	51	2.17475	2815.55	2948.77	3028.95	2698.05	2775.44	2759.52	2691.32	2566.17	2548.8
Q9UH62	ARMCX3	Armadillo repeat-containing X-linked protein 3 OS=Homo sapiens GN=ARMCX3 PE=1 SV=1	0.936527	0.849645	9	9	31	2.92394	2626.45	2654.64	2708.92	2557.29	2393.32	2532.24	2320.47	2190.13	2278.08
P10809	HSPD1	60 kDa heat shock protein, mitochondrial OS=Homo sapiens GN=HSPD1 PE=1 SV=2	0.93685	0.814803	52	52	868	3.94811	44973.9	45092.5	45848.9	41298.4	42362.5	43671.4	38012.9	36768.9	35962.4
Q9BVA1	TUBB2B	Tubulin beta-2B chain OS=Homo sapiens GN=TUBB2B PE=1 SV=1	0.937385	0.808652	47	2	2116	3.75765	23764.2	22842	21976.9	21343.4	21675.8	21269.5	18516.2	18871.2	18072.4
P36915	GNL1	Guanine nucleotide-binding protein-like 1 OS=Homo sapiens GN=GNL1 PE=1 SV=2	0.937504	0.866995	8	8	22	2.53142	1089.76	1161.36	1160.07	1086.22	1046.97	1064.82	970.497	966.898	1020.1
Q9NRX4	PHPT1	14 kDa phosphohistidine phosphatase OS=Homo sapiens GN=PHPT1 PE=1 SV=1	0.93784	0.905839	10	10	45	2.31641	4236.63	4299.34	4294.58	3844.55	4070.53	4117.92	3860.31	3840.03	3922.07
Q15084	PDIA6	Protein disulfide-isomerase A6 OS=Homo sapiens GN=PDIA6 PE=1 SV=1	0.937841	0.850788	26	26	260	2.59236	12279.8	12752.6	12393.5	11189.8	11913.4	11996.3	10992.3	10621.5	10227.7
P30101	PDIA3	Protein disulfide-isomerase A3 OS=Homo sapiens GN=PDIA3 PE=1 SV=4	0.938493	0.840734	46	39	414	3.69039	31077.9	31583.9	31577.3	28480.8	29712.9	30249	27015.5	26207.6	26006.8
Q15046	KARS	Lysine--tRNA ligase OS=Homo sapiens GN=KARS PE=1 SV=3	0.938587	0.92543	28	28	108	2.31901	5510.24	5667.12	5718.42	5136.61	5392.73	5328.82	5234.37	5210.48	5191.01
O75530	EED	Polycomb protein EED OS=Homo sapiens GN=EED PE=1 SV=2	0.938646	0.854078	6	6	11	2.10559	774.499	802.301	793.002	725.902	758.802	739.702	691.699	705.098	627.199
Q96I24	FUBP3	Far upstream element-binding protein 3 OS=Homo sapiens GN=FUBP3 PE=1 SV=2	0.939263	0.905418	30	26	80	2.35705	3750.07	3885.27	3658.41	3520.1	3538.69	3549.01	3391.48	3338.54	3495.54
Q9NQ88	TIGAR	Fructose-2,6-bisphosphatase TIGAR OS=Homo sapiens GN=TIGAR PE=1 SV=1	0.940288	0.786559	8	8	22	3.03102	1515.84	1634.58	1546.62	1387.82	1501.1	1527.65	1272.63	1220.96	1200.9
P16930	FAH	Fumarylacetoacetase OS=Homo sapiens GN=FAH PE=1 SV=2	0.940904	1.33905	2	2	2	3.44958	266.901	284.4	299.9	255.399	276.501	269	401.101	379.801	358.9
Q16222	UAP1	UDP-N-acetylhexosamine pyrophosphorylase OS=Homo sapiens GN=UAP1 PE=1 SV=3	0.940995	0.754056	6	6	9	3.44846	312.3	327.001	328.4	291.201	318.701	300.7	255.901	240.3	233.5
Q00403	GTF2B	Transcription initiation factor IIB OS=Homo sapiens GN=GTF2B PE=1 SV=1	0.941239	0.855072	4	4	8	3.20751	1235.26	1236.8	1203.07	1121.57	1162.97	1174.64	1075.58	1053.52	1013.4
Q14766	LTBP1	Latent-transforming growth factor beta-binding protein 1 OS=Homo sapiens GN=LTBP1 PE=1 SV=4	0.94188	0.813105	5	5	10	2.74468	167.1	176.3	183.1	166.801	159.8	169.3	146.3	145.8	136
P61081	UBE2M	NEDD8-conjugating enzyme Ubc12 OS=Homo sapiens GN=UBE2M PE=1 SV=1	0.94201	0.873851	9	9	55	3.04703	3518.39	3692.8	3746.69	3403.26	3435.25	3483.93	3224.81	3214.55	3136.2
Q9Y2X0	MED16	Mediator of RNA polymerase II transcription subunit 16 OS=Homo sapiens GN=MED16 PE=1 SV=2	0.942699	1.19546	2	2	4	2.13583	106.8	123.3	113.7	101.5	112.5	110.1	128.6	140.4	142
P11717	IGF2R	Cation-independent mannose-6-phosphate receptor OS=Homo sapiens GN=IGF2R PE=1 SV=3	0.943148	0.894705	55	55	162	3.24578	9612.53	9526.96	9837.66	9051.24	8965.7	9312.8	8656.69	8521.55	8747.77
Q9NVH1	DNAJC11	DnaJ homolog subfamily C member 11 OS=Homo sapiens GN=DNAJC11 PE=1 SV=2	0.943631	0.897936	9	9	26	2.80154	909.803	921.902	923.501	855.8	867.897	876.202	842.598	795.898	835.502
Q13637	RAB32	Ras-related protein Rab-32 OS=Homo sapiens GN=RAB32 PE=1 SV=3	0.944378	0.804209	4	4	11	2.31615	425.301	441.5	478.001	411.6	416	442.401	380.9	343.701	356.901
Q9Y4P1	ATG4B	Cysteine protease ATG4B OS=Homo sapiens GN=ATG4B PE=1 SV=2	0.944466	0.80347	7	7	13	2.68708	496.999	501.999	477.6	470.999	462.6	460.999	427.601	375.401	383.401
P50416	CPT1A	Carnitine O-palmitoyltransferase 1, liver isoform OS=Homo sapiens GN=CPT1A PE=1 SV=2	0.94458	0.730693	2	2	4	2.08507	143.6	173.5	182.7	167.9	147.6	156.6	119.3	124.3	121.6
Q9Y4L1	HYOU1	Hypoxia up-regulated protein 1 OS=Homo sapiens GN=HYOU1 PE=1 SV=1	0.945862	0.841995	55	55	283	2.72337	18592.1	19467.8	19721.8	17617.2	18212	18824.2	16648.4	15586.4	16417
P04181	OAT	Ornithine aminotransferase, mitochondrial OS=Homo sapiens GN=OAT PE=1 SV=1	0.945919	0.852364	12	11	40	2.13339	2394.15	2571.15	2595.51	2330.62	2338.07	2483.23	2242.05	2124.49	2078.03
P25685	DNAJB1	DnaJ homolog subfamily B member 1 OS=Homo sapiens GN=DNAJB1 PE=1 SV=4	0.946864	0.852335	21	21	77	3.56401	5615.12	5638.52	5619.79	5211.92	5293.11	5471.8	4657.69	4804.6	4919.51
Q9P2R7	SUCLA2	Succinyl-CoA ligase [ADP-forming] subunit beta, mitochondrial OS=Homo sapiens GN=SUCLA2 PE=1 SV=3	0.947255	0.898991	18	18	62	2.77895	4146.27	4300.53	4220.51	3926.7	3989.8	4082.68	3882.58	3775.89	3729.33
Q9C040	TRIM2	Tripartite motif-containing protein 2 OS=Homo sapiens GN=TRIM2 PE=1 SV=1	0.947582	0.935154	14	13	28	3.18969	2600.55	2567.41	2598.93	2478.07	2452.27	2429.43	2461.63	2401.63	2399.97
Q9UJZ1	STOML2	Stomatin-like protein 2, mitochondrial OS=Homo sapiens GN=STOML2 PE=1 SV=1	0.947684	0.89395	15	15	69	2.9213	4213.49	4238.98	4030.38	3912.03	3934.32	3983.44	3770.13	3737.09	3651.82
Q9H3N1	TMX1	Thioredoxin-related transmembrane protein 1 OS=Homo sapiens GN=TMX1 PE=1 SV=1	0.949252	0.781349	8	8	48	3.35365	2877.9	2964.35	3074.64	2794.16	2735.71	2934.5	2428.42	2232.59	2306.2
Q9BTV4	TMEM43	Transmembrane protein 43 OS=Homo sapiens GN=TMEM43 PE=1 SV=1	0.950159	0.850655	10	10	21	2.07181	1910.98	2023.73	2069.26	1858.99	1887.29	1958.45	1794.04	1611.4	1701.86
P53396	ACLY	ATP-citrate synthase OS=Homo sapiens GN=ACLY PE=1 SV=3	0.950611	0.865967	45	45	244	2.36031	13260.1	13685.9	13940.6	13199.5	12527.4	13140.2	12138.5	11258.3	12009.6
Q9NTJ5	SACM1L	Phosphatidylinositide phosphatase SAC1 OS=Homo sapiens GN=SACM1L PE=1 SV=2	0.951295	0.885048	17	17	68	2.37051	3125.78	3155.82	3231.75	3095.81	2912.41	3041.78	2857.62	2709.67	2852.48
O15228	GNPAT	Dihydroxyacetone phosphate acyltransferase OS=Homo sapiens GN=GNPAT PE=1 SV=1	0.951355	0.866242	11	11	34	2.65684	1319.52	1306.87	1231.41	1197.49	1218.93	1253.72	1129.92	1087.27	1124.6
Q9HB71	CACYBP	Calcyclin-binding protein OS=Homo sapiens GN=CACYBP PE=1 SV=2	0.951433	0.817261	17	17	73	3.02647	8634.52	8115.7	7959.16	7651.36	8050.15	7807.8	6483.69	6925.01	6785.31
P13987	CD59	CD59 glycoprotein OS=Homo sapiens GN=CD59 PE=1 SV=1	0.951683	0.850426	4	4	10	2.45098	877.898	907.101	899.301	825.6	830.301	898.703	767.201	732.299	783.299
P11216	PYGB	Glycogen phosphorylase, brain form OS=Homo sapiens GN=PYGB PE=1 SV=5	0.951905	0.881948	34	31	117	2.2575	5903.68	6039.44	6141.6	5823.62	5649.08	5742.25	5567.45	5286.88	5095.47
P49754	VPS41	Vacuolar protein sorting-associated protein 41 homolog OS=Homo sapiens GN=VPS41 PE=1 SV=3	0.952226	0.842471	2	2	6	2.16039	467.7	518.701	527	472.7	478.1	490.3	438.7	422.899	413.399
P31948	STIP1	Stress-induced-phosphoprotein 1 OS=Homo sapiens GN=STIP1 PE=1 SV=1	0.952566	0.883854	50	50	338	2.02967	28005.1	27292.2	26439.4	25413.4	26224	26222.2	23165.7	23815.3	25262.3
Q9UHD1	CHORDC1	Cysteine and histidine-rich domain-containing protein 1 OS=Homo sapiens GN=CHORDC1 PE=1 SV=2	0.952671	0.798262	16	16	53	3.64001	5623.29	5341.76	5341.02	5109.97	5111.39	5312.96	4187.87	4320.25	4508.4
P35606	COPB2	Coatomer subunit beta' OS=Homo sapiens GN=COPB2 PE=1 SV=2	0.953429	0.89009	32	32	135	2.84075	7895.97	8129.78	7990.11	7544.45	7525.65	7827.31	7278.88	7163.26	6934.13
Q96DG6	CMBL	Carboxymethylenebutenolidase homolog OS=Homo sapiens GN=CMBL PE=1 SV=1	0.954871	0.854946	9	9	24	2.16108	1758.71	1835.94	1799.52	1611.29	1753.84	1785.61	1559.97	1479.3	1572.45
Q9HD45	TM9SF3	Transmembrane 9 superfamily member 3 OS=Homo sapiens GN=TM9SF3 PE=1 SV=2	0.95537	0.858916	6	6	19	2.46861	892.897	899.6	902.999	873.498	818.399	883.3	747.702	761.7	805.801
P51659	HSD17B4	Peroxisomal multifunctional enzyme type 2 OS=Homo sapiens GN=HSD17B4 PE=1 SV=3	0.955622	0.868813	39	39	158	3.45439	8842.26	8998.69	8778.14	8593.32	8329.42	8515.05	7862.11	7469	7795.9
Q00610	CLTC	Clathrin heavy chain 1 OS=Homo sapiens GN=CLTC PE=1 SV=5	0.955698	0.894621	100	100	608	2.55314	32411.1	34043.7	33696.2	31463.7	31263.7	32986.8	29791.2	29857.4	29948.6
P09960	LTA4H	Leukotriene A-4 hydrolase OS=Homo sapiens GN=LTA4H PE=1 SV=2	0.956796	0.927236	24	24	134	2.57864	11003.7	10587.7	10955	10242.6	10444.8	10452.8	10148.6	10088.3	9941.17
A2RRP1	NBAS	Neuroblastoma-amplified sequence OS=Homo sapiens GN=NBAS PE=1 SV=2	0.957069	0.826161	16	16	31	2.66564	1106.2	1151.26	1227.32	1111.51	1083.14	1140.54	993.999	934.098	950.9
P30044	PRDX5	Peroxiredoxin-5, mitochondrial OS=Homo sapiens GN=PRDX5 PE=1 SV=4	0.957534	0.929726	9	9	43	2.27486	2616.64	2618.64	2640.51	2516.67	2469.32	2555.34	2382.57	2444.63	2495.13
P19388	POLR2E	DNA-directed RNA polymerases I, II, and III subunit RPABC1 OS=Homo sapiens GN=POLR2E PE=1 SV=4	0.958642	1.06565	8	8	17	2.03113	1143.31	1201.57	1162.73	1085.47	1124.29	1152.78	1283.62	1219.44	1234.83
Q9BSD7	NTPCR	Cancer-related nucleoside-triphosphatase OS=Homo sapiens GN=NTPCR PE=1 SV=1	0.959041	0.886347	9	9	27	2.26251	1580.87	1592.41	1591.75	1523	1465.12	1581.74	1457.52	1377.47	1388.49
P09543	CNP	2',3'-cyclic-nucleotide 3'-phosphodiesterase OS=Homo sapiens GN=CNP PE=1 SV=2	0.959306	0.905478	18	17	68	2.12802	4971.27	5065.54	4895.36	4848.76	4688.79	4786.98	4567.53	4328.35	4624.88
Q12904	AIMP1	Aminoacyl tRNA synthase complex-interacting multifunctional protein 1 OS=Homo sapiens GN=AIMP1 PE=1 SV=2	0.959395	0.890297	14	14	48	5.60638	3336.69	3318.46	3320.07	3190.35	3185.49	3194.34	2998.45	2932.88	2949.59
Q8NBX0	SCCPDH	Saccharopine dehydrogenase-like oxidoreductase OS=Homo sapiens GN=SCCPDH PE=1 SV=1	0.959605	0.908275	8	8	46	3.2284	1889.65	1884.15	1943.71	1825.78	1797.65	1863.11	1739.67	1723.83	1729.57
Q96AG4	LRRC59	Leucine-rich repeat-containing protein 59 OS=Homo sapiens GN=LRRC59 PE=1 SV=1	0.960355	0.877028	13	13	64	3.41743	5417.08	5638.13	5572.47	5296.78	5226.76	5444.94	4931.46	4793.62	4857.84
Q9UBV2	SEL1L	Protein sel-1 homolog 1 OS=Homo sapiens GN=SEL1L PE=1 SV=3	0.96101	0.879597	7	7	18	2.28055	668.6	680.702	689.698	645.4	645.499	668.6	629.8	582.099	581.599
P51149	RAB7A	Ras-related protein Rab-7a OS=Homo sapiens GN=RAB7A PE=1 SV=1	0.961495	0.868007	14	14	65	2.80644	4236.33	4346.69	4328.35	4228.41	3943.88	4241.92	3730.36	3683.85	3792.94
Q99714	HSD17B10	3-hydroxyacyl-CoA dehydrogenase type-2 OS=Homo sapiens GN=HSD17B10 PE=1 SV=3	0.962322	0.887286	14	14	101	2.08984	3714.88	3775.1	3654.1	3630.62	3390.78	3702.8	3305.61	3224.81	3357.57
P45954	ACADSB	Short/branched chain specific acyl-CoA dehydrogenase, mitochondrial OS=Homo sapiens GN=ACADSB PE=1 SV=1	0.962463	1.05277	3	3	5	2.01445	488.702	494.7	487.2	455.599	481.299	478.502	520.098	526.902	501.199
P45974-2	USP5	Isoform Short of Ubiquitin carboxyl-terminal hydrolase 5 OS=Homo sapiens GN=USP5	0.962551	1.40223	24	1	47	2.96866	90.9001	95.5001	91.2998	77.8001	95.2	94.3003	134.9	127.6	126.9
Q86V85	GPR180	Integral membrane protein GPR180 OS=Homo sapiens GN=GPR180 PE=2 SV=1	0.963478	0.871713	2	2	4	2.4564	371.099	367.599	356.5	352	343.401	359.8	326.1	303.1	325.499
Q08257	CRYZ	Quinone oxidoreductase OS=Homo sapiens GN=CRYZ PE=1 SV=1	0.963585	0.904743	7	7	14	2.66984	1053.88	1059.6	1035.92	1024.92	987.297	1022.5	926.701	951.098	971.601
P63241	EIF5A	Eukaryotic translation initiation factor 5A-1 OS=Homo sapiens GN=EIF5A PE=1 SV=2	0.963963	0.886284	9	9	97	2.22089	5129.85	5187.77	4915.76	4687.49	4973.34	5023.58	4545.11	4550.47	4405.53
Q96JM2	ZNF462	Zinc finger protein 462 OS=Homo sapiens GN=ZNF462 PE=1 SV=3	0.964716	1.03963	24	24	65	2.32842	3306.07	3366.42	3287.78	3247.69	3164.15	3196.99	3390.54	3423.84	3540.65
Q15181	PPA1	Inorganic pyrophosphatase OS=Homo sapiens GN=PPA1 PE=1 SV=2	0.965016	0.935298	28	26	135	3.02061	9667.32	9690.13	9620.53	9379.53	9387.99	9196.7	9186.5	8934.68	8981.87
Q8WUM4	PDCD6IP	Programmed cell death 6-interacting protein OS=Homo sapiens GN=PDCD6IP PE=1 SV=1	0.965314	0.915701	31	31	104	2.07793	4632.26	4788.97	4781.01	4580.85	4575.46	4553.31	4454.97	4377.53	4172.51
P68104	EEF1A1	Elongation factor 1-alpha 1 OS=Homo sapiens GN=EEF1A1 PE=1 SV=1	0.96542	0.877194	36	3	1252	2.16595	62397.5	65413.5	65341	61837.7	62302.4	62332.6	59442.2	56216.3	53773.2
Q96ES7	SGF29	SAGA-associated factor 29 OS=Homo sapiens GN=SGF29 PE=1 SV=1	0.965945	0.87845	3	3	9	2.01653	295.2	274.699	281.599	264.6	288.5	269.401	249.501	245.699	252.8
P06576	ATP5B	ATP synthase subunit beta, mitochondrial OS=Homo sapiens GN=ATP5B PE=1 SV=3	0.966579	0.941687	36	36	364	1.99529	12277.3	12239	12188.2	11759.2	11605.3	12113.3	11731.5	11376	11456.7
Q9Y5B8	NME7	Nucleoside diphosphate kinase 7 OS=Homo sapiens GN=NME7 PE=1 SV=1	0.967634	0.889995	2	2	4	2.03371	293.8	287.1	302.699	283.8	284.001	287.2	265.3	248.8	272.299
Q15365	PCBP1	Poly(rC)-binding protein 1 OS=Homo sapiens GN=PCBP1 PE=1 SV=2	0.967842	0.911831	31	23	444	2.03543	20157.1	20221.5	19761.4	18799.4	19705.4	19701.3	18781.2	18338.7	17717.7
P52732	KIF11	Kinesin-like protein KIF11 OS=Homo sapiens GN=KIF11 PE=1 SV=2	0.967873	0.91715	20	20	62	2.26722	3682.07	3809.01	3826.21	3583.12	3670.85	3699.72	3546.79	3435.97	3396.89
Q5SQI0	ATAT1	Alpha-tubulin N-acetyltransferase 1 OS=Homo sapiens GN=ATAT1 PE=1 SV=1	0.968305	0.933361	6	6	15	2.16858	1229.2	1220.28	1209.67	1144.26	1205.24	1193.68	1136.44	1136.44	1142.44
P41240	CSK	Tyrosine-protein kinase CSK OS=Homo sapiens GN=CSK PE=1 SV=1	0.969007	0.889155	13	13	31	2.15019	1033.7	1108.97	1099.4	1036.5	1028.91	1076.18	987.701	947.597	947.4
P35232	PHB	Prohibitin OS=Homo sapiens GN=PHB PE=1 SV=1	0.969082	0.900709	23	23	153	2.07728	9305.71	9276.73	9071.34	8841.65	8749.59	9207.54	8626.74	8033.98	8247.26
P62333	PSMC6	26S protease regulatory subunit 10B OS=Homo sapiens GN=PSMC6 PE=1 SV=1	0.969293	0.921559	23	23	106	2.56564	5491.56	5624.07	5727.54	5466.11	5377.05	5482.81	5216.98	5076.44	5228.57
O75044	SRGAP2	SLIT-ROBO Rho GTPase-activating protein 2 OS=Homo sapiens GN=SRGAP2 PE=1 SV=2	0.969439	0.904863	13	10	30	2.52912	3389.84	3410.81	3518.39	3369.22	3358.73	3275.73	3206.31	3075.92	3055.09
P61106	RAB14	Ras-related protein Rab-14 OS=Homo sapiens GN=RAB14 PE=1 SV=4	0.969837	0.90595	15	13	78	2.61301	4062.35	3987.86	3977.65	3821.17	3808.48	4035.41	3631.63	3627.35	3637.67
P15170	GSPT1	Eukaryotic peptide chain release factor GTP-binding subunit ERF3A OS=Homo sapiens GN=GSPT1 PE=1 SV=1	0.969968	0.893065	26	12	111	2.24132	8847.78	9053.75	8981.87	8781.79	8376.9	8917.35	8214.18	7715.8	8078.66
O96008	TOMM40	Mitochondrial import receptor subunit TOM40 homolog OS=Homo sapiens GN=TOMM40 PE=1 SV=1	0.970261	0.910029	9	9	48	2.59872	2632.1	2573.11	2587.78	2498.07	2498.25	2564.92	2436.17	2313.56	2342.12
Q9C0E8	LNP	Protein lunapark OS=Homo sapiens GN=LNP PE=1 SV=2	0.971103	0.904235	6	6	18	2.95883	997.698	968.199	944.299	937.9	938.401	949.8	868.3	886.901	876.299
Q9NP66	HMG20A	High mobility group protein 20A OS=Homo sapiens GN=HMG20A PE=1 SV=1	0.971658	1.09129	3	3	5	2.05599	222.6	229.199	218.6	222.7	207.099	221.599	242.401	238.501	250.7
Q32MZ4	LRRFIP1	Leucine-rich repeat flightless-interacting protein 1 OS=Homo sapiens GN=LRRFIP1 PE=1 SV=2	0.972082	1.14779	6	5	10	2.24666	744.501	670.099	670.099	667.299	702.099	657.1	785.001	795.898	811.901
P61218	POLR2F	DNA-directed RNA polymerases I, II, and III subunit RPABC2 OS=Homo sapiens GN=POLR2F PE=1 SV=1	0.972973	1.26843	2	2	6	2.04656	56.2999	58.4001	48.1002	52.0999	53.5001	52.8001	65.1002	66.3999	75.0001
P49354	FNTA	Protein farnesyltransferase/geranylgeranyltransferase type-1 subunit alpha OS=Homo sapiens GN=FNTA PE=1 SV=1	0.973988	0.967552	9	9	27	2.0489	1403.68	1372.6	1409.53	1364.64	1358.31	1353.99	1356.81	1346.69	1346.5
Q9Y5M8	SRPRB	Signal recognition particle receptor subunit beta OS=Homo sapiens GN=SRPRB PE=1 SV=3	0.974703	0.887518	10	10	31	2.87711	2632.47	2691.14	2602.53	2488.91	2575.26	2661.46	2358.74	2328.2	2347.65
Q9UGU0	TCF20	Transcription factor 20 OS=Homo sapiens GN=TCF20 PE=1 SV=3	0.974711	1.21074	2	2	3	2.30833	138.4	144.3	132.5	132.3	143.1	129.3	162	160.8	179.9
P62820	RAB1A	Ras-related protein Rab-1A OS=Homo sapiens GN=RAB1A PE=1 SV=3	0.974757	0.856276	20	12	147	2.77229	9235.66	9608.53	9667.99	9457.87	8885.89	9448.7	8415.89	8058.52	7939.87
O43324	EEF1E1	Eukaryotic translation elongation factor 1 epsilon-1 OS=Homo sapiens GN=EEF1E1 PE=1 SV=1	0.976281	0.945288	7	7	29	2.53338	2615.55	2665.52	2635.39	2533.47	2584.38	2610.84	2515.45	2495.3	2472.58
P04843	RPN1	Dolichyl-diphosphooligosaccharide--protein glycosyltransferase subunit 1 OS=Homo sapiens GN=RPN1 PE=1 SV=1	0.97741	0.902775	39	39	166	2.46289	10259.7	10303.2	10203.7	10208.6	9771.06	10091.8	9272.87	8958.24	9544.14
P35520	CBS	Cystathionine beta-synthase OS=Homo sapiens GN=CBS PE=1 SV=2	0.977805	0.888131	18	18	49	3.52898	2421.86	2366.93	2420.52	2327.88	2365.94	2355.47	2179.53	2076.73	2146.54
Q16514	TAF12	Transcription initiation factor TFIID subunit 12 OS=Homo sapiens GN=TAF12 PE=1 SV=1	0.980002	2.3	2	2	4	2.25133	3.1	4.49998	2.39999	2.6	3.70001	3.49999	6.69999	7.30002	8.99997
P38646	HSPA9	Stress-70 protein, mitochondrial OS=Homo sapiens GN=HSPA9 PE=1 SV=2	0.980157	0.892487	57	56	357	3.5804	24859.3	24811.1	24728.7	23790.5	24298.8	24833.5	22452.7	22228.1	21719.5
O60884	DNAJA2	DnaJ homolog subfamily A member 2 OS=Homo sapiens GN=DNAJA2 PE=1 SV=1	0.980224	0.907485	22	22	89	2.41701	4277.05	4396.99	4409.2	4324.15	4178.3	4322.05	3997.27	3832.31	4043.25
Q9Y570	PPME1	Protein phosphatase methylesterase 1 OS=Homo sapiens GN=PPME1 PE=1 SV=3	0.981076	0.933732	12	12	41	2.19892	2882.89	2943.26	3039.25	2903.55	2869.53	2924.55	2766.22	2738.18	2773.52
P14618	PKM	Pyruvate kinase PKM OS=Homo sapiens GN=PKM PE=1 SV=4	0.981131	0.94173	56	54	639	2.11495	38594.3	38218.9	37518.1	37947	37222.8	37004.2	35175.9	36104.7	36388.6
Q5JPH6	EARS2	Probable glutamate--tRNA ligase, mitochondrial OS=Homo sapiens GN=EARS2 PE=1 SV=2	0.981258	1.09148	2	2	3	2.43395	183	176.7	179.2	183	172.6	173.201	198.799	191.7	197.7
Q9UGV2	NDRG3	Protein NDRG3 OS=Homo sapiens GN=NDRG3 PE=1 SV=2	0.981821	0.865689	9	9	25	3.1467	1449.76	1484.54	1504.85	1472.45	1393.31	1492.69	1295.42	1280.51	1267
P63010	AP2B1	AP-2 complex subunit beta OS=Homo sapiens GN=AP2B1 PE=1 SV=1	0.981907	0.924261	34	19	136	2.42693	4272.6	4438.63	4390.29	4300.53	4265.5	4298.45	4131.93	4032.06	3945.25
O00116	AGPS	Alkyldihydroxyacetonephosphate synthase, peroxisomal OS=Homo sapiens GN=AGPS PE=1 SV=1	0.981958	0.950052	23	23	82	2.15999	5987.34	5994.82	5953.82	5886.93	5811.52	5913.92	5804.27	5647.9	5587.94
P13489	RNH1	Ribonuclease inhibitor OS=Homo sapiens GN=RNH1 PE=1 SV=2	0.981977	0.918905	29	29	109	2.18893	6658.59	6911.1	6842.46	6840.09	6455.44	6748.73	6193.33	6281.96	6281.53
Q15287	RNPS1	RNA-binding protein with serine-rich domain 1 OS=Homo sapiens GN=RNPS1 PE=1 SV=1	0.983144	0.923433	6	6	32	2.60046	1312.41	1284.77	1273.43	1255.89	1288.34	1261.13	1217.41	1186.83	1170.01
P35580	MYH10	Myosin-10 OS=Homo sapiens GN=MYH10 PE=1 SV=3	0.98498	0.914555	170	147	1035	2.13468	67983.6	70547.1	70522.7	69176.8	66676.9	70059.8	65169.1	62216.1	63805.8
P83876	TXNL4A	Thioredoxin-like protein 4A OS=Homo sapiens GN=TXNL4A PE=1 SV=1	0.985185	1.15905	2	2	7	2.15742	364.901	336.8	344.5	326	350	354.701	385.8	421.299	405.501
Q9NWH9	SLTM	SAFB-like transcription modulator OS=Homo sapiens GN=SLTM PE=1 SV=2	0.985193	1.08976	23	23	52	2.0496	2360.37	2368.9	2426.23	2360.54	2389.68	2299.33	2491.16	2601.81	2704.79
Q9UHB9	SRP68	Signal recognition particle subunit SRP68 OS=Homo sapiens GN=SRP68 PE=1 SV=2	0.987588	0.948288	24	24	65	2.47741	4071.66	4046.05	3990.9	4010.04	3932.96	4015.32	3871.29	3773.79	3837.36
Q14157-5	UBAP2L	Isoform 5 of Ubiquitin-associated protein 2-like OS=Homo sapiens GN=UBAP2L	0.987614	1.11638	16	1	33	3.42811	1666.96	1706.59	1674.37	1679.6	1679.02	1626.78	1828.7	1914.03	1892.66
P48047	ATP5O	ATP synthase subunit O, mitochondrial OS=Homo sapiens GN=ATP5O PE=1 SV=1	0.987644	0.88959	14	14	72	2.11245	5463.84	5485.85	5552.42	5593.36	5214.81	5490.04	5112.45	4714.86	4852.79
P49588	AARS	Alanine--tRNA ligase, cytoplasmic OS=Homo sapiens GN=AARS PE=1 SV=2	0.988191	0.932214	39	39	154	2.43116	11635.9	11623.8	11322.5	11284.9	11333.5	11555.6	10516	10800.4	10921.6
O60701	UGDH	UDP-glucose 6-dehydrogenase OS=Homo sapiens GN=UGDH PE=1 SV=1	0.989179	0.918097	36	36	136	2.80565	8269.59	8441.6	8258.13	8283.93	8003.97	8411.22	7698.17	7638.64	7587.45
Q9UNM6	PSMD13	26S proteasome non-ATPase regulatory subunit 13 OS=Homo sapiens GN=PSMD13 PE=1 SV=2	0.989859	0.927329	19	19	91	2.42119	5340.28	5300.82	5085.59	5135.9	5180.23	5251.09	4815.6	4915.76	4852.46
P51812	RPS6KA3	Ribosomal protein S6 kinase alpha-3 OS=Homo sapiens GN=RPS6KA3 PE=1 SV=1	0.990286	1.06464	15	10	41	2.30278	2379.26	2334.02	2327.07	2306.68	2330.46	2334.83	2502.93	2564.92	2427.57
Q8N5K1	CISD2	CDGSH iron-sulfur domain-containing protein 2 OS=Homo sapiens GN=CISD2 PE=1 SV=1	0.990911	0.852198	5	5	20	3.26801	1498.18	1501.3	1561.05	1468.98	1494.24	1555.86	1320.71	1310.14	1255.63
Q5SSJ5	HP1BP3	Heterochromatin protein 1-binding protein 3 OS=Homo sapiens GN=HP1BP3 PE=1 SV=1	0.991242	1.0935	23	23	75	2.04373	4570.07	4769.43	4605.68	4580.85	4666.42	4575.77	5234.73	5165.17	4849.1
P10644	PRKAR1A	cAMP-dependent protein kinase type I-alpha regulatory subunit OS=Homo sapiens GN=PRKAR1A PE=1 SV=1	0.991301	0.893756	16	15	49	2.38665	2314.68	2341.96	2277.44	2333.21	2187.7	2352.86	2100.04	2017.01	2080.33
Q9UKB1	FBXW11	F-box/WD repeat-containing protein 11 OS=Homo sapiens GN=FBXW11 PE=1 SV=1	0.992527	0.861278	2	2	8	2.84528	503.501	488.099	466.699	488.901	485.8	472.7	408.001	415.199	432.801
Q14008	CKAP5	Cytoskeleton-associated protein 5 OS=Homo sapiens GN=CKAP5 PE=1 SV=3	0.9942	0.952252	76	76	307	2.04623	18284.1	18727.9	18277.7	18167.8	18322.1	18479	17818.6	17607.5	17223.6
P07237	P4HB	Protein disulfide-isomerase OS=Homo sapiens GN=P4HB PE=1 SV=3	0.99468	0.938107	44	44	239	2.37861	16361.3	16594.3	16854	16155.1	16748	16641.5	15519.6	15430.5	15776.6
Q06830	PRDX1	Peroxiredoxin-1 OS=Homo sapiens GN=PRDX1 PE=1 SV=1	0.995828	0.925214	24	20	260	2.24517	17307.4	16312.6	16412.4	16437.5	16767.7	16618.5	15459.4	15551.9	15279.4
O43143	DHX15	Pre-mRNA-splicing factor ATP-dependent RNA helicase DHX15 OS=Homo sapiens GN=DHX15 PE=1 SV=2	0.996107	0.910338	41	41	196	2.03036	9855.41	10114.2	9902.66	10185.3	9552.09	10018.6	9382.78	8838.59	8972.54
P30084	ECHS1	Enoyl-CoA hydratase, mitochondrial OS=Homo sapiens GN=ECHS1 PE=1 SV=4	0.999149	0.941075	14	14	74	2.17416	4296.66	4228.12	4214.66	4254.28	4209.11	4265.21	4033.45	4077.3	3878.01
Q8IYB3	SRRM1	Serine/arginine repetitive matrix protein 1 OS=Homo sapiens GN=SRRM1 PE=1 SV=2	0.999786	0.88758	29	29	86	2.95207	5775.78	5801.86	5849.92	5886.11	5739.07	5798.64	5091.24	4998.57	5378.54
Q9BUJ2	HNRNPUL1	Heterogeneous nuclear ribonucleoprotein U-like protein 1 OS=Homo sapiens GN=HNRNPUL1 PE=1 SV=2	1.00017	1.0653	35	35	119	2.5905	6324.78	6490.89	6291.99	6281.53	6381.15	6448.29	6891.01	6730.98	6733.31
Q9Y6C9	MTCH2	Mitochondrial carrier homolog 2 OS=Homo sapiens GN=MTCH2 PE=1 SV=1	1.00049	0.927566	10	7	27	2.31267	631.702	594	614.598	616.399	614.198	610.598	570.602	560.601	575.798
P78371	CCT2	T-complex protein 1 subunit beta OS=Homo sapiens GN=CCT2 PE=1 SV=4	1.00075	0.929212	47	47	287	2.80104	15634	15168.6	15105.6	15471.2	15074.3	15397.4	14018.1	14252.2	14388.2
P34949	MPI	Mannose-6-phosphate isomerase OS=Homo sapiens GN=MPI PE=1 SV=2	1.00165	1.09674	6	6	19	2.08202	785.099	812.199	768.798	759.302	810.102	800.601	878.397	858.997	857.599
P50990	CCT8	T-complex protein 1 subunit theta OS=Homo sapiens GN=CCT8 PE=1 SV=4	1.00227	0.959462	39	39	297	2.07876	21648.8	21584.4	21739	21654.8	21526.1	21938.8	20341	20909.9	21087.5
Q02952	AKAP12	A-kinase anchor protein 12 OS=Homo sapiens GN=AKAP12 PE=1 SV=4	1.0027	1.10565	36	36	88	2.40409	6063.35	5959.19	6054.53	5871.85	6069.24	6184.75	6460.81	6891.97	6634.17
Q02252	ALDH6A1	Methylmalonate-semialdehyde dehydrogenase [acylating], mitochondrial OS=Homo sapiens GN=ALDH6A1 PE=1 SV=2	1.00273	1.07727	15	15	47	2.08119	1760.29	1816.95	1778.2	1762.12	1777.21	1830.73	1901.87	1886.24	1981.12
P07311	ACYP1	Acylphosphatase-1 OS=Homo sapiens GN=ACYP1 PE=1 SV=2	1.00469	1.19625	3	3	9	2.36444	744.702	761.5	753.603	702.6	810.698	757.1	877.199	895.997	930.099
P30040	ERP29	Endoplasmic reticulum resident protein 29 OS=Homo sapiens GN=ERP29 PE=1 SV=4	1.00619	0.954686	16	16	122	2.3192	8621.36	8655.49	8604.65	8544.02	8615.39	8882.19	8307.51	8164.79	8236.41
P21246	PTN	Pleiotrophin OS=Homo sapiens GN=PTN PE=1 SV=1	1.00625	0.689863	7	7	22	2.31175	852.301	827.698	1059.96	917.3	841.798	998.003	594.099	654.101	642
Q7Z4S6	KIF21A	Kinesin-like protein KIF21A OS=Homo sapiens GN=KIF21A PE=1 SV=2	1.0067	1.16009	32	31	90	2.38352	2632.29	2660.35	2532.59	2625.91	2739.13	2512.66	2979.18	3160.42	2938.37
Q9NWV4	C1orf123	UPF0587 protein C1orf123 OS=Homo sapiens GN=C1orf123 PE=1 SV=1	1.00673	1.18352	2	2	8	2.04784	524.799	550.5	588.301	554.199	536.301	584.302	650.2	688.499	630.202
Q16891	IMMT	Mitochondrial inner membrane protein OS=Homo sapiens GN=IMMT PE=1 SV=1	1.00723	1.04856	50	13	165	2.33058	9997.83	9895.11	9902.66	9938.41	10029.8	10043	10293.2	10317.5	10631.8
Q9Y259	CHKB	Choline/ethanolamine kinase OS=Homo sapiens GN=CHKB PE=1 SV=3	1.0073	0.93448	2	2	6	2.59204	283	283.301	282.301	291.201	284.499	279.1	269.601	259.601	263.8
Q7L5Y9	MAEA	Macrophage erythroblast attacher OS=Homo sapiens GN=MAEA PE=1 SV=1	1.00985	0.900678	3	3	5	2.11686	593.7	637	595.699	610.099	607.5	626.799	568.1	532.099	544.799
Q6PGP7	TTC37	Tetratricopeptide repeat protein 37 OS=Homo sapiens GN=TTC37 PE=1 SV=1	1.01028	1.1546	14	14	29	3.60712	1603.38	1645.6	1660.15	1616.88	1671.58	1671.12	1938.47	1846.4	1883.24
Q9BUL8	PDCD10	Programmed cell death protein 10 OS=Homo sapiens GN=PDCD10 PE=1 SV=1	1.01089	1.06171	4	4	11	2.01684	1430.79	1448.36	1439.85	1488.66	1428.91	1448.46	1546.08	1543.72	1495.69
Q15746	MYLK	Myosin light chain kinase, smooth muscle OS=Homo sapiens GN=MYLK PE=1 SV=4	1.01113	1.17874	6	6	11	2.43797	502.201	450.399	485.201	504.5	478.502	470.8	571.698	568.202	554.898
Q13310	PABPC4	Polyadenylate-binding protein 4 OS=Homo sapiens GN=PABPC4 PE=1 SV=1	1.0118	0.962396	33	6	234	2.2654	5063.08	5000.65	4990.61	5153.73	5050.46	5027.76	4907.59	4803.93	4776.7
Q5JSL3	DOCK11	Dedicator of cytokinesis protein 11 OS=Homo sapiens GN=DOCK11 PE=1 SV=2	1.01604	1.21959	4	3	11	3.14465	414.001	397.701	422.401	440.501	399.201	414.199	508.301	502.302	494.501
Q96ST3	SIN3A	Paired amphipathic helix protein Sin3a OS=Homo sapiens GN=SIN3A PE=1 SV=2	1.01649	1.1343	14	14	29	2.00455	1190.13	1186.67	1293.44	1228.77	1282.46	1219.52	1364.73	1366.72	1431.69
O60502	MGEA5	Protein O-GlcNAcase OS=Homo sapiens GN=MGEA5 PE=1 SV=2	1.01773	1.16054	20	20	54	3.31896	2455.33	2518.94	2409.64	2510.75	2521.73	2482.37	2747.87	2900.33	2921.11
Q99832	CCT7	T-complex protein 1 subunit eta OS=Homo sapiens GN=CCT7 PE=1 SV=2	1.01775	0.935414	37	37	178	2.94052	13189.5	13247.2	13241.7	13734.3	13206.9	13441.4	12276.4	12619.8	12219.5
P27144	AK4	Adenylate kinase 4, mitochondrial OS=Homo sapiens GN=AK4 PE=1 SV=1	1.0179	1.05862	7	7	30	2.59697	1640.48	1636.05	1607.72	1676.34	1639.23	1656.13	1714.89	1707.54	1748.13
P17480	UBTF	Nucleolar transcription factor 1 OS=Homo sapiens GN=UBTF PE=1 SV=1	1.0192	1.06091	28	28	85	2.4187	5257.28	5221.32	5277.72	5375.19	5249.99	5433.63	5528.61	5532.06	5655.35
Q9Y6A9	SPCS1	Signal peptidase complex subunit 1 OS=Homo sapiens GN=SPCS1 PE=1 SV=4	1.01997	1.10804	2	2	6	2.07412	386.301	388.099	382.599	407.001	393.601	379.501	434.4	412	435.6
Q9H2U2	PPA2	Inorganic pyrophosphatase 2, mitochondrial OS=Homo sapiens GN=PPA2 PE=1 SV=2	1.02007	1.10124	10	8	42	2.5712	2544.38	2589.58	2686.85	2602.89	2698.61	2676.26	2870.73	2903.55	2838.28
Q9HC35	EML4	Echinoderm microtubule-associated protein-like 4 OS=Homo sapiens GN=EML4 PE=1 SV=3	1.02141	1.14856	22	22	60	3.04872	3379.75	3339.46	3439.54	3427.4	3518.88	3430.02	3729.59	3945.79	3992.56
Q9NW82	WDR70	WD repeat-containing protein 70 OS=Homo sapiens GN=WDR70 PE=1 SV=1	1.02186	1.07013	7	7	18	2.69921	763.598	758.602	760.798	787.6	768.798	776.499	806.701	804.2	832.202
Q14118	DAG1	Dystroglycan OS=Homo sapiens GN=DAG1 PE=1 SV=2	1.02191	1.19025	6	6	30	2.0664	558.402	524.999	505	545.899	531.8	545.502	584.5	653.498	652.598
P20810	CAST	Calpastatin OS=Homo sapiens GN=CAST PE=1 SV=4	1.02237	1.30476	11	5	27	2.63189	1060.11	987.003	973.9	946.402	1106.2	1035.99	1250.08	1339.71	1351.93
P35221	CTNNA1	Catenin alpha-1 OS=Homo sapiens GN=CTNNA1 PE=1 SV=1	1.02385	1.06199	39	39	166	2.00333	9875.92	9766.32	9882.09	10284.6	9977.76	9966.01	10256.1	10667.2	10431.1
P52209	PGD	6-phosphogluconate dehydrogenase, decarboxylating OS=Homo sapiens GN=PGD PE=1 SV=3	1.02518	1.03839	31	31	313	2.11449	17902.8	17926.4	17831	18252.4	18412.5	18346.3	18300.6	18877.8	18541.9
P08865	RPSA	40S ribosomal protein SA OS=Homo sapiens GN=RPSA PE=1 SV=4	1.02593	1.07185	19	19	130	1.99328	8153.48	8112.89	8208.48	8283.36	8497.37	8328.84	8666.9	9022.43	8544.02
P63279	UBE2I	SUMO-conjugating enzyme UBC9 OS=Homo sapiens GN=UBE2I PE=1 SV=1	1.02607	1.08651	11	11	79	2.68513	4797.94	4805.26	4883.16	5050.11	4879.44	4934.54	5277.36	5330.3	5131.98
Q9NPH2	ISYNA1	Inositol-3-phosphate synthase 1 OS=Homo sapiens GN=ISYNA1 PE=1 SV=1	1.02619	1.05373	19	19	144	1.99905	5222.05	5241.99	5218.07	5437.77	5370.35	5284.68	5483.95	5418.96	5621.74
P60983	GMFB	Glia maturation factor beta OS=Homo sapiens GN=GMFB PE=1 SV=2	1.0264	1.1256	4	4	17	3.38388	1702.45	1703.52	1787.09	1780.05	1770.08	1780.05	1921.21	1964.85	1959.27
Q53EL6	PDCD4	Programmed cell death protein 4 OS=Homo sapiens GN=PDCD4 PE=1 SV=2	1.0264	1.12109	14	14	37	2.31182	3070.8	3143.38	2932.88	3169.41	3136.41	3082.75	3315.02	3498.69	3440.97
Q9P2R3	ANKFY1	Ankyrin repeat and FYVE domain-containing protein 1 OS=Homo sapiens GN=ANKFY1 PE=1 SV=2	1.02645	1.08581	17	17	53	2.9491	1184.2	1170.49	1142.2	1191.7	1207.16	1190.54	1249.21	1261.83	1285.93
P13639	EEF2	Elongation factor 2 OS=Homo sapiens GN=EEF2 PE=1 SV=4	1.02653	0.946855	78	75	789	3.07369	44595.2	45202	44796.5	46939	45252.2	45973	43061.2	42072.8	42306.7
O95249	GOSR1	Golgi SNAP receptor complex member 1 OS=Homo sapiens GN=GOSR1 PE=1 SV=1	1.02675	1.1645	2	2	3	2.35202	465.701	444.901	442.6	456.699	469.6	463.1	513.4	504.5	557.899
B4DLN1	SLC25A10	Mitochondrial dicarboxylate carrier OS=Homo sapiens GN=SLC25A10 PE=1 SV=1	1.02686	1.28425	5	1	12	2.62422	813.698	808.403	772.301	747.702	879.403	831.602	1065.42	1010.3	999.297
Q9Y3D2	MSRB2	Methionine-R-sulfoxide reductase B2, mitochondrial OS=Homo sapiens GN=MSRB2 PE=2 SV=2	1.0271	1.19036	3	3	6	2.37665	159.8	147.9	160.9	164.5	162.5	154.3	190.8	189.901	177.1
Q9NQG5	RPRD1B	Regulation of nuclear pre-mRNA domain-containing protein 1B OS=Homo sapiens GN=RPRD1B PE=1 SV=1	1.02776	1.09958	10	9	34	2.83449	1717.39	1711.45	1659.23	1767.38	1701.27	1760.66	1849.86	1856.93	1887.94
Q08945	SSRP1	FACT complex subunit SSRP1 OS=Homo sapiens GN=SSRP1 PE=1 SV=1	1.02926	1.08919	40	39	134	3.43528	7314.28	7314.28	7203.59	7533.48	7592.71	7344.76	7944.28	7976.28	7858.84
P39023	RPL3	60S ribosomal protein L3 OS=Homo sapiens GN=RPL3 PE=1 SV=2	1.0293	1.05937	27	27	179	2.07904	10508.7	10665	10513.1	11018.2	10799.7	10797.4	11289.5	10926.9	11351.5
O95825	CRYZL1	Quinone oxidoreductase-like protein 1 OS=Homo sapiens GN=CRYZL1 PE=1 SV=2	1.03056	1.13568	5	5	10	3.99999	938.797	947	915.001	976.997	948.103	961.298	1070.3	1049.07	1061.43
Q92793	CREBBP	CREB-binding protein OS=Homo sapiens GN=CREBBP PE=1 SV=3	1.03145	1.16905	10	6	19	2.29288	492.101	465.001	457.799	478.1	490.099	491.201	533.399	583.998	536.699
Q5IJ48	CRB2	Protein crumbs homolog 2 OS=Homo sapiens GN=CRB2 PE=1 SV=2	1.03279	0.911617	12	12	40	3.24701	1977.42	1883.63	1874.64	1994.35	1947.76	1981.67	1737.5	1727.66	1763.59
Q9Y639	NPTN	Neuroplastin OS=Homo sapiens GN=NPTN PE=1 SV=2	1.03402	1.17749	3	3	4	1.9939	549.102	575.499	609.6	568.998	617.699	606.498	663.701	712.398	665.899
Q5H9R7	PPP6R3	Serine/threonine-protein phosphatase 6 regulatory subunit 3 OS=Homo sapiens GN=PPP6R3 PE=1 SV=2	1.03414	1.09617	11	10	27	2.7221	1974.68	1956.42	1896.86	2053.83	1969.21	2003.91	2123.9	2142.53	2121.99
Q7LBC6	KDM3B	Lysine-specific demethylase 3B OS=Homo sapiens GN=KDM3B PE=1 SV=2	1.03424	1.09508	32	30	77	2.39683	3100.96	3176.45	3067.82	3233.32	3251.52	3180.42	3453.4	3474.77	3305.61
Q9P2T1	GMPR2	GMP reductase 2 OS=Homo sapiens GN=GMPR2 PE=1 SV=1	1.03492	1.19123	7	7	14	2.79971	507.9	488.099	495.902	487.301	517.401	539.298	601.6	596.798	578.8
Q4G0J3	LARP7	La-related protein 7 OS=Homo sapiens GN=LARP7 PE=1 SV=1	1.03739	1.16229	12	12	25	2.0997	1786.1	1865.05	1881.15	1876.46	1945.33	1917.35	2064.96	2074.43	2290.74
P46778	RPL21	60S ribosomal protein L21 OS=Homo sapiens GN=RPL21 PE=1 SV=2	1.03776	1.08443	11	11	55	2.15958	2246.87	2295.35	2378.28	2435.66	2391.5	2354.66	2522.08	2499.46	2483.23
P40222	TXLNA	Alpha-taxilin OS=Homo sapiens GN=TXLNA PE=1 SV=3	1.03823	1.08199	15	15	38	2.20752	2057.96	2066.39	2115.67	2140.9	2160.13	2177.56	2285.51	2286.14	2179.98
P62851	RPS25	40S ribosomal protein S25 OS=Homo sapiens GN=RPS25 PE=1 SV=1	1.03869	1.21903	8	8	39	2.29812	762.102	847.7	801.701	797.5	873.001	834.299	930.099	1005.9	1003.7
Q9UNS2	COPS3	COP9 signalosome complex subunit 3 OS=Homo sapiens GN=COPS3 PE=1 SV=3	1.03938	1.1692	10	10	27	4.42943	1729.93	1710.14	1698.8	1793.55	1751.53	1796.16	1958.18	2014.63	2035.55
Q00688	FKBP3	Peptidyl-prolyl cis-trans isomerase FKBP3 OS=Homo sapiens GN=FKBP3 PE=1 SV=1	1.04008	1.13825	16	16	71	2.43081	5224.22	4929.07	4935.91	5263.84	5331.77	5098.3	5556.27	5875.52	5743.44
P52948	NUP98	Nuclear pore complex protein Nup98-Nup96 OS=Homo sapiens GN=NUP98 PE=1 SV=4	1.0407	1.07199	24	24	61	2.49429	2727.38	2734.38	2669.03	2881.69	2764.49	2815.55	2908.78	2917.26	2890.09
P12235	SLC25A4	ADP/ATP translocase 1 OS=Homo sapiens GN=SLC25A4 PE=1 SV=4	1.04128	0.945737	25	6	136	2.98241	1313.68	1291.2	1271.66	1362.75	1310.5	1363.31	1220.79	1219.27	1226.13
P54819	AK2	Adenylate kinase 2, mitochondrial OS=Homo sapiens GN=AK2 PE=1 SV=2	1.04229	1.32775	9	9	31	3.14034	2655.93	2536.63	2465.39	2696.55	2733.25	2551.98	3165.46	3402.31	3600.05
Q7Z7K6	CENPV	Centromere protein V OS=Homo sapiens GN=CENPV PE=1 SV=1	1.04261	1.07866	11	5	38	2.12027	1706.35	1739.67	1702.69	1824.27	1771.55	1772.29	1898.44	1849.6	1805.65
Q9P2N5	RBM27	RNA-binding protein 27 OS=Homo sapiens GN=RBM27 PE=1 SV=2	1.04278	1.15782	6	4	12	2.03783	357.8	329.599	320.1	343.401	354.999	352.2	380.001	402.401	384.1
Q15075	EEA1	Early endosome antigen 1 OS=Homo sapiens GN=EEA1 PE=1 SV=2	1.04306	1.16383	17	17	34	2.69126	1731.97	1714.65	1801.52	1814.93	1875.55	1783.63	1996.97	2122.43	1988.55
Q96K17	BTF3L4	Transcription factor BTF3 homolog 4 OS=Homo sapiens GN=BTF3L4 PE=1 SV=1	1.04313	1.24934	8	7	27	2.6424	964.201	937.9	920.198	977.498	1028.13	938.401	1171.39	1248.43	1106.2
Q8IXT5	RBM12B	RNA-binding protein 12B OS=Homo sapiens GN=RBM12B PE=1 SV=2	1.04344	1.22026	10	10	27	2.10256	715.699	696.302	671.401	719.599	736.3	718	791.601	823.297	927.401
Q9UKD2	MRTO4	mRNA turnover protein 4 homolog OS=Homo sapiens GN=MRTO4 PE=1 SV=2	1.04344	1.13287	9	9	30	4.16074	2268.78	2251.23	2275.55	2341.96	2368.57	2380.25	2525.23	2547.91	2625.36
Q13838	DDX39B	Spliceosome RNA helicase DDX39B OS=Homo sapiens GN=DDX39B PE=1 SV=1	1.04501	1.0951	36	18	276	2.31849	12672.4	12441.7	11849.2	12786.2	12950.3	12890.3	13556.5	13489	13433.1
Q13867	BLMH	Bleomycin hydrolase OS=Homo sapiens GN=BLMH PE=1 SV=1	1.04522	1.2465	15	15	54	3.29813	4043.81	3879.62	3910.94	3892.01	4280.9	4196.58	4788.31	4981.62	4981.62
Q676U5	ATG16L1	Autophagy-related protein 16-1 OS=Homo sapiens GN=ATG16L1 PE=1 SV=2	1.04601	1.16842	2	2	3	2.76077	582.002	601.5	568.1	607.1	626.699	598.402	666.001	710.101	670.498
Q9ULC3	RAB23	Ras-related protein Rab-23 OS=Homo sapiens GN=RAB23 PE=1 SV=1	1.04621	1.1764	4	4	10	3.25833	703.302	679.298	660.498	719.4	723.801	694.297	785.099	816.902	801.501
P10599	TXN	Thioredoxin OS=Homo sapiens GN=TXN PE=1 SV=3	1.04647	1.27225	5	5	41	2.30809	3378.11	3321.23	3314.79	3126.43	3748.51	3604.54	4186.42	4394.86	4159.23
Q6Y7W6	GIGYF2	PERQ amino acid-rich with GYF domain-containing protein 2 OS=Homo sapiens GN=GIGYF2 PE=1 SV=1	1.04647	1.15989	17	17	73	3.15475	1595.73	1561.37	1524.16	1697.27	1603.27	1598.28	1818.21	1810.79	1800.77
O15212	PFDN6	Prefoldin subunit 6 OS=Homo sapiens GN=PFDN6 PE=1 SV=1	1.0466	1.23022	6	6	14	3.23864	1080.81	1021	1020.2	1046.53	1137.54	1083.44	1254.42	1304.97	1281.4
Q96AE4	FUBP1	Far upstream element-binding protein 1 OS=Homo sapiens GN=FUBP1 PE=1 SV=3	1.04687	1.25402	47	13	224	2.54626	15563.7	14152.8	13695.4	14534.6	15852.2	15059.6	17550.2	18514.9	18374.3
Q99700	ATXN2	Ataxin-2 OS=Homo sapiens GN=ATXN2 PE=1 SV=2	1.04717	1.11262	12	11	25	2.47146	1199.49	1131.48	1149.19	1205.32	1240.41	1198.57	1270.78	1313.14	1288.16
P23526	AHCY	Adenosylhomocysteinase OS=Homo sapiens GN=AHCY PE=1 SV=4	1.0472	1.03095	27	26	143	2.24864	7505.33	7570.12	7541.31	8011.19	7843.6	7829.48	7862.11	7794.82	7659.85
Q13126	MTAP	S-methyl-5'-thioadenosine phosphorylase OS=Homo sapiens GN=MTAP PE=1 SV=2	1.04724	1.09572	10	8	32	2.01634	2379.26	2329.49	2378.44	2586.17	2424.55	2411.31	2605.06	2582.94	2577.58
Q7Z6Z7	HUWE1	E3 ubiquitin-protein ligase HUWE1 OS=Homo sapiens GN=HUWE1 PE=1 SV=3	1.04747	1.09427	76	76	248	2.57914	10534.3	10607.5	10233.4	11152.7	10980.8	10731	11250.5	11489.3	11593.3
O43602-3	DCX	Isoform 3 of Neuronal migration protein doublecortin OS=Homo sapiens GN=DCX	1.04774	1.36742	9	3	37	2.00436	1089.61	1080.29	1027.2	1093.02	1253.2	1003.5	1477.35	1586.9	1307.5
O94906	PRPF6	Pre-mRNA-processing factor 6 OS=Homo sapiens GN=PRPF6 PE=1 SV=1	1.04787	1.11985	34	34	112	2.44102	6286.76	6253.29	5966.63	6536.94	6549.19	6306.4	6906.31	6757.15	7061.21
P47756-2	CAPZB	Isoform 2 of F-actin-capping protein subunit beta OS=Homo sapiens GN=CAPZB	1.04828	1.05388	14	2	40	2.27493	683.099	675.401	673.601	713.802	699.699	716.702	723.099	718.802	699.699
P49915	GMPS	GMP synthase [glutamine-hydrolyzing] OS=Homo sapiens GN=GMPS PE=1 SV=1	1.04838	1.09606	41	41	161	2.0568	11669.1	11978.8	11608.5	12578.7	12157	12226.3	12614.5	12670.6	13357.8
Q9UBL3	ASH2L	Set1/Ash2 histone methyltransferase complex subunit ASH2 OS=Homo sapiens GN=ASH2L PE=1 SV=1	1.05063	1.15078	9	9	24	2.85224	1103.06	1092.41	1031.98	1150.38	1128.19	1112.28	1248.69	1253.72	1211.69
Q7RTV0	PHF5A	PHD finger-like domain-containing protein 5A OS=Homo sapiens GN=PHF5A PE=1 SV=1	1.05078	1.09873	8	8	21	2.05269	1490.21	1464.61	1416.49	1539.88	1521.52	1531.89	1546.62	1648.34	1607.94
Q13308	PTK7	Inactive tyrosine-protein kinase 7 OS=Homo sapiens GN=PTK7 PE=1 SV=2	1.05113	1.11004	16	16	43	2.01326	2664.59	2695.62	2676.63	2927.39	2781.99	2738.37	2880.49	3063.79	2976.91
Q86U70	LDB1	LIM domain-binding protein 1 OS=Homo sapiens GN=LDB1 PE=1 SV=2	1.05115	1.16357	7	7	18	2.54847	610.7	634	575.3	633.1	633.798	646.201	689.1	713.199	715.402
Q13813	SPTAN1	Spectrin alpha chain, non-erythrocytic 1 OS=Homo sapiens GN=SPTAN1 PE=1 SV=3	1.05119	1.12269	112	25	327	2.28173	21399.7	20076.2	19847.9	21410	21728.5	21324.1	22430.9	23259	23157.6
Q02543	RPL18A	60S ribosomal protein L18a OS=Homo sapiens GN=RPL18A PE=1 SV=2	1.05178	1.07106	20	20	88	2.28633	4630.97	4807.6	4648.66	4911.34	5005.85	4899.44	5064.49	4941.73	5082.07
Q9UBT2	UBA2	SUMO-activating enzyme subunit 2 OS=Homo sapiens GN=UBA2 PE=1 SV=2	1.05193	1.1615	34	34	174	3.3354	8062.99	7898.7	7895.97	8571.9	8392.59	8132.03	8980.62	9411.44	9318.62
Q9BW27	NUP85	Nuclear pore complex protein Nup85 OS=Homo sapiens GN=NUP85 PE=1 SV=1	1.05244	1.092	8	8	27	2.01899	950.801	971.897	947.4	1024.71	966	1029.91	1043.92	1033.7	1056.52
Q14152	EIF3A	Eukaryotic translation initiation factor 3 subunit A OS=Homo sapiens GN=EIF3A PE=1 SV=1	1.05259	1.06746	70	69	223	2.76646	9516.4	9384.73	9317.32	10031.2	9859.51	9811.79	9915.02	9996.45	10210.7
P10412	HIST1H1E	Histone H1.4 OS=Homo sapiens GN=HIST1H1E PE=1 SV=2	1.05331	1.18781	29	9	372	2.05566	18074.9	18072.4	19415.2	20134.8	20151.5	18238.5	21165.1	22364.1	22468.2
Q9H2P0	ADNP	Activity-dependent neuroprotector homeobox protein OS=Homo sapiens GN=ADNP PE=1 SV=1	1.05367	1.08396	27	27	64	2.30872	4989.22	5051.16	5011.75	5367.74	5328.45	5163.74	5510.62	5514.45	5290.91
Q14919	DRAP1	Dr1-associated corepressor OS=Homo sapiens GN=DRAP1 PE=1 SV=3	1.05457	1.28172	6	6	15	3.06233	754.502	759.302	796.903	797.002	800.202	839.601	921.5	1006.2	1033.99
P13798	APEH	Acylamino-acid-releasing enzyme OS=Homo sapiens GN=APEH PE=1 SV=4	1.0546	1.2179	16	16	57	2.58054	3332.99	3293.49	3528.89	3735.02	3490.94	3483.93	3968.56	4066.86	4332.85
P25398	RPS12	40S ribosomal protein S12 OS=Homo sapiens GN=RPS12 PE=1 SV=3	1.05495	1.08449	11	11	92	2.87259	4656.08	4712.25	4556.47	4980.59	4836.68	4872.68	5079.95	5045.56	4975.76
Q9Y2H0	DLGAP4	Disks large-associated protein 4 OS=Homo sapiens GN=DLGAP4 PE=1 SV=3	1.05499	1.09689	8	8	21	2.38806	1702.45	1733.89	1645.94	1816.95	1777.7	1767.14	1836.19	1896.99	1841.54
P78310	CXADR	Coxsackievirus and adenovirus receptor OS=Homo sapiens GN=CXADR PE=1 SV=1	1.05513	1.10029	6	6	21	2.81014	2028.93	1978.51	1963.89	2130.24	2062.39	2107.91	2204.9	2220.55	2144.76
P78362	SRPK2	SRSF protein kinase 2 OS=Homo sapiens GN=SRPK2 PE=1 SV=3	1.05604	1.26789	8	7	22	2.00198	499.399	500.8	429.1	506.599	517.599	485.201	570.1	644.899	597.2
O15381	NVL	Nuclear valosin-containing protein-like OS=Homo sapiens GN=NVL PE=1 SV=1	1.05619	1.20363	5	5	10	2.89782	243.5	242.401	224.2	248.2	242.9	258.9	282.401	284.001	288.301
P18858	LIG1	DNA ligase 1 OS=Homo sapiens GN=LIG1 PE=1 SV=1	1.05623	1.20434	19	19	50	3.35645	2772.75	2730.41	2692.82	2946.53	2880.69	2829.63	3424.79	3160.2	3285.73
Q13153	PAK1	Serine/threonine-protein kinase PAK 1 OS=Homo sapiens GN=PAK1 PE=1 SV=2	1.0573	1.12845	12	8	53	2.06016	2046.3	1974.95	2066.82	2127.58	2153.85	2155.49	2356.61	2345.37	2168.08
P15531	NME1	Nucleoside diphosphate kinase A OS=Homo sapiens GN=NME1 PE=1 SV=1	1.0573	1.17472	9	5	93	2.30723	2761.81	2713.99	2865.76	2826.3	3042.83	2950.41	3372.03	3322.61	3104.4
P27816	MAP4	Microtubule-associated protein 4 OS=Homo sapiens GN=MAP4 PE=1 SV=3	1.05754	1.17294	47	32	167	2.24293	12295.1	11415.4	11722.6	12629.4	12688.2	12154.5	13613	14610.3	13337.5
Q9H857	NT5DC2	5'-nucleotidase domain-containing protein 2 OS=Homo sapiens GN=NT5DC2 PE=1 SV=1	1.05866	1.13906	17	3	57	2.63736	2434.99	2438.37	2296.15	2583.66	2493.75	2512.66	2754.17	2657.58	2754.74
Q12955	ANK3	Ankyrin-3 OS=Homo sapiens GN=ANK3 PE=1 SV=3	1.05899	1.20255	8	4	16	2.00947	342.099	333.1	384.3	388.201	363.099	370.7	414.601	431.501	428.001
Q16773	CCBL1	Kynurenine--oxoglutarate transaminase 1 OS=Homo sapiens GN=CCBL1 PE=1 SV=1	1.05915	1.20285	2	2	4	2.35966	182.5	200.3	192	211.7	197.201	199.899	220.9	239.599	230.899
P13073	COX4I1	Cytochrome c oxidase subunit 4 isoform 1, mitochondrial OS=Homo sapiens GN=COX4I1 PE=1 SV=1	1.05967	1.16959	13	13	58	3.59989	2623.54	2655.74	2646	2766.41	2835.33	2796.49	3207.2	3023.7	3038.41
O60264	SMARCA5	SWI/SNF-related matrix-associated actin-dependent regulator of chromatin subfamily A member 5 OS=Homo sapiens GN=SMARCA5 PE=1 SV=1	1.05993	1.0743	57	40	191	2.45961	9674.69	9585.91	9723.1	10548.9	10111.4	10060.4	10327.5	10351.8	10457.9
Q8N8S7	ENAH	Protein enabled homolog OS=Homo sapiens GN=ENAH PE=1 SV=2	1.06016	1.23898	15	14	57	2.25261	2584.73	2336.45	2323.53	2467.78	2667	2545.79	2862.58	3172.05	2941.43
Q96T23	RSF1	Remodeling and spacing factor 1 OS=Homo sapiens GN=RSF1 PE=1 SV=2	1.06074	1.09883	18	18	45	3.60962	3041.78	3048.75	2968.87	3215.88	3207.2	3186.6	3273.69	3370.39	3310.65
Q13177	PAK2	Serine/threonine-protein kinase PAK 2 OS=Homo sapiens GN=PAK2 PE=1 SV=3	1.06131	1.11542	23	19	88	2.31369	7032.88	6797.55	6910.62	7572.74	7175.18	7264.76	7642.35	7948.13	7544.45
Q99460	PSMD1	26S proteasome non-ATPase regulatory subunit 1 OS=Homo sapiens GN=PSMD1 PE=1 SV=2	1.06139	1.09086	43	43	195	4.14746	8291.97	8309.24	8164.79	8666.3	8751.41	8868.66	9038.7	8948.31	9029.31
Q9UQB3	CTNND2	Catenin delta-2 OS=Homo sapiens GN=CTNND2 PE=1 SV=3	1.0617	1.26265	7	6	24	2.88141	271.1	268.8	268.8	280.199	308.8	269.601	345.6	343.901	331.6
O95347	SMC2	Structural maintenance of chromosomes protein 2 OS=Homo sapiens GN=SMC2 PE=1 SV=2	1.06296	1.07877	44	44	143	2.18361	8773.88	8956.38	8671.71	9547.45	9273.51	9243.35	9548.11	9254.25	9679.39
Q92618	ZNF516	Zinc finger protein 516 OS=Homo sapiens GN=ZNF516 PE=1 SV=1	1.06356	1.19465	11	11	24	2.40854	1095.52	1098.41	1088.1	1169.6	1203.73	1117.3	1224.52	1346.78	1349.58
P42285	SKIV2L2	Superkiller viralicidic activity 2-like 2 OS=Homo sapiens GN=SKIV2L2 PE=1 SV=3	1.06401	1.11085	34	34	96	3.30381	3640.95	3666.53	3496.75	3801.62	3851.75	3842.42	3979.58	4010.32	4011.98
Q13630	TSTA3	GDP-L-fucose synthase OS=Homo sapiens GN=TSTA3 PE=1 SV=1	1.06475	1.12537	3	3	10	2.13101	1137.78	1169.28	1193.6	1299.01	1238.52	1189.8	1309.5	1321.72	1308.32
Q9UNP9	PPIE	Peptidyl-prolyl cis-trans isomerase E OS=Homo sapiens GN=PPIE PE=1 SV=1	1.06524	1.1255	8	8	24	2.76505	1826.54	1792.06	1761.39	1952.76	1920.15	1858.08	2048.85	2036.96	1969.34
P45973	CBX5	Chromobox protein homolog 5 OS=Homo sapiens GN=CBX5 PE=1 SV=1	1.0657	1.02902	20	19	138	2.53564	11726.6	11566.8	11780.4	12537.8	12439.1	12401.3	12201.7	12127.5	11762.4
P24534	EEF1B2	Elongation factor 1-beta OS=Homo sapiens GN=EEF1B2 PE=1 SV=3	1.06622	1.12081	15	11	99	3.60292	4747.99	4822.95	4908.27	5103.25	5117.06	5217.71	5430.24	5318.12	5480.15
Q92734	TFG	Protein TFG OS=Homo sapiens GN=TFG PE=1 SV=2	1.06739	1.17487	10	10	44	2.84776	2054.26	1918.95	1955.74	2148.48	2104.56	2075.44	2268.46	2404.3	2292.97
P53779	MAPK10	Mitogen-activated protein kinase 10 OS=Homo sapiens GN=MAPK10 PE=1 SV=2	1.0674	1.14478	6	1	16	2.47579	1153.9	1240.41	1185.68	1258.86	1290.22	1272.19	1318.61	1393.89	1385.8
Q96KP4	CNDP2	Cytosolic non-specific dipeptidase OS=Homo sapiens GN=CNDP2 PE=1 SV=2	1.06761	1.11521	25	25	118	2.59926	6185.61	5937.75	6201.49	6697.47	6466.19	6400.19	6798.03	6929.33	6708.62
P46100	ATRX	Transcriptional regulator ATRX OS=Homo sapiens GN=ATRX PE=1 SV=5	1.06773	1.10767	26	26	48	3.03654	2830.22	2791.45	2822.19	3014.7	3061.45	2939.59	3086.81	3189.03	3077.19
Q16637	SMN1	Survival motor neuron protein OS=Homo sapiens GN=SMN1 PE=1 SV=1	1.0678	0.951585	5	5	13	2.36977	1278.82	1350.52	1320.44	1374.32	1383.01	1460.25	1241.7	1255.46	1261.39
P17568	NDUFB7	NADH dehydrogenase [ubiquinone] 1 beta subcomplex subunit 7 OS=Homo sapiens GN=NDUFB7 PE=1 SV=4	1.06895	1.23444	5	5	10	2.30903	797.102	739.599	714.198	821.701	813.602	770.799	879.403	922.1	977.098
P29966	MARCKS	Myristoylated alanine-rich C-kinase substrate OS=Homo sapiens GN=MARCKS PE=1 SV=4	1.06907	1.31639	18	17	251	2.27529	14048.2	12649.6	12954.8	13087.5	15156	14147.9	16162.9	18484.1	17551.4
P78347	GTF2I	General transcription factor II-I OS=Homo sapiens GN=GTF2I PE=1 SV=2	1.06996	1.1062	60	60	259	2.41813	15531.4	15163.3	14556.7	16364.7	16259.6	15793	16609.3	16814.3	16633.5
Q9Y320	TMX2	Thioredoxin-related transmembrane protein 2 OS=Homo sapiens GN=TMX2 PE=1 SV=1	1.07006	0.929133	3	3	12	2.03746	572.702	568.6	594.4	657.1	595.501	604.702	551.199	526.299	535.198
O43491	EPB41L2	Band 4.1-like protein 2 OS=Homo sapiens GN=EPB41L2 PE=1 SV=1	1.07047	1.17184	28	20	70	2.15393	3523.52	3262.13	3298.51	3622.07	3738.39	3434.3	3804	4032.34	3980.68
P02786	TFRC	Transferrin receptor protein 1 OS=Homo sapiens GN=TFRC PE=1 SV=2	1.07047	1.10878	16	16	48	2.57499	3223.47	3135.11	3104.4	3437.87	3364.09	3327.91	3587.09	3405.85	3499.42
Q9UJQ4	SALL4	Sal-like protein 4 OS=Homo sapiens GN=SALL4 PE=1 SV=1	1.0706	1.19798	17	16	46	2.3672	1565.06	1525.32	1627.68	1775.24	1695.27	1580.65	1918.95	1887.03	1846.14
Q86U86	PBRM1	Protein polybromo-1 OS=Homo sapiens GN=PBRM1 PE=1 SV=1	1.0709	1.10154	30	30	82	2.90209	3766.22	3744.87	3611.29	4018.66	3920.71	3971.59	4032.34	4067.14	4152.31
P61254	RPL26	60S ribosomal protein L26 OS=Homo sapiens GN=RPL26 PE=1 SV=1	1.07105	1.07948	11	1	54	2.36687	4570.07	4475.4	4514.97	4968.52	4769.1	4786.32	4870.99	4785.98	4981.28
P51991-2	HNRNPA3	Isoform 2 of Heterogeneous nuclear ribonucleoprotein A3 OS=Homo sapiens GN=HNRNPA3	1.07111	1.58296	20	1	69	2.74185	158.901	174.8	176.799	180.301	174.5	192	233.101	267.599	307.399
Q8TCG1	KIAA1524	Protein CIP2A OS=Homo sapiens GN=KIAA1524 PE=1 SV=2	1.07155	1.07886	17	17	36	2.50268	2313.24	2414.99	2402.97	2561.02	2580.44	2499.98	2591.55	2551.98	2550.03
Q8IXM3	MRPL41	39S ribosomal protein L41, mitochondrial OS=Homo sapiens GN=MRPL41 PE=1 SV=1	1.07206	1.29721	2	2	6	2.70134	365.599	403.499	400.8	449.298	400.7	404.201	519.201	491	507.4
Q9Y248	GINS2	DNA replication complex GINS protein PSF2 OS=Homo sapiens GN=GINS2 PE=1 SV=1	1.07207	1.16614	4	4	12	2.09186	675.602	645.002	606.599	699.199	705.802	661.098	749.3	762.9	735.198
P55010	EIF5	Eukaryotic translation initiation factor 5 OS=Homo sapiens GN=EIF5 PE=1 SV=2	1.07224	1.11625	23	23	59	3.1317	4055.6	4114.21	4104.81	4465.79	4386.94	4308.59	4445.72	4633.54	4622.32
Q9Y237	PIN4	Peptidyl-prolyl cis-trans isomerase NIMA-interacting 4 OS=Homo sapiens GN=PIN4 PE=1 SV=1	1.07252	1.32652	6	6	10	2.5386	1335.72	1348.09	1270.61	1509.55	1365.68	1365.96	1593.52	1804.15	1847.94
P67936	TPM4	Tropomyosin alpha-4 chain OS=Homo sapiens GN=TPM4 PE=1 SV=3	1.0727	1.12139	34	18	166	2.19733	12052.1	11476.5	12292.6	12910	13034.1	12481.5	13182.2	13245.4	13742
Q15428	SF3A2	Splicing factor 3A subunit 2 OS=Homo sapiens GN=SF3A2 PE=1 SV=2	1.07332	1.13743	12	12	48	3.03543	3046.63	2972.99	3000.94	3266.21	3292.35	3123.4	3410.1	3491.67	3358.5
P61020	RAB5B	Ras-related protein Rab-5B OS=Homo sapiens GN=RAB5B PE=1 SV=1	1.07343	1.04518	8	7	40	2.02907	2355.96	2443.44	2441.24	2617.18	2548.62	2606.5	2523.66	2571.87	2472.23
P60900	PSMA6	Proteasome subunit alpha type-6 OS=Homo sapiens GN=PSMA6 PE=1 SV=1	1.07449	1.14083	18	18	82	2.10282	3450.52	3178.43	3237.8	3633.89	3492.88	3475.01	3638.18	3848.82	3769.35
Q96T88	UHRF1	E3 ubiquitin-protein ligase UHRF1 OS=Homo sapiens GN=UHRF1 PE=1 SV=1	1.07477	1.19748	20	18	41	2.47705	1638.55	1643.55	1482.17	1725.86	1741.36	1653.26	1900.02	1926.28	1878.81
Q9NWY4	C4orf27	UPF0609 protein C4orf27 OS=Homo sapiens GN=C4orf27 PE=1 SV=2	1.0752	1.21936	7	6	16	2.47178	541.801	537.701	569.401	633.5	581.502	557.899	663.402	680.702	666.5
A6NMT0	DBX1	Homeobox protein DBX1 OS=Homo sapiens GN=DBX1 PE=2 SV=2	1.0753	1.25001	3	3	4	2.12639	574.801	535.098	519.601	611.098	611.301	529.799	684.298	675.401	677.201
O75821	EIF3G	Eukaryotic translation initiation factor 3 subunit G OS=Homo sapiens GN=EIF3G PE=1 SV=2	1.07548	1.13438	14	14	35	2.28845	2662.38	2652.43	2483.74	2803.28	2840.64	2743.31	2884.09	3034.62	2927.8
O75643	SNRNP200	U5 small nuclear ribonucleoprotein 200 kDa helicase OS=Homo sapiens GN=SNRNP200 PE=1 SV=2	1.07561	1.11394	92	91	376	2.80475	17525.9	17409.7	16515.1	18602.4	18224.6	18513.6	19064.5	19218.4	19030.2
Q8NEB9	PIK3C3	Phosphatidylinositol 3-kinase catalytic subunit type 3 OS=Homo sapiens GN=PIK3C3 PE=1 SV=1	1.07646	1.15881	5	5	9	2.48156	508.601	539.901	550.901	584.699	554.399	582.599	610.7	613.5	629.198
Q9H0D6	XRN2	5'-3' exoribonuclease 2 OS=Homo sapiens GN=XRN2 PE=1 SV=1	1.07697	1.1779	14	14	44	2.01446	2570.08	2615.92	2585.09	3003.86	2642.16	2723.22	3024.33	2977.12	3152.11
Q9UQE7	SMC3	Structural maintenance of chromosomes protein 3 OS=Homo sapiens GN=SMC3 PE=1 SV=2	1.07702	1.15053	54	54	187	2.98388	11608.5	11259.9	11031.2	12370.4	12243.3	11896.9	13089.3	13262.8	12650.4
P35222	CTNNB1	Catenin beta-1 OS=Homo sapiens GN=CTNNB1 PE=1 SV=1	1.07822	1.13984	24	22	118	2.34477	5526.69	5352.14	5262.75	6060.41	5603.06	5740.66	6093.69	6044.47	6260.66
P22392	NME2	Nucleoside diphosphate kinase B OS=Homo sapiens GN=NME2 PE=1 SV=1	1.07828	1.12525	13	9	75	2.06692	5125.58	4772.4	5059.92	5509.1	5458.16	5161.59	5553.19	5651.04	5627.19
O75533	SF3B1	Splicing factor 3B subunit 1 OS=Homo sapiens GN=SF3B1 PE=1 SV=3	1.07852	1.12798	46	46	198	2.11675	10620.8	10215	9730.51	11242.7	10920.9	10802.7	11233.3	11574.8	11669.9
P17844	DDX5	Probable ATP-dependent RNA helicase DDX5 OS=Homo sapiens GN=DDX5 PE=1 SV=1	1.07885	1.11668	45	35	221	2.05742	5683.25	5621.35	5603.84	6302.46	6002.3	5936.92	6541.02	6269.35	6070.92
P06753	TPM3	Tropomyosin alpha-3 chain OS=Homo sapiens GN=TPM3 PE=1 SV=2	1.07892	1.27079	26	5	122	4.29355	4107.37	3995.33	4045.21	4213.49	4398.21	4494.98	5064.13	5271.51	5101.83
Q9UBE0	SAE1	SUMO-activating enzyme subunit 1 OS=Homo sapiens GN=SAE1 PE=1 SV=1	1.0794	1.18368	21	21	94	2.43192	6513.87	6246.79	6223.02	7149.86	6671.06	6670.13	7149.37	7722.22	7599.03
P55209	NAP1L1	Nucleosome assembly protein 1-like 1 OS=Homo sapiens GN=NAP1L1 PE=1 SV=1	1.07942	1.12325	16	15	104	3.37124	5239.45	5288.34	5286.51	5815.15	5617.45	5637.74	5833.72	6067.56	5862.09
Q9BW30	TPPP3	Tubulin polymerization-promoting protein family member 3 OS=Homo sapiens GN=TPPP3 PE=1 SV=1	1.07944	1.37008	4	4	7	2.1558	220.301	190.599	193.3	234.8	208.3	209.1	249.8	298.099	279.9
P00492	HPRT1	Hypoxanthine-guanine phosphoribosyltransferase OS=Homo sapiens GN=HPRT1 PE=1 SV=2	1.08039	1.10531	3	3	6	3.11667	676.3	673.4	668.1	728.8	724.499	726.702	756.901	753.702	719.699
P47914	RPL29	60S ribosomal protein L29 OS=Homo sapiens GN=RPL29 PE=1 SV=2	1.08051	1.23234	6	6	36	2.61686	1265.07	1213.11	1230.13	1382.25	1310.5	1314.14	1436.86	1509.55	1623.51
P36969	GPX4	Phospholipid hydroperoxide glutathione peroxidase, mitochondrial OS=Homo sapiens GN=GPX4 PE=1 SV=3	1.08063	1.11673	10	10	38	4.55075	2825.52	2825.32	2774.09	3032.73	3013.24	3058.27	3174.91	3102.47	3130.98
Q12830	BPTF	Nucleosome-remodeling factor subunit BPTF OS=Homo sapiens GN=BPTF PE=1 SV=3	1.08097	1.29298	19	19	38	3.32239	1692.34	1670.66	1600.49	1763.22	1859.11	1743.05	2071.7	2260.46	2085.53
Q9BZD4	NUF2	Kinetochore protein Nuf2 OS=Homo sapiens GN=NUF2 PE=1 SV=2	1.08098	1.27456	7	7	10	3.52975	873.001	830.301	835.601	870.397	961.898	912.202	1081.11	1084.56	1070.3
Q14978	NOLC1	Nucleolar and coiled-body phosphoprotein 1 OS=Homo sapiens GN=NOLC1 PE=1 SV=2	1.081	1.34233	21	6	52	2.15501	3087.02	2779.87	2906.57	3246.12	3189.91	3048.11	3596.8	3746.95	4433.1
Q99598	TSNAX	Translin-associated protein X OS=Homo sapiens GN=TSNAX PE=1 SV=1	1.08149	1.19586	5	5	12	2.44029	1408.55	1389.26	1522.37	1617.22	1509.02	1545.97	1691.05	1776.35	1698.92
Q14980	NUMA1	Nuclear mitotic apparatus protein 1 OS=Homo sapiens GN=NUMA1 PE=1 SV=2	1.08162	1.20292	116	29	356	2.32981	16547.2	15918.3	15550.8	18189.3	17097.5	16648.4	18256.2	19894.7	19608.6
P36578	RPL4	60S ribosomal protein L4 OS=Homo sapiens GN=RPL4 PE=1 SV=5	1.08199	1.11608	34	34	172	2.73106	10510.2	10421	10241.9	11593.3	11188.3	10947.4	11384.6	11598.9	11808.2
Q96B26	EXOSC8	Exosome complex component RRP43 OS=Homo sapiens GN=EXOSC8 PE=1 SV=1	1.0823	1.07838	10	10	32	2.05851	2132.16	2100.33	2242.98	2376.46	2307.48	2324.49	2357.27	2324.17	2301.57
P52435	POLR2J	DNA-directed RNA polymerase II subunit RPB11-a OS=Homo sapiens GN=POLR2J PE=1 SV=1	1.0825	1.22582	5	5	13	2.80734	463.1	443.199	427.1	465.101	494.899	483.399	568.202	526.299	540.002
P18124	RPL7	60S ribosomal protein L7 OS=Homo sapiens GN=RPL7 PE=1 SV=1	1.08338	1.11394	24	24	190	2.64627	7551.25	7879.02	7454	8141.62	8460.93	8189.73	8565.96	8549.95	8375.73
Q02878	RPL6	60S ribosomal protein L6 OS=Homo sapiens GN=RPL6 PE=1 SV=3	1.08383	1.10752	22	22	141	2.51625	6349.82	6406.85	6029.41	6862.41	6829.67	6668.75	6989.63	6986.72	6829.67
Q9H307	PNN	Pinin OS=Homo sapiens GN=PNN PE=1 SV=4	1.08428	1.18611	25	24	79	2.79657	5128.07	4810.93	4781.34	5251.81	5371.09	5338.06	5584.06	5929.93	5945.98
P62241	RPS8	40S ribosomal protein S8 OS=Homo sapiens GN=RPS8 PE=1 SV=2	1.08477	1.08798	15	15	91	2.19432	6320.84	6389.11	6239.44	7114.27	6622.22	6819.26	6805.1	6953.39	6858.13
Q15811	ITSN1	Intersectin-1 OS=Homo sapiens GN=ITSN1 PE=1 SV=3	1.08528	1.22891	24	24	72	2.12932	3883.39	3499.18	3361.99	3953.73	3940.33	3766.74	4267.87	4606.64	4329.55
Q5JPI3	C3orf38	Uncharacterized protein C3orf38 OS=Homo sapiens GN=C3orf38 PE=1 SV=1	1.08574	1.36107	4	4	13	2.3855	482	427.399	394.5	449.9	486.1	479.7	555.499	608.402	610.802
P83881	RPL36A	60S ribosomal protein L36a OS=Homo sapiens GN=RPL36A PE=1 SV=2	1.08593	1.08768	9	1	39	2.20798	3384.67	3347.57	3202.32	3648.03	3575.92	3564.29	3695.87	3578.9	3530.85
Q8IWZ8	SUGP1	SURP and G-patch domain-containing protein 1 OS=Homo sapiens GN=SUGP1 PE=1 SV=2	1.08607	1.25007	5	5	11	3.28479	842.598	823.503	770.302	883.502	905.499	857.1	1005.5	1039.37	1000.8
P08237	PFKM	ATP-dependent 6-phosphofructokinase, muscle type OS=Homo sapiens GN=PFKM PE=1 SV=2	1.08686	1.1925	28	26	104	2.45776	5494.6	5586.39	5423.84	6351.58	5797.84	5789.01	6333.99	6580.13	6767.94
Q9UPN9	TRIM33	E3 ubiquitin-protein ligase TRIM33 OS=Homo sapiens GN=TRIM33 PE=1 SV=3	1.08704	1.16168	10	3	26	3.20219	812.802	824	788.398	894.099	889.9	852.301	936.601	958.497	922.203
Q9NTJ3	SMC4	Structural maintenance of chromosomes protein 4 OS=Homo sapiens GN=SMC4 PE=1 SV=2	1.08726	1.13897	37	37	95	2.78773	7010.98	6989.63	6845.31	7898.16	7424.61	7342.22	7936.57	7937.67	7868.65
P27694	RPA1	Replication protein A 70 kDa DNA-binding subunit OS=Homo sapiens GN=RPA1 PE=1 SV=2	1.08768	1.08971	31	31	152	2.09168	8809.84	8507.97	8370.51	9585.91	9312.8	9041.84	9157.89	9373.68	9461.15
O75937	DNAJC8	DnaJ homolog subfamily C member 8 OS=Homo sapiens GN=DNAJC8 PE=1 SV=2	1.08866	1.2168	13	13	42	2.36714	2634.11	2387.36	2336.77	2728.89	2688.53	2593.17	2902.14	3082.32	2969.08
O00410	IPO5	Importin-5 OS=Homo sapiens GN=IPO5 PE=1 SV=4	1.08875	1.08989	51	49	333	2.53714	14965	14420.2	14138.1	16088	15562.6	15735.1	15754.8	15996.8	15683.9
Q7L4I2	RSRC2	Arginine/serine-rich coiled-coil protein 2 OS=Homo sapiens GN=RSRC2 PE=1 SV=1	1.08914	1.25225	6	6	16	2.23239	553.301	556.3	526.099	588.399	612.502	580.6	622.802	695.4	730.1
P30566	ADSL	Adenylosuccinate lyase OS=Homo sapiens GN=ADSL PE=1 SV=2	1.08923	1.17218	18	18	52	3.78772	3162.17	3148.17	3212.32	3497.96	3424.08	3450.29	3817.47	3602.79	3742.02
Q9UHB6	LIMA1	LIM domain and actin-binding protein 1 OS=Homo sapiens GN=LIMA1 PE=1 SV=1	1.09073	1.1414	11	11	23	2.71268	1501.41	1470.2	1480.43	1686.71	1615.88	1553.39	1706.94	1701.63	1672.97
P22234	PAICS	Multifunctional protein ADE2 OS=Homo sapiens GN=PAICS PE=1 SV=3	1.09094	1.13728	33	33	223	2.55469	12462.4	11887	11597.3	13039.5	13258.2	12918	13301.5	13976.3	13603.6
P16401	HIST1H1B	Histone H1.5 OS=Homo sapiens GN=HIST1H1B PE=1 SV=3	1.09103	1.20469	27	18	344	2.56248	15147.6	14466.2	14296.8	16510.5	16149.5	15247.7	17014.8	17473.7	18410
Q15459	SF3A1	Splicing factor 3A subunit 1 OS=Homo sapiens GN=SF3A1 PE=1 SV=1	1.09165	1.20791	24	24	72	2.17237	4682.29	4224.31	4075.89	4800.6	4795.61	4576.09	5140.53	5345.1	5196.05
P62750	RPL23A	60S ribosomal protein L23a OS=Homo sapiens GN=RPL23A PE=1 SV=1	1.09171	1.21475	13	13	107	3.32255	7659.32	7519.39	7722.76	8364.71	8562.4	8074.74	9511.78	9419.93	8887.73
O75781	PALM	Paralemmin-1 OS=Homo sapiens GN=PALM PE=1 SV=2	1.0923	1.32423	12	4	47	2.29882	1037.22	935.102	902.999	1006.2	1123.9	1010.6	1248.69	1355.49	1203.4
Q92552	MRPS27	28S ribosomal protein S27, mitochondrial OS=Homo sapiens GN=MRPS27 PE=1 SV=3	1.09235	1.19423	8	8	17	2.91409	591.9	584.999	596.798	673.998	627.299	636.202	721.602	677.398	719.2
P30419	NMT1	Glycylpeptide N-tetradecanoyltransferase 1 OS=Homo sapiens GN=NMT1 PE=1 SV=2	1.09235	1.21719	11	10	56	2.32728	2208.73	2159.83	1984.42	2325.14	2416.66	2197.88	2515.97	2604.88	2611.93
Q9Y315	DERA	Deoxyribose-phosphate aldolase OS=Homo sapiens GN=DERA PE=1 SV=2	1.09292	1.24428	3	3	7	2.72595	384.801	364.299	390.601	436.601	415.401	393.601	470.301	489.302	458.501
P62899	RPL31	60S ribosomal protein L31 OS=Homo sapiens GN=RPL31 PE=1 SV=1	1.09331	1.23695	11	11	48	2.0175	1625.54	1700.1	1713.35	1874.77	1889.65	1744.74	1934.98	2036.25	2261.71
P18621	RPL17	60S ribosomal protein L17 OS=Homo sapiens GN=RPL17 PE=1 SV=3	1.09447	1.14079	12	11	88	2.44084	6714.67	6500.34	6614.42	7529.3	7111.31	7062.19	7415.35	7393.8	7812.13
O75717	WDHD1	WD repeat and HMG-box DNA-binding protein 1 OS=Homo sapiens GN=WDHD1 PE=1 SV=1	1.09464	1.20431	16	16	45	3.49714	3177.33	3189.91	3015.54	3431.21	3466.35	3373.19	3663.99	3769.09	3866.73
Q5UIP0	RIF1	Telomere-associated protein RIF1 OS=Homo sapiens GN=RIF1 PE=1 SV=2	1.0948	1.22569	11	11	36	2.9494	2004.05	2049.85	1880.24	2240.96	2158.03	2097.71	2399.64	2384.88	2488.91
P39748	FEN1	Flap endonuclease 1 OS=Homo sapiens GN=FEN1 PE=1 SV=1	1.09526	1.1757	19	19	92	2.63051	5751.01	5567.83	5291.28	6142.03	6090.73	5959.6	6744.99	6440.69	6342.78
Q9H444	CHMP4B	Charged multivesicular body protein 4b OS=Homo sapiens GN=CHMP4B PE=1 SV=1	1.09563	1.27641	8	8	30	2.09354	1970.3	1820.73	1884.94	2158.63	2037.8	2022.33	2246.56	2327.07	2671.25
P48739	PITPNB	Phosphatidylinositol transfer protein beta isoform OS=Homo sapiens GN=PITPNB PE=1 SV=2	1.09608	1.16709	12	10	43	2.87913	2810.48	2688.71	2659.98	3060.18	2957.37	2925.57	3071.23	3207.87	3243.42
Q969G3	SMARCE1	SWI/SNF-related matrix-associated actin-dependent regulator of chromatin subfamily E member 1 OS=Homo sapiens GN=SMARCE1 PE=1 SV=2	1.09626	1.22499	18	17	73	3.23139	3692.8	3617.31	3481.03	3952.91	4040.45	3836.57	4246.62	4557.73	4414.7
Q9UKY7	CDV3	Protein CDV3 homolog OS=Homo sapiens GN=CDV3 PE=1 SV=1	1.09645	1.32518	10	10	33	2.12047	2743.69	2369.72	2353.19	2638.31	2851.29	2697.11	3018.88	3368.99	3506.7
P11171	EPB41	Protein 4.1 OS=Homo sapiens GN=EPB41 PE=1 SV=4	1.09652	1.21064	24	21	58	2.63208	1722.16	1601.49	1679.02	1846.14	1903.05	1736.3	2041.2	2055.4	1959.81
Q92522	H1FX	Histone H1x OS=Homo sapiens GN=H1FX PE=1 SV=1	1.09689	1.21553	15	15	128	2.28224	10520.4	9942.55	9767.68	11248.9	11573.2	10337.5	11800	12396.1	12550
O60664	PLIN3	Perilipin-3 OS=Homo sapiens GN=PLIN3 PE=1 SV=3	1.09695	1.30175	17	17	47	3.54672	2997.2	2989.32	3023.91	3271.19	3412.47	3200.32	3684.36	3985.1	4059.82
Q13362	PPP2R5C	Serine/threonine-protein phosphatase 2A 56 kDa regulatory subunit gamma isoform OS=Homo sapiens GN=PPP2R5C PE=1 SV=3	1.09733	1.11804	16	7	49	2.61713	318.999	314.9	307.299	354.701	341.301	336.8	359.301	342.5	350.5
P62753	RPS6	40S ribosomal protein S6 OS=Homo sapiens GN=RPS6 PE=1 SV=1	1.09846	1.13231	16	16	100	3.21745	6780.14	6715.6	6616.72	7635.99	7229.1	7227.6	7609.05	7597.98	7566.45
Q99584	S100A13	Protein S100-A13 OS=Homo sapiens GN=S100A13 PE=1 SV=1	1.09964	1.49019	4	4	18	4.03541	1206.82	1217.33	1220.79	1388.39	1367.57	1252.16	1777.34	1923.08	1731.25
P07910	HNRNPC	Heterogeneous nuclear ribonucleoproteins C1/C2 OS=Homo sapiens GN=HNRNPC PE=1 SV=4	1.1003	1.13355	32	8	385	2.30193	21970.8	20656.4	20329.7	23034.4	23407.8	22829.3	23082.3	24442.4	23840.1
P17014	ZNF12	Zinc finger protein 12 OS=Homo sapiens GN=ZNF12 PE=2 SV=3	1.10125	0.969717	3	3	3	2.63891	149.5	143.9	139.2	160.5	154.7	161.2	139.4	142.1	138
P46777	RPL5	60S ribosomal protein L5 OS=Homo sapiens GN=RPL5 PE=1 SV=3	1.10126	1.12648	24	24	160	2.23478	10567.9	10700.6	10477.4	12333.5	11306.8	11320.1	11968	11857.4	11935.7
P05165	PCCA	Propionyl-CoA carboxylase alpha chain, mitochondrial OS=Homo sapiens GN=PCCA PE=1 SV=4	1.10172	1.17755	5	5	14	2.22194	1223.84	1224.52	1154.22	1357.09	1311.86	1300.09	1456.31	1457.01	1328.88
Q15274	QPRT	Nicotinate-nucleotide pyrophosphorylase [carboxylating] OS=Homo sapiens GN=QPRT PE=1 SV=3	1.10178	1.40314	5	5	15	2.94492	364.4	330.599	363.2	418.899	388.301	358.699	473.5	512.298	499.001
P36405	ARL3	ADP-ribosylation factor-like protein 3 OS=Homo sapiens GN=ARL3 PE=1 SV=2	1.1022	1.09215	8	8	25	2.89947	1066.3	1044.29	1014.8	1159.91	1138.01	1146.88	1117.22	1159.27	1136.91
O60832	DKC1	H/ACA ribonucleoprotein complex subunit 4 OS=Homo sapiens GN=DKC1 PE=1 SV=3	1.10229	1.21769	12	12	57	3.06011	3137.72	2934.1	2895.11	3342.7	3376.24	3165.24	3643.48	3619.06	3656.38
Q9NS87	KIF15	Kinesin-like protein KIF15 OS=Homo sapiens GN=KIF15 PE=1 SV=1	1.1024	1.23291	24	24	40	2.18833	2412.98	2440.9	2294.88	2582.58	2744.45	2553.75	3009.27	3094.31	2710.23
P62906	RPL10A	60S ribosomal protein L10a OS=Homo sapiens GN=RPL10A PE=1 SV=2	1.1028	1.17728	15	15	94	2.82189	5081.01	5014.53	4652.85	5436.26	5468.39	5359.94	5676.16	5852.75	5834.12
O96028	WHSC1	Histone-lysine N-methyltransferase NSD2 OS=Homo sapiens GN=WHSC1 PE=1 SV=1	1.10327	1.17813	29	29	61	3.43338	3141.85	3168.75	3002.4	3504.52	3412.47	3357.8	3702.8	3680.28	3588.84
P20962	PTMS	Parathymosin OS=Homo sapiens GN=PTMS PE=1 SV=2	1.10352	1.50773	5	4	53	2.3453	3321.23	2655.74	2750.16	2873.71	3568.49	3188.36	4190.48	4427.57	4540.07
Q92576	PHF3	PHD finger protein 3 OS=Homo sapiens GN=PHF3 PE=1 SV=3	1.10371	1.25937	7	7	11	3.44964	1259.82	1222.31	1305.6	1437.55	1416.88	1326.12	1610.17	1585.15	1574.85
Q7Z2Z2	EFTUD1	Elongation factor Tu GTP-binding domain-containing protein 1 OS=Homo sapiens GN=EFTUD1 PE=1 SV=2	1.10377	1.15369	9	9	22	2.41095	530.1	522.302	505.901	578.499	560.1	581.401	628.901	592.799	576.102
P25789	PSMA4	Proteasome subunit alpha type-4 OS=Homo sapiens GN=PSMA4 PE=1 SV=1	1.10393	1.18429	15	15	73	3.70179	4903.85	4681.32	4785.98	5367.74	5319.22	5177.72	5703.77	5774.98	5540.88
P49721	PSMB2	Proteasome subunit beta type-2 OS=Homo sapiens GN=PSMB2 PE=1 SV=1	1.10411	1.18598	11	11	43	2.40512	948.103	978.203	1013.3	1079.39	1082.61	1083.66	1203.82	1192.27	1090.22
Q99873	PRMT1	Protein arginine N-methyltransferase 1 OS=Homo sapiens GN=PRMT1 PE=1 SV=2	1.10421	1.11048	25	5	169	2.19215	10857.5	10393.5	9887.57	11639.2	11440.8	11303.6	11503.6	11527.6	11547.6
O43809	NUDT21	Cleavage and polyadenylation specificity factor subunit 5 OS=Homo sapiens GN=NUDT21 PE=1 SV=1	1.10497	1.24748	12	12	64	2.71	3351.75	3270.74	2959.42	3585.35	3479.34	3523.03	3866.73	4076.17	4010.32
P22695	UQCRC2	Cytochrome b-c1 complex subunit 2, mitochondrial OS=Homo sapiens GN=UQCRC2 PE=1 SV=3	1.10512	1.195	18	18	90	2.08596	3099.89	3052.76	3046.63	3432.16	3491.18	3242.97	3491.91	3554.92	3946.34
J3KN67	TPM3	Tropomyosin alpha-3 chain OS=Homo sapiens GN=TPM3 PE=1 SV=1	1.10528	1.23044	22	6	70	2.48932	3007.4	2781.02	2740.46	3040.73	3277.77	3108.28	3366.19	3648.53	3479.59
Q06323	PSME1	Proteasome activator complex subunit 1 OS=Homo sapiens GN=PSME1 PE=1 SV=1	1.10542	1.32621	14	14	63	2.49849	3204.09	2900.53	2998.86	3147.08	3639.69	3276.41	3804.79	4176.27	4092.03
P62249	RPS16	40S ribosomal protein S16 OS=Homo sapiens GN=RPS16 PE=1 SV=2	1.10551	1.19658	14	14	97	2.16662	7233.61	7197.6	7229.1	8026.19	8265.01	7654.54	8216.45	8426.98	9274.8
Q16531	DDB1	DNA damage-binding protein 1 OS=Homo sapiens GN=DDB1 PE=1 SV=1	1.1059	1.17014	45	45	160	3.28238	9931.53	9708.28	9597.88	11211.6	10492	10630.3	11306	11355.5	11550.8
C9JDS9	TUBA4A	Tubulin alpha-4A chain (Fragment) OS=Homo sapiens GN=TUBA4A PE=2 SV=1	1.10616	1.56646	11	1	302	2.18515	120.7	102.1	113.5	123.2	129.1	119.7	158.5	211.1	157.2
P21127	CDK11B	Cyclin-dependent kinase 11B OS=Homo sapiens GN=CDK11B PE=1 SV=3	1.10651	1.07491	13	13	36	2.07838	1506.62	1507.87	1470	1687.65	1667.53	1606.94	1609.39	1549.94	1661.07
P62253	UBE2G1	Ubiquitin-conjugating enzyme E2 G1 OS=Homo sapiens GN=UBE2G1 PE=1 SV=3	1.10655	1.19883	3	3	9	2.66214	244.9	244.1	246.8	270.3	287.001	256.899	288.901	302.1	291.1
P20290	BTF3	Transcription factor BTF3 OS=Homo sapiens GN=BTF3 PE=1 SV=1	1.10662	1.25012	17	16	77	3.72515	3770.66	3690.75	3611.29	4105.1	4237.21	3910.94	4621.35	4673.22	4547.63
Q96C90	PPP1R14B	Protein phosphatase 1 regulatory subunit 14B OS=Homo sapiens GN=PPP1R14B PE=1 SV=3	1.10689	1.30084	4	4	14	2.6705	563.8	534.802	546.099	561.9	642.499	616.1	673.802	735.999	729.7
Q9GZU8	FAM192A	Protein FAM192A OS=Homo sapiens GN=FAM192A PE=1 SV=1	1.10711	1.17593	5	5	7	2.10846	803.798	730.601	734.2	851.799	859.2	800.601	890.801	911.002	865.902
Q9NZ01	TECR	Very-long-chain enoyl-CoA reductase OS=Homo sapiens GN=TECR PE=1 SV=1	1.10713	1.13983	5	5	12	2.25504	399.801	408.1	397.1	460	451.399	422.7	455.299	472.402	445.799
O75446	SAP30	Histone deacetylase complex subunit SAP30 OS=Homo sapiens GN=SAP30 PE=1 SV=1	1.10732	1.12804	5	5	12	2.02421	356.599	363.8	365.199	416.199	409.901	376	409.801	401.799	413.001
Q15005	SPCS2	Signal peptidase complex subunit 2 OS=Homo sapiens GN=SPCS2 PE=1 SV=3	1.108	1.08535	11	11	28	2.60932	2622.81	2558.18	2549.33	2868.54	2795.71	2900.93	2815.74	2711.36	2862.98
P62081	RPS7	40S ribosomal protein S7 OS=Homo sapiens GN=RPS7 PE=1 SV=1	1.10812	1.17207	15	15	118	3.23834	7358.52	7109.34	7013.89	8115.7	7898.16	7790.5	8291.4	8652.49	8234.13
Q9H4L7	SMARCAD1	SWI/SNF-related matrix-associated actin-dependent regulator of chromatin subfamily A containing DEAD/H box 1 OS=Homo sapiens GN=SMARCAD1 PE=1 SV=2	1.10833	1.11766	11	11	24	2.4334	2076.73	2100.62	2108.06	2328.85	2359.88	2277.6	2419.85	2370.38	2234.75
P25205	MCM3	DNA replication licensing factor MCM3 OS=Homo sapiens GN=MCM3 PE=1 SV=3	1.10839	1.16352	51	51	214	2.25375	10029.8	9384.73	9016.18	10679.8	10628.1	10204.4	11227.9	11056.4	10795.2
Q16881	TXNRD1	Thioredoxin reductase 1, cytoplasmic OS=Homo sapiens GN=TXNRD1 PE=1 SV=3	1.10894	1.28638	16	16	44	2.19475	1866.35	1744.38	1714.06	2035.97	1929.75	1939.14	2092.05	2260.62	2497.03
P63173	RPL38	60S ribosomal protein L38 OS=Homo sapiens GN=RPL38 PE=1 SV=2	1.10962	1.12808	2	1	23	2.14442	199.6	209.1	203.401	237.3	216.2	225.7	233.999	230.8	225.7
F5GXE4	ATE1	Arginyl-tRNA--protein transferase 1 OS=Homo sapiens GN=ATE1 PE=1 SV=1	1.10989	1.27085	6	6	7	2.59997	544.101	499.5	530.699	574.702	615.6	556.999	638.698	660.498	701.5
P61313	RPL15	60S ribosomal protein L15 OS=Homo sapiens GN=RPL15 PE=1 SV=2	1.11059	1.12215	14	14	57	2.47447	3667.04	3849.89	3653.09	4049.98	4219.92	4135.37	4252.22	4245.15	4037.09
Q15631	TSN	Translin OS=Homo sapiens GN=TSN PE=1 SV=1	1.11082	1.27443	12	12	56	3.68405	2513.88	2452.27	2290.43	2662.93	2723.98	2673.84	3078.9	3140.98	3028.11
P40429	RPL13A	60S ribosomal protein L13a OS=Homo sapiens GN=RPL13A PE=1 SV=2	1.11164	1.15571	12	12	110	2.34654	4317.86	4535.36	4447.57	4940.02	4900.46	4945.15	5304.86	5241.99	4824.96
P82650	MRPS22	28S ribosomal protein S22, mitochondrial OS=Homo sapiens GN=MRPS22 PE=1 SV=1	1.11181	1.40117	6	6	9	3.03059	245.4	246.499	213.8	269.601	269.801	245.201	324.301	333.301	331.2
Q16643	DBN1	Drebrin OS=Homo sapiens GN=DBN1 PE=1 SV=4	1.11206	1.18861	30	30	175	2.05655	8234.7	7643.94	8055.17	9379.53	8658.49	8577.85	9089.59	9417.97	9940.48
Q8N3U4	STAG2	Cohesin subunit SA-2 OS=Homo sapiens GN=STAG2 PE=1 SV=3	1.11321	1.17815	14	2	40	3.26828	1404.95	1385.6	1394.95	1556.62	1544.15	1558.56	1707.65	1652.23	1571.25
P37837	TALDO1	Transaldolase OS=Homo sapiens GN=TALDO1 PE=1 SV=2	1.11344	1.19294	19	19	126	2.37498	7451.94	6870.98	6850.53	8252.98	7774.32	7548.11	8270.16	8528.64	8459.75
Q9H6Z4	RANBP3	Ran-binding protein 3 OS=Homo sapiens GN=RANBP3 PE=1 SV=1	1.11367	1.22032	10	3	29	2.7914	2405.97	2220.09	2223.47	2640.33	2539.45	2448.36	2724.92	2791.65	2842.02
P46783	RPS10	40S ribosomal protein S10 OS=Homo sapiens GN=RPS10 PE=1 SV=1	1.11368	1.20703	20	18	126	2.97089	4908.95	4739.11	5100.07	5438.15	5681.67	5304.86	5807.09	5922.54	6071.76
P12270	TPR	Nucleoprotein TPR OS=Homo sapiens GN=TPR PE=1 SV=3	1.11377	1.22975	81	80	246	3.37403	17897.9	17069.1	16770.1	19547.5	19444.8	18630.8	20539.3	21650.3	21433.8
O43676	NDUFB3	NADH dehydrogenase [ubiquinone] 1 beta subcomplex subunit 3 OS=Homo sapiens GN=NDUFB3 PE=1 SV=3	1.11395	1.27527	2	2	7	2.77997	516.498	485.699	549.399	590.699	561.702	575.998	677.501	671.401	629.8
P35659	DEK	Protein DEK OS=Homo sapiens GN=DEK PE=1 SV=1	1.114	1.11011	29	21	122	4.61537	8269.59	8250.12	8156.87	9066.94	9238.87	9183.96	9178.86	9226.07	8988.72
Q92878	RAD50	DNA repair protein RAD50 OS=Homo sapiens GN=RAD50 PE=1 SV=1	1.11424	1.00477	12	12	18	2.74849	858.497	860.398	861.699	986.503	920.702	968.199	869.601	848.599	874.697
P62316	SNRPD2	Small nuclear ribonucleoprotein Sm D2 OS=Homo sapiens GN=SNRPD2 PE=1 SV=1	1.11459	1.23051	9	9	49	2.77023	3025.59	2792.23	2949.18	3436.2	3127.73	3207.65	3520.1	3625.34	3642.47
P09429	HMGB1	High mobility group protein B1 OS=Homo sapiens GN=HMGB1 PE=1 SV=3	1.11478	1.1574	19	15	148	2.21235	13439.6	12191.6	12762.3	14438.2	14525.5	13836.6	14618.4	15303.8	14514.4
Q15003	NCAPH	Condensin complex subunit 2 OS=Homo sapiens GN=NCAPH PE=1 SV=3	1.11498	1.21319	9	9	29	4.46919	951.302	929.3	985.198	1068	1061.07	1066.23	1156.62	1150.62	1169.52
Q9UEW8	STK39	STE20/SPS1-related proline-alanine-rich protein kinase OS=Homo sapiens GN=STK39 PE=1 SV=3	1.11515	1.23583	7	5	26	2.90747	441.601	428.301	393.699	480.699	466.9	461.501	514.401	522.099	525.101
Q2NL82	TSR1	Pre-rRNA-processing protein TSR1 homolog OS=Homo sapiens GN=TSR1 PE=1 SV=1	1.11541	1.1823	7	7	21	2.03427	623.9	615.199	556.3	689.698	661.602	651.301	733.798	690.899	697.998
K7EJH8	ACTN4	Alpha-actinin-4 (Fragment) OS=Homo sapiens GN=ACTN4 PE=1 SV=1	1.1158	1.27173	9	1	22	2.49454	533.299	505.2	501.3	616.501	545.899	555.699	667.202	671.801	619.199
Q9H3R5	CENPH	Centromere protein H OS=Homo sapiens GN=CENPH PE=1 SV=1	1.11622	1.34674	2	2	4	3.3608	108.6	105.6	99.0002	111.8	120.3	117.5	145.3	133.7	142.8
Q5R3I4	TTC38	Tetratricopeptide repeat protein 38 OS=Homo sapiens GN=TTC38 PE=1 SV=1	1.1163	1.24964	3	3	12	2.88576	489.699	535.9	499.801	579.402	577.701	545.698	631.798	659.098	615.302
Q96KG7	MEGF10	Multiple epidermal growth factor-like domains protein 10 OS=Homo sapiens GN=MEGF10 PE=1 SV=1	1.11681	1.34275	5	5	8	2.96839	585.4	539.901	544.999	627.099	636.501	601.8	690.702	764.499	787.6
Q8WVY7	UBLCP1	Ubiquitin-like domain-containing CTD phosphatase 1 OS=Homo sapiens GN=UBLCP1 PE=1 SV=2	1.11761	1.27546	8	8	17	4.06553	476.8	475.701	469.099	553.101	515.5	520.199	606.7	616.698	589.799
O43447	PPIH	Peptidyl-prolyl cis-trans isomerase H OS=Homo sapiens GN=PPIH PE=1 SV=1	1.11792	1.30135	6	5	17	4.51867	833.102	827.101	829.702	936.003	929.203	918.299	1077.52	1124.21	1038.51
P18077	RPL35A	60S ribosomal protein L35a OS=Homo sapiens GN=RPL35A PE=1 SV=2	1.11983	1.14824	10	10	49	2.89607	3410.1	3506.22	3435.97	3828.33	3904.98	3859.5	4096.57	4005.32	3785.06
Q8TCT9	HM13	Minor histocompatibility antigen H13 OS=Homo sapiens GN=HM13 PE=1 SV=1	1.11991	1.36648	6	6	19	2.08546	755.098	822.1	789.502	888.2	830.997	931.299	969.502	1047.47	1217.07
Q9Y6K1	DNMT3A	DNA (cytosine-5)-methyltransferase 3A OS=Homo sapiens GN=DNMT3A PE=1 SV=4	1.12006	1.20132	10	7	21	2.17191	707.698	721.202	679.199	847.4	743.202	770.601	836.302	831.499	864.702
Q9UH03	42981	Neuronal-specific septin-3 OS=Homo sapiens GN=SEPT3 PE=1 SV=3	1.12101	1.26732	10	10	15	3.07024	1942.91	1869.06	1967.57	2219.62	2212.71	2046.58	2373.01	2553.22	2398.31
P40818	USP8	Ubiquitin carboxyl-terminal hydrolase 8 OS=Homo sapiens GN=USP8 PE=1 SV=1	1.12144	1.14951	5	5	10	2.08066	229.099	226.7	253.199	265.3	269.3	260.5	274	266.4	274.6
Q14692	BMS1	Ribosome biogenesis protein BMS1 homolog OS=Homo sapiens GN=BMS1 PE=1 SV=1	1.12158	1.12521	9	9	23	2.83589	1626.55	1617.44	1527.44	1815.06	1769.59	1766.89	1820.85	1758.59	1789.45
P46821	MAP1B	Microtubule-associated protein 1B OS=Homo sapiens GN=MAP1B PE=1 SV=2	1.12177	1.18874	112	111	581	2.13363	41953.4	39035.5	38378.2	47275.3	43981.2	42645.3	46017.7	47627.3	48252
P78527	PRKDC	DNA-dependent protein kinase catalytic subunit OS=Homo sapiens GN=PRKDC PE=1 SV=3	1.12229	1.18669	201	201	953	3.41015	45192.6	45167.6	42962.8	51636.4	49228.3	48763	52911.7	52477.1	52823.8
P20700	LMNB1	Lamin-B1 OS=Homo sapiens GN=LMNB1 PE=1 SV=2	1.12291	1.24029	70	62	453	2.05856	26093.4	24105.9	23207.4	27925.6	28342.9	26160.5	30560.9	32053.6	28431.4
Q6ZWJ1	STXBP4	Syntaxin-binding protein 4 OS=Homo sapiens GN=STXBP4 PE=1 SV=2	1.12313	1.25352	4	4	7	2.40614	151.3	154.1	149.4	178.9	162.5	169.4	202.799	177.3	190.001
Q96EY7	PTCD3	Pentatricopeptide repeat domain-containing protein 3, mitochondrial OS=Homo sapiens GN=PTCD3 PE=1 SV=3	1.12315	1.26129	8	8	17	2.70226	529.699	515.901	522.4	626.1	558.901	576.102	670.698	624.999	682.001
P61956	SUMO2	Small ubiquitin-related modifier 2 OS=Homo sapiens GN=SUMO2 PE=1 SV=3	1.12348	1.29771	4	4	20	2.27436	1976.87	1804.4	1829.08	2084.23	2217.16	2001.69	2530.31	2529.26	2221.01
P67775	PPP2CA	Serine/threonine-protein phosphatase 2A catalytic subunit alpha isoform OS=Homo sapiens GN=PPP2CA PE=1 SV=1	1.12352	1.10698	14	2	69	2.90777	1286.29	1264.19	1250.08	1446.75	1428.42	1394.86	1376.89	1451.27	1378.99
P52701	MSH6	DNA mismatch repair protein Msh6 OS=Homo sapiens GN=MSH6 PE=1 SV=2	1.12359	1.16605	36	36	140	2.51255	7705.11	7443.16	7083.76	8615.39	8320.76	8043.46	8472.66	8668.1	8783.01
P19338	NCL	Nucleolin OS=Homo sapiens GN=NCL PE=1 SV=3	1.12418	1.27616	56	55	354	2.52737	28194	25947.4	25837.9	31032.7	30968.2	27910.1	32961.6	35455	33649.6
Q14151	SAFB2	Scaffold attachment factor B2 OS=Homo sapiens GN=SAFB2 PE=1 SV=1	1.12422	1.2087	18	8	46	2.31977	1920.41	1843.59	1716.91	2066.54	2093.79	2001.41	2171.54	2316.93	2136.3
Q9Y376	CAB39	Calcium-binding protein 39 OS=Homo sapiens GN=CAB39 PE=1 SV=1	1.12424	1.24381	8	8	21	2.75046	1049.87	989.297	1019.8	1161.92	1167.9	1109.2	1275.28	1335.9	1193.6
Q8WXH0	SYNE2	Nesprin-2 OS=Homo sapiens GN=SYNE2 PE=1 SV=3	1.12554	1.29757	39	39	87	3.03358	2328.2	2296.94	2199.56	2611.75	2648.21	2421.52	2962.09	3087.24	2806.2
P60174	TPI1	Triosephosphate isomerase OS=Homo sapiens GN=TPI1 PE=1 SV=3	1.12625	1.26324	23	23	296	2.24312	14887.4	13267.4	13519.9	16344.3	15664.4	14927.7	16985.3	18686.4	16973.5
Q9BY42	RTFDC1	Protein RTF2 homolog OS=Homo sapiens GN=RTFDC1 PE=1 SV=3	1.12683	1.20055	3	3	6	2.07953	541.099	537.5	503.1	616.1	607.399	558.801	604.601	631.002	663.301
Q9H3P2	NELFA	Negative elongation factor A OS=Homo sapiens GN=NELFA PE=1 SV=3	1.12739	1.20871	11	11	40	3.25993	1044.57	1002.2	1085.92	1200.98	1179.7	1151.1	1233.04	1279.09	1274.4
Q9HAF1	MEAF6	Chromatin modification-related protein MEAF6 OS=Homo sapiens GN=MEAF6 PE=1 SV=1	1.12756	1.22018	2	2	4	2.56849	129.6	130.8	126.1	149.4	146.699	139.7	166	157.5	148.1
Q6FI13	HIST2H2AA3	Histone H2A type 2-A OS=Homo sapiens GN=HIST2H2AA3 PE=1 SV=3	1.12768	1.29783	16	6	1173	2.2159	1544.26	1603.05	1421.7	1717.27	1856.54	1578.57	1996.84	2030.05	1902.92
O60315	ZEB2	Zinc finger E-box-binding homeobox 2 OS=Homo sapiens GN=ZEB2 PE=1 SV=1	1.12781	1.16355	9	8	21	2.42052	653.498	654.7	695.502	774.902	752.699	732.198	806.902	777.501	746.998
O14979	HNRNPDL	Heterogeneous nuclear ribonucleoprotein D-like OS=Homo sapiens GN=HNRNPDL PE=1 SV=3	1.12872	1.22138	23	8	175	2.59676	10262.5	10093.9	9547.45	11019.7	11567.6	11165.8	12501.4	12569.2	11453.5
Q8NBI6	XXYLT1	Xyloside xylosyltransferase 1 OS=Homo sapiens GN=XXYLT1 PE=1 SV=1	1.12913	1.27369	6	6	17	2.48129	385.899	371.799	369.101	415.101	450	407.199	449.099	474.9	511.199
Q9C0B1	FTO	Alpha-ketoglutarate-dependent dioxygenase FTO OS=Homo sapiens GN=FTO PE=1 SV=3	1.12918	1.22462	10	10	38	2.30732	1163.54	1120.71	1041.61	1207.58	1309.32	1238.6	1368.9	1404.27	1299.73
P32929	CTH	Cystathionine gamma-lyase OS=Homo sapiens GN=CTH PE=1 SV=3	1.13061	1.3845	3	3	8	2.64572	494.601	420.599	478.299	549.799	534.501	491.201	621	636.599	671.699
P07195	LDHB	L-lactate dehydrogenase B chain OS=Homo sapiens GN=LDHB PE=1 SV=2	1.13062	1.24142	26	23	443	2.12006	20171.1	17477.4	17448.3	21265.1	21141.6	19886.5	22511.9	23393.2	22493.2
P09012	SNRPA	U1 small nuclear ribonucleoprotein A OS=Homo sapiens GN=SNRPA PE=1 SV=3	1.13107	1.32898	13	11	72	2.90537	2965.17	2637.76	2656.85	3235.34	3165.24	2941.83	3586.85	3764.13	3626.09
O95429	BAG4	BAG family molecular chaperone regulator 4 OS=Homo sapiens GN=BAG4 PE=1 SV=1	1.13109	1.28213	2	2	4	2.20049	217.101	196.7	212.5	220.501	259.601	228.3	263.9	264.699	274.401
Q96PU4	UHRF2	E3 ubiquitin-protein ligase UHRF2 OS=Homo sapiens GN=UHRF2 PE=1 SV=1	1.13159	1.16737	7	5	26	2.36414	421.001	437.6	402.1	485.4	472.801	468.401	504	500.699	467
E9PL57	NEDD8-MDP1	Protein NEDD8-MDP1 (Fragment) OS=Homo sapiens GN=NEDD8-MDP1 PE=4 SV=1	1.13246	1.29714	3	1	7	2.82824	735.402	680.702	641.8	772.002	799.398	759.102	856.399	894.799	918.197
P04626	ERBB2	Receptor tyrosine-protein kinase erbB-2 OS=Homo sapiens GN=ERBB2 PE=1 SV=1	1.13294	1.28697	3	2	8	2.67646	458.1	457.599	416.499	527.998	499.999	481.299	547.802	569.302	597.399
P16403	HIST1H1C	Histone H1.2 OS=Homo sapiens GN=HIST1H1C PE=1 SV=2	1.13388	1.53993	29	10	404	2.74448	4025.91	4112.22	3726.23	4658.02	4700.18	4094.58	5408.83	6166.77	6694.68
Q14566	MCM6	DNA replication licensing factor MCM6 OS=Homo sapiens GN=MCM6 PE=1 SV=1	1.13416	1.21321	48	48	199	2.3428	11522.8	10730.3	10036	12310.5	12529.1	11781.2	12998	13164.8	13010.6
P49711	CTCF	Transcriptional repressor CTCF OS=Homo sapiens GN=CTCF PE=1 SV=1	1.13467	1.24549	13	13	31	2.79945	1274.4	1221.13	1139.59	1418.25	1381	1325.39	1512.48	1541.16	1473.88
O43148	RNMT	mRNA cap guanine-N7 methyltransferase OS=Homo sapiens GN=RNMT PE=1 SV=1	1.13468	1.23972	10	10	29	2.55473	1976.59	2024.71	2017.85	2451.93	2168.83	2209.03	2447.68	2428.92	2585.45
P51858	HDGF	Hepatoma-derived growth factor OS=Homo sapiens GN=HDGF PE=1 SV=1	1.13495	1.4742	23	22	117	2.51185	9052.5	8013.96	7855.02	9225.43	10106.5	8952.66	10894.4	12712	13132.9
Q07020	RPL18	60S ribosomal protein L18 OS=Homo sapiens GN=RPL18 PE=1 SV=2	1.13526	1.26163	10	3	59	3.71713	2018.13	2161.92	1985.38	2286.94	2353.68	2358.74	2590.11	2626.82	2561.55
P23378	GLDC	Glycine dehydrogenase (decarboxylating), mitochondrial OS=Homo sapiens GN=GLDC PE=1 SV=2	1.13601	1.2549	8	8	22	2.47101	1119.7	1026.77	995.702	1250.34	1197.16	1122.03	1338.78	1301.81	1302.53
Q5TAX3	ZCCHC11	Terminal uridylyltransferase 4 OS=Homo sapiens GN=ZCCHC11 PE=1 SV=3	1.13603	1.19654	7	7	11	3.05634	498.6	460	485.901	562.699	537.701	540.601	580.201	563	585.202
Q86UW7	CADPS2	Calcium-dependent secretion activator 2 OS=Homo sapiens GN=CADPS2 PE=1 SV=2	1.13608	1.39105	3	3	6	2.12508	231.401	218.5	218.8	274.401	264.499	220.801	294.199	336.999	299
P46782	RPS5	40S ribosomal protein S5 OS=Homo sapiens GN=RPS5 PE=1 SV=4	1.13673	1.15982	18	18	119	2.80215	6856.71	6960.14	6445.16	7859.93	7661.44	7511.06	7746.34	7739.9	8013.96
Q14781	CBX2	Chromobox protein homolog 2 OS=Homo sapiens GN=CBX2 PE=1 SV=2	1.1369	1.32148	11	11	33	2.14061	1294.07	1196.33	1211.6	1372.89	1554.89	1281.04	1574.41	1727.06	1590.65
P49750	YLPM1	YLP motif-containing protein 1 OS=Homo sapiens GN=YLPM1 PE=1 SV=3	1.13698	1.25799	23	8	59	2.57861	1547.26	1433.67	1328.88	1653.72	1647.2	1599.27	1779.06	1844.61	1798.03
P82675	MRPS5	28S ribosomal protein S5, mitochondrial OS=Homo sapiens GN=MRPS5 PE=1 SV=2	1.13785	1.28531	6	6	11	2.32661	981	887.799	846.702	1043.92	1075.8	970.1	1209.34	1144.42	1136.51
O00750	PIK3C2B	Phosphatidylinositol 4-phosphate 3-kinase C2 domain-containing subunit beta OS=Homo sapiens GN=PIK3C2B PE=1 SV=2	1.13832	1.35043	2	2	5	2.33746	105.2	95.7002	101.3	122.8	117	104.2	131.5	130.3	146.3
P18583	SON	Protein SON OS=Homo sapiens GN=SON PE=1 SV=4	1.13852	1.22521	29	13	83	2.90534	2933.89	2891.09	2730.22	3311.8	3303.78	3124.7	3358.5	3606.04	3517.42
Q9BRP8	PYM1	Partner of Y14 and mago OS=Homo sapiens GN=PYM1 PE=1 SV=1	1.13884	1.35767	8	8	25	3.04508	924.802	861.197	836.499	1018.4	972.302	995.902	1122.58	1162.89	1275.02
P80723	BASP1	Brain acid soluble protein 1 OS=Homo sapiens GN=BASP1 PE=1 SV=2	1.13913	1.40058	21	21	119	2.24702	8500.9	7406.62	6791.9	8125.27	9269.66	8462.69	10106.5	10979.3	10706.5
Q96JA1	LRIG1	Leucine-rich repeats and immunoglobulin-like domains protein 1 OS=Homo sapiens GN=LRIG1 PE=1 SV=2	1.13934	1.30677	6	6	15	2.2299	840.102	814.703	920.6	966.597	1033.27	934.402	1135.73	1193.51	1036.21
Q8IYK4	COLGALT2	Procollagen galactosyltransferase 2 OS=Homo sapiens GN=COLGALT2 PE=1 SV=1	1.13959	1.3051	2	1	7	2.69359	74.3	79.7001	77.3999	83.2997	89.5003	90.9001	107.4	94.3003	100.3
P19404	NDUFV2	NADH dehydrogenase [ubiquinone] flavoprotein 2, mitochondrial OS=Homo sapiens GN=NDUFV2 PE=1 SV=2	1.14055	1.54857	3	3	8	2.27488	238.6	209.599	169.4	232.5	237.3	234.6	302.399	336.999	317
O95456	PSMG1	Proteasome assembly chaperone 1 OS=Homo sapiens GN=PSMG1 PE=1 SV=1	1.1408	1.34517	4	4	10	2.50816	613.101	606.099	547.198	665.701	685.798	663.6	727.498	859.7	788.901
Q9NZM5	GLTSCR2	Glioma tumor suppressor candidate region gene 2 protein OS=Homo sapiens GN=GLTSCR2 PE=1 SV=2	1.14095	1.26263	2	2	3	2.15605	158.4	146.5	136.4	167.2	178.701	157.6	182.4	188.7	186.099
O95299	NDUFA10	NADH dehydrogenase [ubiquinone] 1 alpha subcomplex subunit 10, mitochondrial OS=Homo sapiens GN=NDUFA10 PE=1 SV=1	1.14191	1.24516	9	9	26	2.66944	940.4	967.501	870.602	1059.89	1081.71	1031.19	1171.3	1191.12	1097.27
P17096	HMGA1	High mobility group protein HMG-I/HMG-Y OS=Homo sapiens GN=HMGA1 PE=1 SV=3	1.14236	1.26595	10	10	68	2.28584	4031.5	3716.17	3745.91	4362.68	4514.65	4252.51	4528.76	4763.48	5258.01
P62888	RPL30	60S ribosomal protein L30 OS=Homo sapiens GN=RPL30 PE=1 SV=2	1.14253	1.14149	10	10	138	2.11536	8265.58	7786.18	7762.47	9395.8	9214.56	8598.09	8759.3	9147.74	9276.73
P32119	PRDX2	Peroxiredoxin-2 OS=Homo sapiens GN=PRDX2 PE=1 SV=5	1.14314	1.32914	19	18	217	2.3944	8531.01	7532.95	7696.04	9051.24	9503.22	8606.43	10263.2	11347.6	9969.46
P17029	ZKSCAN1	Zinc finger protein with KRAB and SCAN domains 1 OS=Homo sapiens GN=ZKSCAN1 PE=1 SV=3	1.14319	1.28719	3	3	7	3.4323	381.101	379.501	348.4	430.999	428.001	408.8	466.001	482.301	479.199
Q9NZL9	MAT2B	Methionine adenosyltransferase 2 subunit beta OS=Homo sapiens GN=MAT2B PE=1 SV=1	1.14324	1.33653	16	5	54	2.36459	1522.37	1353.52	1289.68	1657.28	1593.96	1511.01	1745.47	1941.96	1879.98
O75223	GGCT	Gamma-glutamylcyclotransferase OS=Homo sapiens GN=GGCT PE=1 SV=1	1.14338	1.3553	6	6	18	2.08703	1087.58	977.403	901.898	1217.66	1144.18	1030.41	1274.66	1362.37	1383.97
Q05D32	CTDSPL2	CTD small phosphatase-like protein 2 OS=Homo sapiens GN=CTDSPL2 PE=1 SV=2	1.14364	1.34351	6	6	15	2.49743	638.401	555.899	529.398	670.299	677.098	623.9	762.599	773.898	779.303
O75475	PSIP1	PC4 and SFRS1-interacting protein OS=Homo sapiens GN=PSIP1 PE=1 SV=1	1.14385	1.27722	26	25	118	2.82288	8225	7841.42	7257.72	9148.38	8973.78	8557.06	9645.9	10169.1	9974.99
P33991	MCM4	DNA replication licensing factor MCM4 OS=Homo sapiens GN=MCM4 PE=1 SV=5	1.14386	1.19422	46	45	195	2.23121	9617.19	9090.85	8565.96	10865.7	10073	10259	10835.7	10561.3	11174.3
Q9Y2W2	WBP11	WW domain-binding protein 11 OS=Homo sapiens GN=WBP11 PE=1 SV=1	1.14389	1.30549	12	12	33	2.11131	2194.99	1865.31	1815.81	2296.78	2318.38	2106.45	2530.66	2593.89	2546.68
P62847	RPS24	40S ribosomal protein S24 OS=Homo sapiens GN=RPS24 PE=1 SV=1	1.14427	1.2313	4	4	34	2.14411	2012.82	2088.72	2188.61	2454.48	2347.65	2395.48	2757.41	2611.02	2376.63
Q6DD87	ZNF787	Zinc finger protein 787 OS=Homo sapiens GN=ZNF787 PE=1 SV=3	1.14503	1.36446	2	2	4	2.72892	46.3999	44.4001	40.9	52.2001	49.7999	48.8	61.1	63.2998	55.3001
P62979	RPS27A	Ubiquitin-40S ribosomal protein S27a OS=Homo sapiens GN=RPS27A PE=1 SV=2	1.1455	1.35762	13	6	238	3.11659	16009	14960.8	14965	18078.7	18022.4	16517.4	20400.3	22065.4	19896.1
Q9NZJ4	SACS	Sacsin OS=Homo sapiens GN=SACS PE=1 SV=2	1.14562	1.26053	10	10	25	2.55364	673.699	673.498	681.401	809.9	775.799	738.298	849.4	797.4	910.301
Q9BXW6	OSBPL1A	Oxysterol-binding protein-related protein 1 OS=Homo sapiens GN=OSBPL1A PE=1 SV=2	1.1459	1.29577	3	3	7	2.19764	331.901	341.1	333.199	426.201	362.501	364.299	423.6	419.399	460.801
Q6P158	DHX57	Putative ATP-dependent RNA helicase DHX57 OS=Homo sapiens GN=DHX57 PE=1 SV=2	1.14638	1.26921	4	4	8	2.59456	146.699	147.6	155.9	186.9	165	164.2	191.9	192.7	186.8
P28288	ABCD3	ATP-binding cassette sub-family D member 3 OS=Homo sapiens GN=ABCD3 PE=1 SV=1	1.14928	1.08318	8	8	18	2.09845	989.098	931.099	935.199	1096.13	1143.63	1041.9	1018.1	1022.4	1052.42
Q9HC38-2	GLOD4	Isoform 2 of Glyoxalase domain-containing protein 4 OS=Homo sapiens GN=GLOD4	1.15066	1.38266	17	1	39	2.09186	568.698	471.1	456.3	602.802	575.2	543.501	644.399	721.002	703.199
Q7Z3B4	NUP54	Nucleoporin p54 OS=Homo sapiens GN=NUP54 PE=1 SV=2	1.15074	1.46198	11	11	27	3.47598	408.7	415.101	455.899	475.499	512.799	484.301	583.8	647.6	639.5
Q9UBC3	DNMT3B	DNA (cytosine-5)-methyltransferase 3B OS=Homo sapiens GN=DNMT3B PE=1 SV=1	1.15106	1.28397	8	5	17	2.99449	363.8	373.1	370.6	439.899	410	424.9	450.999	463.601	507.4
P52888	THOP1	Thimet oligopeptidase OS=Homo sapiens GN=THOP1 PE=1 SV=2	1.15132	1.27968	8	8	20	3.55419	372.4	356.1	381.701	421.2	425.301	431.701	468.3	496.001	456.402
P49006	MARCKSL1	MARCKS-related protein OS=Homo sapiens GN=MARCKSL1 PE=1 SV=2	1.15176	1.50607	14	13	132	2.26103	5371.47	4427.88	4366.92	5476.73	5674.98	5164.45	6327.41	7125.62	7882.29
Q14103	HNRNPD	Heterogeneous nuclear ribonucleoprotein D0 OS=Homo sapiens GN=HNRNPD PE=1 SV=1	1.15198	1.23988	23	4	196	2.01964	12420.2	11864.8	11252	14721.1	13163	13054	13828	15023.2	15210.7
Q9Y5A7	NUB1	NEDD8 ultimate buster 1 OS=Homo sapiens GN=NUB1 PE=1 SV=2	1.15601	1.14153	2	2	4	3.49198	334.599	346.401	347.799	408.7	390.3	390.3	397.701	384.999	391.701
G5E948	MAP4K4	Mitogen-activated protein kinase kinase kinase kinase 4 OS=Homo sapiens GN=MAP4K4 PE=1 SV=1	1.15662	1.36331	18	2	22	2.59638	421.1	403.7	371.701	458.701	474.101	451.099	493.799	568.899	568.501
P61088	UBE2N	Ubiquitin-conjugating enzyme E2 N OS=Homo sapiens GN=UBE2N PE=1 SV=1	1.15874	1.37469	13	13	44	2.45222	2212.1	2112.45	2053.26	2511.79	2592.45	2285.98	2892.5	3195.22	2679.78
Q8IVM0	CCDC50	Coiled-coil domain-containing protein 50 OS=Homo sapiens GN=CCDC50 PE=1 SV=1	1.15883	1.38502	7	7	12	2.2898	395.099	332.8	333.601	443.5	402.2	384.399	468.901	511.401	489.899
Q9H2K0	MTIF3	Translation initiation factor IF-3, mitochondrial OS=Homo sapiens GN=MTIF3 PE=1 SV=4	1.16154	1.20694	2	2	2	3.80643	342.6	343.601	324.699	384.3	390.601	399.3	408.4	412.8	398.899
P30086	PEBP1	Phosphatidylethanolamine-binding protein 1 OS=Homo sapiens GN=PEBP1 PE=1 SV=3	1.16164	1.40096	13	13	70	2.63398	5085.94	4359.66	4493.43	5732.7	5382.27	5077.14	6193.76	6881.46	6452.76
Q16795	NDUFA9	NADH dehydrogenase [ubiquinone] 1 alpha subcomplex subunit 9, mitochondrial OS=Homo sapiens GN=NDUFA9 PE=1 SV=2	1.16175	1.19373	6	6	16	2.0291	959.201	992.202	868.402	1143.71	1040.02	1092.18	1129.84	1137.38	1098.87
M0QXA7	WIZ	Protein Wiz OS=Homo sapiens GN=WIZ PE=1 SV=1	1.16243	1.29198	11	2	13	2.15886	359.401	345.9	313.6	409.5	400.6	374.3	436.501	469.701	410.199
Q6IQ23	PLEKHA7	Pleckstrin homology domain-containing family A member 7 OS=Homo sapiens GN=PLEKHA7 PE=1 SV=2	1.16278	1.27723	2	2	2	2.17835	334.801	309.999	298.801	386.799	355.701	354.701	380.399	391.199	433.6
Q14999	CUL7	Cullin-7 OS=Homo sapiens GN=CUL7 PE=1 SV=2	1.16434	1.58706	3	3	7	2.8717	120.2	115.3	101.6	125.2	142.9	124.4	163.3	179.1	192.599
P50748	KNTC1	Kinetochore-associated protein 1 OS=Homo sapiens GN=KNTC1 PE=1 SV=1	1.16442	1.44491	5	5	10	3.9743	590.601	564.199	582.2	724.002	660.901	637.698	820.802	846.303	842.697
Q9HC38	GLOD4	Glyoxalase domain-containing protein 4 OS=Homo sapiens GN=GLOD4 PE=1 SV=1	1.16509	1.3341	20	5	83	2.53186	3885	3337.15	3479.59	4389.38	4203.28	3875.86	4713.23	4870.99	4693.02
O15355	PPM1G	Protein phosphatase 1G OS=Homo sapiens GN=PPM1G PE=1 SV=1	1.16609	1.28764	22	22	72	3.34385	4001.98	3762.82	3699.46	4556.15	4551.1	4261.07	4955.11	5045.21	4761.5
Q96RQ3	MCCC1	Methylcrotonoyl-CoA carboxylase subunit alpha, mitochondrial OS=Homo sapiens GN=MCCC1 PE=1 SV=3	1.16681	1.14917	2	2	6	2.03473	155	169.1	157.9	190.8	188.3	183.3	179.6	196.9	177.4
Q9NX14	NDUFB11	NADH dehydrogenase [ubiquinone] 1 beta subcomplex subunit 11, mitochondrial OS=Homo sapiens GN=NDUFB11 PE=1 SV=1	1.16698	1.28192	3	3	13	2.82742	853.797	820.5	807.999	1032.98	905.7	958.098	1056	1031.27	1094.84
A4D1U4	LCHN	Protein LCHN OS=Homo sapiens GN=LCHN PE=2 SV=1	1.16698	1.26294	2	2	4	2.80982	70.4999	72.5	69.6002	85.9002	80.0001	82.2002	93.7002	83.4003	91.3999
B3KTM8	MORF4L1	Mortality factor 4-like protein 1 OS=Homo sapiens GN=MORF4L1 PE=1 SV=1	1.16881	1.24217	10	1	15	1.99706	1445.95	1267.97	1226.39	1570.16	1578.9	1456.41	1605.94	1598.83	1689.76
P55157	MTTP	Microsomal triglyceride transfer protein large subunit OS=Homo sapiens GN=MTTP PE=1 SV=1	1.17009	1.23743	19	19	55	3.13343	2128.47	2022.05	1989.1	2433.13	2443.27	2307.48	2579.19	2592.45	2425.72
Q13547	HDAC1	Histone deacetylase 1 OS=Homo sapiens GN=HDAC1 PE=1 SV=1	1.17071	1.27629	17	9	70	2.48579	1318.06	1324.47	1296.22	1521.63	1657.51	1431.98	1582.18	1725.98	1718.82
Q9HD67	MYO10	Unconventional myosin-X OS=Homo sapiens GN=MYO10 PE=1 SV=3	1.17098	1.64134	2	1	5	2.21713	133.9	152.2	181.2	178.3	180.599	188.3	220.4	256.4	290.199
P29373	CRABP2	Cellular retinoic acid-binding protein 2 OS=Homo sapiens GN=CRABP2 PE=1 SV=2	1.17105	1.3696	9	7	33	3.53402	2056.39	1996.97	1926.28	2233.36	2419.18	2349.93	2640.14	2890.89	2658.69
P55081	MFAP1	Microfibrillar-associated protein 1 OS=Homo sapiens GN=MFAP1 PE=1 SV=2	1.17124	1.33696	11	10	28	2.33706	1144.02	993.103	1002.4	1271.13	1249.38	1156.62	1310.77	1400.57	1486.08
O43414	ERI3	ERI1 exoribonuclease 3 OS=Homo sapiens GN=ERI3 PE=1 SV=2	1.17169	1.27623	3	3	11	3.55465	627.599	597.9	590	715.099	712.601	699.5	751.797	812.802	752.402
Q92665	MRPS31	28S ribosomal protein S31, mitochondrial OS=Homo sapiens GN=MRPS31 PE=1 SV=3	1.17194	1.19598	4	4	6	3.40219	138.4	147.9	146.4	172.1	165.3	169.7	176.799	168.4	172.3
Q9NVI1	FANCI	Fanconi anemia group I protein OS=Homo sapiens GN=FANCI PE=1 SV=4	1.17257	1.38942	13	13	23	3.27559	1042.48	999.2	920.402	1206.91	1173.17	1093.17	1385.89	1334.15	1395.53
Q969Q0	RPL36AL	60S ribosomal protein L36a-like OS=Homo sapiens GN=RPL36AL PE=1 SV=3	1.1734	1.34292	9	1	34	2.57619	547.301	597.602	524.599	682.8	644.698	631.5	690.999	778.698	772.301
Q13111	CHAF1A	Chromatin assembly factor 1 subunit A OS=Homo sapiens GN=CHAF1A PE=1 SV=2	1.1748	1.33898	9	9	18	2.41441	1138.09	1045.37	959.8	1288.88	1234.06	1169.76	1376.51	1349.87	1482.38
P00390	GSR	Glutathione reductase, mitochondrial OS=Homo sapiens GN=GSR PE=1 SV=2	1.17485	1.2587	13	4	35	2.6647	930.202	842.002	946.698	1097.5	1064.53	1032.27	1099.09	1140.78	1182.4
P82970	HMGN5	High mobility group nucleosome-binding domain-containing protein 5 OS=Homo sapiens GN=HMGN5 PE=1 SV=1	1.17616	1.54104	5	5	14	2.20687	1682.98	1434.07	1278.02	1689.87	1857.96	1621.49	2022.47	2351.88	2398.64
Q9Y520	PRRC2C	Protein PRRC2C OS=Homo sapiens GN=PRRC2C PE=1 SV=4	1.1768	1.27193	32	32	72	2.14587	4108.23	3565.53	3559.35	4650.92	4420.83	4147.42	4603.77	4809.26	4874.71
P22090	RPS4Y1	40S ribosomal protein S4, Y isoform 1 OS=Homo sapiens GN=RPS4Y1 PE=1 SV=2	1.1771	1.26659	12	4	55	2.16947	237.1	227.5	227.099	299.599	254.1	260.5	289.099	281.701	305.299
P10620	MGST1	Microsomal glutathione S-transferase 1 OS=Homo sapiens GN=MGST1 PE=1 SV=1	1.17852	1.09835	3	3	17	2.03388	1636.39	1550.16	1452.78	1822.88	1849.86	1794.79	1741.24	1735.82	1618.57
Q9UK53	ING1	Inhibitor of growth protein 1 OS=Homo sapiens GN=ING1 PE=1 SV=2	1.17893	1.55862	2	2	6	2.37444	434.301	399.3	429.499	479.401	534.902	474.801	572.999	630.398	765.299
P43246	MSH2	DNA mismatch repair protein Msh2 OS=Homo sapiens GN=MSH2 PE=1 SV=1	1.17933	1.25152	31	31	108	4.04552	5749.42	5691.13	5598.02	6872.88	6708.62	6512.52	7247.16	7224.09	6852.91
P61513	RPL37A	60S ribosomal protein L37a OS=Homo sapiens GN=RPL37A PE=1 SV=2	1.1795	1.21662	5	5	26	2.0465	1147.68	1102.83	969.798	1313.32	1239.21	1245.84	1301.09	1290.49	1326.31
P09884	POLA1	DNA polymerase alpha catalytic subunit OS=Homo sapiens GN=POLA1 PE=1 SV=2	1.18003	1.25498	14	14	43	3.34572	2699.17	2601.45	2510.57	3158.01	3143.6	2915.85	3239.6	3253.55	3309.74
O75175	CNOT3	CCR4-NOT transcription complex subunit 3 OS=Homo sapiens GN=CNOT3 PE=1 SV=1	1.18151	1.36528	4	4	13	3.65554	496.201	492.9	468.7	604.702	580.302	537.399	659.098	658.801	672.402
Q96JJ7	TMX3	Protein disulfide-isomerase TMX3 OS=Homo sapiens GN=TMX3 PE=1 SV=2	1.18195	1.36549	8	8	18	2.0309	335.1	327.9	282.301	358.1	364.201	395	387.099	454.4	449.298
Q6ZU35	KIAA1211	Uncharacterized protein KIAA1211 OS=Homo sapiens GN=KIAA1211 PE=1 SV=3	1.18237	1.35562	4	4	6	2.11144	33.4001	33.9999	31.3	43.4999	37.5	35.6999	41.1999	46.6001	45.9999
Q9P013	CWC15	Spliceosome-associated protein CWC15 homolog OS=Homo sapiens GN=CWC15 PE=1 SV=2	1.1827	1.32612	5	5	10	2.46055	317.9	293.7	266.901	366	343.601	329.401	397.899	381.299	385.8
Q6UXK5	LRRN1	Leucine-rich repeat neuronal protein 1 OS=Homo sapiens GN=LRRN1 PE=1 SV=1	1.18366	1.20071	6	6	12	2.2503	811.001	728.598	783.202	952.397	926.2	870.801	927.202	893.101	968.703
Q8WW12	PCNP	PEST proteolytic signal-containing nuclear protein OS=Homo sapiens GN=PCNP PE=1 SV=2	1.18372	1.33214	12	12	35	2.06104	1612.29	1414.52	1335.44	1719.65	1802.65	1641.39	1805.65	2074.14	1931.36
Q9BTT0	ANP32E	Acidic leucine-rich nuclear phosphoprotein 32 family member E OS=Homo sapiens GN=ANP32E PE=1 SV=1	1.18429	1.37546	11	8	48	2.20061	1475.41	1436.86	1282.73	1613.75	1768.85	1585.48	1968.12	2067.54	1734.37
Q99590	SCAF11	Protein SCAF11 OS=Homo sapiens GN=SCAF11 PE=1 SV=2	1.18455	1.329	10	10	22	2.13912	941.397	900.998	809.502	1075.28	1094.53	971.5	1122.81	1268.58	1132.97
P49643	PRIM2	DNA primase large subunit OS=Homo sapiens GN=PRIM2 PE=1 SV=2	1.18466	1.27243	6	6	19	3.39459	998.902	962.198	919.503	1176.02	1129.99	1106.51	1228.52	1256.33	1180.51
P49321	NASP	Nuclear autoantigenic sperm protein OS=Homo sapiens GN=NASP PE=1 SV=2	1.18497	1.4389	49	49	353	3.39276	15372.9	14043.4	13530.2	17095.2	17623.3	16171.9	19921	21585.9	20288.9
P54727	RAD23B	UV excision repair protein RAD23 homolog B OS=Homo sapiens GN=RAD23B PE=1 SV=1	1.18972	1.50325	9	7	32	3.79627	2083.37	1779.68	1921.08	2326.1	2343.75	2211.64	2894.7	2925.36	2874.91
P13591	NCAM1	Neural cell adhesion molecule 1 OS=Homo sapiens GN=NCAM1 PE=1 SV=3	1.19043	1.48177	22	11	67	2.66313	4226.95	3558.86	3567.01	4770.75	4533.16	4210.86	5319.22	5997.73	5505.28
Q00169	PITPNA	Phosphatidylinositol transfer protein alpha isoform OS=Homo sapiens GN=PITPNA PE=1 SV=2	1.19056	1.58088	11	9	35	4.82605	1299.82	1251.46	1250.6	1590.87	1513.42	1422.09	1982.63	2050.13	1977.55
P30050	RPL12	60S ribosomal protein L12 OS=Homo sapiens GN=RPL12 PE=1 SV=1	1.19257	1.25172	12	12	55	2.65993	2505.7	2349.76	2403.46	3096.45	2779.67	2780.64	2927.8	3013.45	3144.9
P26583	HMGB2	High mobility group protein B2 OS=Homo sapiens GN=HMGB2 PE=1 SV=2	1.19269	1.55741	21	15	77	3.16824	5048.01	4704.09	4325.35	5599.18	5945.16	5245.63	6895.79	7858.84	7169.71
P08069	IGF1R	Insulin-like growth factor 1 receptor OS=Homo sapiens GN=IGF1R PE=1 SV=1	1.19273	1.29003	7	7	13	3.54737	522.7	532.601	554.199	632.398	668.401	618.899	671.699	687.202	717.398
P46781	RPS9	40S ribosomal protein S9 OS=Homo sapiens GN=RPS9 PE=1 SV=3	1.19401	1.29781	23	23	111	4.51747	5364.02	5405.45	5165.17	6496.74	6332.24	6197.2	6710.01	6952.42	7017.78
O14737	PDCD5	Programmed cell death protein 5 OS=Homo sapiens GN=PDCD5 PE=1 SV=3	1.19466	1.51235	9	9	29	2.4893	1201.82	1053.66	1025.49	1148.87	1461.47	1309.32	1600.83	1704.34	1656.82
Q86VX2	COMMD7	COMM domain-containing protein 7 OS=Homo sapiens GN=COMMD7 PE=1 SV=2	1.19572	1.18323	2	2	12	2.58117	188.601	191.4	180.499	231.801	212.1	226.3	231.9	216.3	215
Q9H098	FAM107B	Protein FAM107B OS=Homo sapiens GN=FAM107B PE=1 SV=1	1.19919	1.60088	2	2	4	2.63641	410.5	325.901	349.5	396.699	473.201	432.3	543.901	619.8	574.702
Q9NRZ9	HELLS	Lymphoid-specific helicase OS=Homo sapiens GN=HELLS PE=1 SV=1	1.20036	1.34859	10	10	22	3.07448	688.799	644.301	648.301	860.302	757	761.099	914.101	876.7	881.3
Q99986	VRK1	Serine/threonine-protein kinase VRK1 OS=Homo sapiens GN=VRK1 PE=1 SV=1	1.20041	1.35425	11	11	31	2.57881	1257.81	1122.89	1078.49	1440.45	1414.62	1297.39	1563.11	1493.83	1627.68
P16949	STMN1	Stathmin OS=Homo sapiens GN=STMN1 PE=1 SV=3	1.2013	1.62769	16	16	199	2.82627	11814.7	9460.5	9164.24	11893.6	13071.2	11602.1	15992.4	16600.1	16953.6
P62277	RPS13	40S ribosomal protein S13 OS=Homo sapiens GN=RPS13 PE=1 SV=2	1.20193	1.2658	13	13	92	2.72044	3685.9	3448.37	3342.01	4451.88	4143.98	3995.89	4313.07	4367.22	4580.53
Q86UP3	ZFHX4	Zinc finger homeobox protein 4 OS=Homo sapiens GN=ZFHX4 PE=1 SV=1	1.20274	1.12884	5	5	8	2.88015	138.6	141.8	136.4	171	159.7	170.6	154.2	163.5	152.8
P50395	GDI2	Rab GDP dissociation inhibitor beta OS=Homo sapiens GN=GDI2 PE=1 SV=2	1.20402	1.33908	34	26	293	2.3021	9481.5	8287.95	8181.22	11240.4	10302.5	9702.23	11210.8	12088.1	11451.1
Q15056	EIF4H	Eukaryotic translation initiation factor 4H OS=Homo sapiens GN=EIF4H PE=1 SV=5	1.20503	1.40994	13	13	52	2.44558	2607.23	2350.74	2229.96	3151.01	2853.07	2657.58	3188.36	3444.07	3502.09
Q13112	CHAF1B	Chromatin assembly factor 1 subunit B OS=Homo sapiens GN=CHAF1B PE=1 SV=1	1.20551	1.3163	9	9	31	3.87402	1115.6	1012.1	1065.71	1321.99	1278.91	1248.78	1405.53	1396.31	1401.64
Q14011	CIRBP	Cold-inducible RNA-binding protein OS=Homo sapiens GN=CIRBP PE=1 SV=1	1.20641	1.62472	8	2	29	2.99164	1678.08	1626.78	1604.16	2238.47	1867.51	1816.32	2672.55	2437.86	2865.36
Q7Z5G4	GOLGA7	Golgin subfamily A member 7 OS=Homo sapiens GN=GOLGA7 PE=1 SV=2	1.20758	1.25241	2	2	4	2.04063	317.099	291.001	346.699	400.5	395.2	357.299	392.101	403.401	400.301
P49590	HARS2	Probable histidine--tRNA ligase, mitochondrial OS=Homo sapiens GN=HARS2 PE=1 SV=1	1.20797	1.12146	7	2	16	2.03264	163.7	173.799	174.6	220.2	190.4	208	194.5	186.7	193.099
P26358	DNMT1	DNA (cytosine-5)-methyltransferase 1 OS=Homo sapiens GN=DNMT1 PE=1 SV=2	1.20844	1.31682	30	30	69	2.77919	4217.58	3837.9	3776.41	5110.33	4680.35	4507.46	5105.02	5182.02	5293.48
Q06190	PPP2R3A	Serine/threonine-protein phosphatase 2A regulatory subunit B'' subunit alpha OS=Homo sapiens GN=PPP2R3A PE=1 SV=1	1.21118	1.44437	3	3	7	3.00012	168.901	166.5	159.9	207.301	201.9	190.7	250.999	250.6	213.8
Q15651	HMGN3	High mobility group nucleosome-binding domain-containing protein 3 OS=Homo sapiens GN=HMGN3 PE=1 SV=2	1.21689	1.54023	5	5	17	2.74371	1575.83	1422.68	1239.46	1763.35	1806.15	1587.68	2114.06	2218.86	2194.54
Q9Y3B8	REXO2	Oligoribonuclease, mitochondrial OS=Homo sapiens GN=REXO2 PE=1 SV=3	1.21928	1.30002	3	1	8	2.85585	311.2	321.9	304.5	381.4	406.5	355.299	396.399	396.6	425.9
Q13442	PDAP1	28 kDa heat- and acid-stable phosphoprotein OS=Homo sapiens GN=PDAP1 PE=1 SV=1	1.22015	1.65015	11	11	24	3.136	1697.74	1509.44	1416.68	1924.94	2006.27	1710.62	2369.23	2603.79	2657.03
P62487	POLR2G	DNA-directed RNA polymerase II subunit RPB7 OS=Homo sapiens GN=POLR2G PE=1 SV=1	1.22057	1.32045	5	5	10	2.29402	720.697	609.799	687.002	874	779.2	809.3	880.897	932.203	850.902
O15347	HMGB3	High mobility group protein B3 OS=Homo sapiens GN=HMGB3 PE=1 SV=4	1.22209	1.48904	12	9	63	3.3135	3832.31	3338.07	3273.23	4399.43	4244.27	4119.35	4999.96	5426.85	5124.16
O75368	SH3BGRL	SH3 domain-binding glutamic acid-rich-like protein OS=Homo sapiens GN=SH3BGRL PE=1 SV=1	1.22495	1.52388	8	8	34	2.27351	1030.27	855.8	932.403	1302.44	1109.89	1040.17	1309.14	1458.13	1527.76
O75528	TADA3	Transcriptional adapter 3 OS=Homo sapiens GN=TADA3 PE=1 SV=1	1.22547	1.43699	3	3	5	2.14375	198	162.9	162	233.601	206.8	200.4	238.899	242.5	270.001
Q9BYN8	MRPS26	28S ribosomal protein S26, mitochondrial OS=Homo sapiens GN=MRPS26 PE=1 SV=1	1.22841	1.24321	4	4	7	2.45048	123.9	121.9	125.9	166.4	148.1	142.1	151.4	159.8	150.9
E9PAV3	NACA	Nascent polypeptide-associated complex subunit alpha, muscle-specific form OS=Homo sapiens GN=NACA PE=1 SV=1	1.22938	1.36691	7	7	70	3.2547	4434.02	3937.32	3930.78	5136.96	5091.94	4895.02	5669.87	5774.58	5371.47
Q15424	SAFB	Scaffold attachment factor B1 OS=Homo sapiens GN=SAFB PE=1 SV=4	1.23306	1.36818	35	25	98	2.29046	5079.95	4439.25	4176.27	5879.18	5731.11	5276.99	5862.91	6390.88	6484.14
Q01469	FABP5	Fatty acid-binding protein, epidermal OS=Homo sapiens GN=FABP5 PE=1 SV=3	1.23372	1.51649	9	9	41	3.01093	2879.49	2513.53	2582.23	3132.5	3591.57	3115.18	4061.51	4222.85	3810.07
P23588	EIF4B	Eukaryotic translation initiation factor 4B OS=Homo sapiens GN=EIF4B PE=1 SV=2	1.23426	1.46683	33	33	68	2.76856	2428.08	2039.64	2136.75	2775.63	2877.9	2498.07	3081.89	3306.52	3299.2
O43768	ENSA	Alpha-endosulfine OS=Homo sapiens GN=ENSA PE=1 SV=1	1.23516	1.96301	7	6	19	2.48527	1740.52	1466.64	1385.22	1473.98	2226.4	1971.94	2934.71	3231.08	2849.12
Q14980-2	NUMA1	Isoform 2 of Nuclear mitotic apparatus protein 1 OS=Homo sapiens GN=NUMA1	1.23536	1.39086	89	1	154	2.53294	496.001	480.599	422.1	624.601	545.6	557.702	623.9	675.199	646.3
P35612	ADD2	Beta-adducin OS=Homo sapiens GN=ADD2 PE=1 SV=3	1.23593	1.30473	4	3	9	2.68002	161.1	185.9	164.6	222.7	208.4	201.2	221.101	226	220.4
Q9NVX2	NLE1	Notchless protein homolog 1 OS=Homo sapiens GN=NLE1 PE=1 SV=4	1.23772	1.19302	4	4	11	2.24687	306.999	296.4	275.8	369.3	357.2	361.7	368.201	359.199	321.501
P21953	BCKDHB	2-oxoisovalerate dehydrogenase subunit beta, mitochondrial OS=Homo sapiens GN=BCKDHB PE=1 SV=2	1.24265	1.42176	2	2	4	2.08164	246.4	234.4	230.5	333.199	265.699	285	333.499	306.999	370.801
P61927	RPL37	60S ribosomal protein L37 OS=Homo sapiens GN=RPL37 PE=1 SV=2	1.24307	1.52593	5	5	23	2.28611	1378.04	1264.1	1241.01	1735.34	1647.66	1444.05	1771.55	1899.49	2254.36
O43602-4	DCX	Isoform 4 of Neuronal migration protein doublecortin OS=Homo sapiens GN=DCX	1.24817	1.755	9	2	18	2.66898	363.6	321.8	325.601	472.801	429.6	359.501	521.199	616.001	637.102
Q9UNZ5	C19orf53	Leydig cell tumor 10 kDa protein homolog OS=Homo sapiens GN=C19orf53 PE=1 SV=1	1.24905	1.59953	4	4	10	2.56579	475.499	472.9	470.2	617.399	619.8	534.702	646.9	773.598	848.599
P16402	HIST1H1D	Histone H1.3 OS=Homo sapiens GN=HIST1H1D PE=1 SV=2	1.25228	1.62941	25	7	336	3.28565	1607.27	1612.52	1552.63	2026.54	2083.51	1866.35	2298.38	2632.29	2845.57
P31350	RRM2	Ribonucleoside-diphosphate reductase subunit M2 OS=Homo sapiens GN=RRM2 PE=1 SV=1	1.25413	1.37792	7	7	18	2.39534	717.502	647.201	618.5	908.398	781.401	797.4	897.601	868.499	966.597
Q15054	POLD3	DNA polymerase delta subunit 3 OS=Homo sapiens GN=POLD3 PE=1 SV=2	1.25769	1.37557	3	3	7	2.1407	521.101	480.1	471.499	615.4	653.299	583.5	689.602	742.8	593.4
O43674	NDUFB5	NADH dehydrogenase [ubiquinone] 1 beta subcomplex subunit 5, mitochondrial OS=Homo sapiens GN=NDUFB5 PE=1 SV=1	1.26062	1.41483	4	4	7	3.02325	341	377.499	352.801	481.7	410	458.799	520.802	498.901	496.001
Q9UHD8-5	42987	Isoform 5 of Septin-9 OS=Homo sapiens GN=SEPT9	1.27048	1.70991	23	1	57	2.46332	142.2	122.4	107.7	178.4	152.5	142.1	199.8	231.699	205.099
Q5T280	C9orf114	Uncharacterized protein C9orf114 OS=Homo sapiens GN=C9orf114 PE=1 SV=3	1.27088	1.42209	4	4	5	2.7211	62.0002	73.1	61.3002	82.7003	87.8001	79.1002	90.8	91.1999	97.3001
P35637	FUS	RNA-binding protein FUS OS=Homo sapiens GN=FUS PE=1 SV=1	1.27166	1.51461	13	11	102	2.6913	3764.91	3490.21	3270.74	5018.71	4211.45	4155.19	5058.17	5258.37	5626.02
Q96SI9	STRBP	Spermatid perinuclear RNA-binding protein OS=Homo sapiens GN=STRBP PE=1 SV=1	1.27182	1.43988	15	11	64	3.14615	897.601	852.201	757.698	1090.9	1065.93	1032.27	1143.71	1226.98	1239.81
P00374	DHFR	Dihydrofolate reductase OS=Homo sapiens GN=DHFR PE=1 SV=2	1.27803	1.53524	7	7	24	3.36023	909.298	875	781.201	1149.27	1120.01	1009.5	1327.32	1278.02	1333.31
P20810-6	CAST	Isoform 6 of Calpastatin OS=Homo sapiens GN=CAST	1.28099	1.75675	7	1	9	2.37752	151.8	118.1	111.6	166.4	174.9	147.4	198.6	223.9	247.7
Q8NC51	SERBP1	Plasminogen activator inhibitor 1 RNA-binding protein OS=Homo sapiens GN=SERBP1 PE=1 SV=2	1.2892	1.50415	20	20	81	2.71175	5384.51	4659.31	4450.96	6417.52	6460.81	5808.3	6696.54	7486.11	7619.6
P06454	PTMA	Prothymosin alpha OS=Homo sapiens GN=PTMA PE=1 SV=2	1.29325	1.75399	5	5	75	2.40355	7667.82	5679.7	5517.12	8110.64	8709.66	7576.42	10207.2	10751.1	12130.1
Q13405	MRPL49	39S ribosomal protein L49, mitochondrial OS=Homo sapiens GN=MRPL49 PE=1 SV=1	1.29413	1.64556	3	3	7	3.77855	362.3	334.801	329.3	478.299	446.699	403.3	582.401	551.402	555.199
Q9Y5V3	MAGED1	Melanoma-associated antigen D1 OS=Homo sapiens GN=MAGED1 PE=1 SV=3	1.29767	1.48552	7	6	21	2.37109	97.9002	97.7002	87.6001	132.4	125.1	110	137.7	127.4	155.6
Q15004	KIAA0101	PCNA-associated factor OS=Homo sapiens GN=KIAA0101 PE=1 SV=1	1.30091	1.52138	2	2	4	2.35615	584.302	472.5	446.3	643.6	705.401	606.402	747.899	794.498	744.398
Q08623	HDHD1	Pseudouridine-5'-monophosphatase OS=Homo sapiens GN=HDHD1 PE=1 SV=3	1.30411	1.86484	3	3	12	3.31899	259.601	219.8	213.1	299.4	319.3	284.4	386.4	473.201	431.8
Q9GZT3	SLIRP	SRA stem-loop-interacting RNA-binding protein, mitochondrial OS=Homo sapiens GN=SLIRP PE=1 SV=1	1.30549	1.41021	7	1	18	2.03044	199.8	178.2	164.4	242.9	252.8	212.4	240.399	242.3	282.199
Q5JSZ5	PRRC2B	Protein PRRC2B OS=Homo sapiens GN=PRRC2B PE=1 SV=2	1.30571	1.7175	7	7	12	2.2784	350.301	283	258.4	422.7	394.601	347	478.001	475.2	578.298
P49406	MRPL19	39S ribosomal protein L19, mitochondrial OS=Homo sapiens GN=MRPL19 PE=1 SV=2	1.30578	1.45173	5	5	15	2.59353	496.7	445.401	441.901	673.802	576.302	557.099	710.899	640.498	657.802
Q9Y3D9	MRPS23	28S ribosomal protein S23, mitochondrial OS=Homo sapiens GN=MRPS23 PE=1 SV=2	1.30863	1.52878	5	5	15	2.895	191	185.4	186.4	264.899	238.8	232.8	274.6	263.1	322.7
P0CG34	TMSB15A	Thymosin beta-15A OS=Homo sapiens GN=TMSB15A PE=1 SV=1	1.30964	2.3935	2	2	38	1.9956	968.602	693.398	652.2	722.098	1354.36	954.301	1525.75	1968.12	2045.16
Q8IYB5	SMAP1	Stromal membrane-associated protein 1 OS=Homo sapiens GN=SMAP1 PE=1 SV=2	1.30983	1.62655	2	2	5	2.85704	729.2	687.202	605.301	829.8	980.898	837.398	1011.9	1137.07	1139.43
Q32P41	TRMT5	tRNA (guanine(37)-N1)-methyltransferase OS=Homo sapiens GN=TRMT5 PE=1 SV=2	1.35108	1.62414	4	4	8	2.98784	150.5	140.3	116.8	195	174.701	181.001	218.9	225.599	217.5
P21741	MDK	Midkine OS=Homo sapiens GN=MDK PE=1 SV=1	1.35768	1.01793	7	7	22	2.18967	1750.56	1666.96	2021.63	2739.32	2254.98	2390.34	1842.95	1848.71	1844.99
Q16778	HIST2H2BE	Histone H2B type 2-E OS=Homo sapiens GN=HIST2H2BE PE=1 SV=3	1.36264	1.43675	26	1	2025	2.50706	242.3	231.099	249.901	362.699	337.099	285.8	332.8	338.101	368.301
P62861	FAU	40S ribosomal protein S30 OS=Homo sapiens GN=FAU PE=1 SV=1	1.3681	1.68151	4	4	13	2.97977	155.4	129.3	128.5	211.4	183	170.9	233.601	229.099	232.1
K7EPM4	CIRBP	Cold-inducible RNA-binding protein OS=Homo sapiens GN=CIRBP PE=1 SV=1	1.38597	1.5475	6	1	13	2.64917	58.2998	54.3998	52.6	88.8999	72.8002	67.4002	85.6001	85.1002	85.1002
Q5BKY9	FAM133B	Protein FAM133B OS=Homo sapiens GN=FAM133B PE=1 SV=1	1.38736	1.42074	2	2	4	2.81778	310.1	273.901	263.8	428.2	382.101	365.901	384.601	410.799	409.1
P99999	CYCS	Cytochrome c OS=Homo sapiens GN=CYCS PE=1 SV=2	1.38999	1.75621	3	3	9	3.49599	416.701	386.901	348.199	580.399	529.299	491.3	676.202	707.6	638.999
Q9Y2S6	TMA7	Translation machinery-associated protein 7 OS=Homo sapiens GN=TMA7 PE=1 SV=1	1.42014	2.15301	4	3	23	2.26566	1183.38	961.298	859.301	1511.75	1590.54	1163.78	1700.45	2308.76	2458.39
P82664	MRPS10	28S ribosomal protein S10, mitochondrial OS=Homo sapiens GN=MRPS10 PE=1 SV=2	1.42528	1.61274	2	2	4	2.97867	222.9	208.3	184.399	324.301	285.2	267.9	348.499	317	327.3
Q96GX5	MASTL	Serine/threonine-protein kinase greatwall OS=Homo sapiens GN=MASTL PE=1 SV=1	1.43508	1.77958	4	3	7	2.52095	198.3	202.101	157.2	279.8	291.1	229.3	301.499	332.099	358.699
Q8TB73	NDNF	Protein NDNF OS=Homo sapiens GN=NDNF PE=1 SV=2	1.45052	2.29022	3	3	8	2.53906	222.4	149.5	154.6	295	268	200.7	408.8	406.7	390.3
P05114	HMGN1	Non-histone chromosomal protein HMG-14 OS=Homo sapiens GN=HMGN1 PE=1 SV=3	1.47012	2.12199	7	7	33	3.13784	2643.07	2222.55	1935.24	3520.34	3480.31	2997.41	4322.05	5281.38	4827.97
Q9NR33	POLE4	DNA polymerase epsilon subunit 4 OS=Homo sapiens GN=POLE4 PE=1 SV=2	1.49154	1.65486	2	2	5	3.76711	312	262.299	258.4	419.699	426	396.3	458.199	453.101	466.699
Q8N567	ZCCHC9	Zinc finger CCHC domain-containing protein 9 OS=Homo sapiens GN=ZCCHC9 PE=2 SV=2	1.49238	1.68347	2	2	4	2.03695	30.6	26	28.7	43.4999	43.7	40.1	37.6	47.8	58.2001
A6NDG6	PGP	Phosphoglycolate phosphatase OS=Homo sapiens GN=PGP PE=1 SV=1	1.51493	1.72225	6	6	15	2.10207	129.8	102.1	123.1	211	179.9	146.9	181.2	206.601	223.601
Q9P2K3	RCOR3	REST corepressor 3 OS=Homo sapiens GN=RCOR3 PE=1 SV=2	1.61878	2.14771	4	3	16	2.63008	110.6	78.1	108.5	155.5	179.2	146.4	183.4	210.301	244.6

## Sheet: Table S2
Table S2	Neurospheres	ZIKV-BR vs MOCK					Human Uniprot database
		tTest with Benjamini- Hochberg correction REGULATED PROTEINS					ZIKV Uniprot database
		FDR<5%
Uniprot Accession	Gene Name	Description	ZIKV-BR/MOCK RATIO	Peptides	Unique Peptides	PSMs	p-value (-Log)	q-value (-Log)	MOCK (Normalized abundance)	MOCK (Normalized abundance)	MOCK (Normalized abundance)	ZIKV-BR (Normalized abundance)	ZIKV-BR (Normalized abundance)	ZIKV-BR (Normalized abundance)
P04792	HSPB1	Heat shock protein beta-1 OS=Homo sapiens GN=HSPB1 PE=1 SV=2	0.34	14	14	64	2.99	0.03	4924.63	6564.64	7228.6	2163.57	1984.97	2305.08
Q15366-4	PCBP2	Isoform 4 of Poly(rC)-binding protein 2 OS=Homo sapiens GN=PCBP2	0.52	23	0	155	2.57	0.03	58.9	62.9	77.4	38	34.6	31.8
P10909	CLU	Clusterin OS=Homo sapiens GN=CLU PE=1 SV=1	0.53	11	11	33	2.67	0.03	3194.78	3582.87	4010.59	2145.65	1776.35	1784.99
P19883	FST	Follistatin OS=Homo sapiens GN=FST PE=1 SV=2	0.53	4	4	8	2.8	0.03	1259.91	1451.87	1469.08	754.5	640.9	806.4
Q92598-2	HSPH1	Isoform Beta of Heat shock protein 105 kDa OS=Homo sapiens GN=HSPH1	0.53	53	1	160	3.22	0.03	91.4	93.7	78.7	44.5	45.8	49.8
P53794	SLC5A3	Sodium/myo-inositol cotransporter OS=Homo sapiens GN=SLC5A3 PE=3 SV=2	0.54	3	3	6	2.57	0.03	32.9	36.9	43.1	19.7	22.3	18.9
P01308	INS	Insulin OS=Homo sapiens GN=INS PE=1 SV=1	0.55	2	2	14	3.15	0.03	348.3	361.3	366.7	222.7	191.7	181.5
P11137-4	MAP2	Isoform 4 of Microtubule-associated protein 2 OS=Homo sapiens GN=MAP2	0.55	18	2	37	3.06	0.03	29.6	29.5	27	17.5	14.2	15.6
O60784	TOM1	Target of Myb protein 1 OS=Homo sapiens GN=TOM1 PE=1 SV=2	0.55	3	3	11	3.84	0.02	28.5	27.5	31.3	15.6	15.7	16.5
P25445	FAS	Tumor necrosis factor receptor superfamily member 6 OS=Homo sapiens GN=FAS PE=1 SV=1	0.56	2	2	3	2.83	0.03	184.3	181.2	171.4	100.6	87.7	112.4
P0DMV9	HSPA1B	Heat shock 70 kDa protein 1B OS=Homo sapiens GN=HSPA1B PE=1 SV=1	0.57	54	46	425	2.74	0.03	21365.6	25981.5	27032.4	14331.5	14470.2	13440.5
Q13449	LSAMP	Limbic system-associated membrane protein OS=Homo sapiens GN=LSAMP PE=1 SV=2	0.57	2	2	4	2.38	0.04	157.5	172.6	164.6	112	84.8	84.4
Q96IV0	NGLY1	Peptide-N(4)-(N-acetyl-beta-glucosaminyl)asparagine amidase OS=Homo sapiens GN=NGLY1 PE=1 SV=1	0.57	4	4	12	3.69	0.02	77.5	76.1	80	45.2	46.8	40.8
P0CG38	POTEI	POTE ankyrin domain family member I OS=Homo sapiens GN=POTEI PE=3 SV=1	0.57	11	2	798	2.45	0.04	5069.75	4565.32	3825.41	2485.12	2392.16	2739.51
Q9P0U3	SENP1	Sentrin-specific protease 1 OS=Homo sapiens GN=SENP1 PE=1 SV=2	0.58	2	2	6	2.16	0.04	181.2	205.5	245.8	114	118	136.7
Q9NVN3	RIC8B	Synembryn-B OS=Homo sapiens GN=RIC8B PE=1 SV=2	0.58	5	4	11	2.42	0.04	152.9	127.9	155.9	75.5	84.3	94.2
Q6ZSZ5	ARHGEF18	Rho guanine nucleotide exchange factor 18 OS=Homo sapiens GN=ARHGEF18 PE=1 SV=3	0.6	3	2	5	2.14	0.04	53.3	53	62.4	38.4	34.8	28.7
P09382	LGALS1	Galectin-1 OS=Homo sapiens GN=LGALS1 PE=1 SV=2	0.62	5	5	8	3.16	0.03	795.5	919.2	929.8	552.6	535.4	538.7
P06858	LPL	Lipoprotein lipase OS=Homo sapiens GN=LPL PE=1 SV=1	0.62	8	8	17	2.35	0.04	992.5	1139.83	1207.49	773.3	673.7	638.9
Q13501	SQSTM1	Sequestosome-1 OS=Homo sapiens GN=SQSTM1 PE=1 SV=1	0.62	5	5	12	3.12	0.03	711.1	763.7	792.5	497.3	432.1	473.1
Q96BH1	RNF25	E3 ubiquitin-protein ligase RNF25 OS=Homo sapiens GN=RNF25 PE=1 SV=1	0.63	5	5	13	2.1	0.05	193.5	224.8	255.5	144.6	149.7	127.3
P23142	FBLN1	Fibulin-1 OS=Homo sapiens GN=FBLN1 PE=1 SV=4	0.64	7	3	15	2.71	0.03	216.4	210.5	251.4	146.2	137.1	150.4
Q14315	FLNC	Filamin-C OS=Homo sapiens GN=FLNC PE=1 SV=3	0.64	38	25	138	2.53	0.03	4603.45	5451.36	5649.47	3497.48	3194.78	3363.62
P31949	S100A11	Protein S100-A11 OS=Homo sapiens GN=S100A11 PE=1 SV=2	0.64	4	4	17	2.29	0.04	2130.24	2544.74	2726.43	1676.11	1540.73	1519.41
P04637	TP53	Cellular tumor antigen p53 OS=Homo sapiens GN=TP53 PE=1 SV=4	0.65	3	3	5	2.95	0.03	351.9	370.1	365.4	259.6	225.2	222.5
P02452	COL1A1	Collagen alpha-1(I) chain OS=Homo sapiens GN=COL1A1 PE=1 SV=5	0.65	5	5	8	2.32	0.04	233	234.9	209.7	151.7	161	128.8
Q6UUV9	CRTC1	CREB-regulated transcription coactivator 1 OS=Homo sapiens GN=CRTC1 PE=1 SV=2	0.65	3	3	13	2.15	0.04	24.6	29.2	30.2	17.5	17	20.3
O94766	B3GAT3	Galactosylgalactosylxylosylprotein 3-beta-glucuronosyltransferase 3 OS=Homo sapiens GN=B3GAT3 PE=1 SV=2	0.65	2	2	4	2.28	0.04	89.7	77.7	97.9	61.1	53.2	57.2
E5RK27	VDAC3	Voltage-dependent anion-selective channel protein 3 (Fragment) OS=Homo sapiens GN=VDAC3 PE=1 SV=1	0.65	6	1	22	3.42	0.02	300.6	307.7	293.4	201.6	200.6	179.8
Q15477	SKIV2L	Helicase SKI2W OS=Homo sapiens GN=SKIV2L PE=1 SV=3	0.66	4	4	14	2.54	0.03	158.6	168.7	188.1	113.7	106.3	121.5
Q7Z460-3	CLASP1	Isoform 3 of CLIP-associating protein 1 OS=Homo sapiens GN=CLASP1	0.66	33	0	43	2.73	0.03	50.3	52.1	60.2	35.1	35.8	36.6
Q96AQ6	PBXIP1	Pre-B-cell leukemia transcription factor-interacting protein 1 OS=Homo sapiens GN=PBXIP1 PE=1 SV=1	0.66	7	7	14	3.13	0.03	806.6	874.5	891.9	603.2	550.1	545.1
Q562F6	SGOL2	Shugoshin-like 2 OS=Homo sapiens GN=SGOL2 PE=1 SV=2	0.66	2	2	4	2.68	0.03	244.3	249.8	236	143.5	171.8	167.6
P02461	COL3A1	Collagen alpha-1(III) chain OS=Homo sapiens GN=COL3A1 PE=1 SV=4	0.67	5	5	10	2.44	0.04	474.4	528.7	570	365.6	359.6	321.9
P07196	NEFL	Neurofilament light polypeptide OS=Homo sapiens GN=NEFL PE=1 SV=3	0.67	44	41	186	2.37	0.04	14383.2	16154	16794.5	11459.9	9607.2	10586.2
Q9NT62	ATG3	Ubiquitin-like-conjugating enzyme ATG3 OS=Homo sapiens GN=ATG3 PE=1 SV=1	0.67	4	4	7	3.56	0.02	579.6	613.1	605.7	423.2	383.4	398.9
Q9NRL2	BAZ1A	Bromodomain adjacent to zinc finger domain protein 1A OS=Homo sapiens GN=BAZ1A PE=1 SV=2	0.68	10	10	23	2.66	0.03	844.3	714	744.9	526.4	504.1	541.1
Q9BX40-2	LSM14B	Isoform 2 of Protein LSM14 homolog B OS=Homo sapiens GN=LSM14B	0.68	8	0	15	2.97	0.03	71	74.5	66.8	49.8	49.8	45.2
Q99470	SDF2	Stromal cell-derived factor 2 OS=Homo sapiens GN=SDF2 PE=1 SV=2	0.68	5	5	20	2.22	0.04	1168.38	1291.02	1393.41	959.3	801.3	843
Q01995	TAGLN	Transgelin OS=Homo sapiens GN=TAGLN PE=1 SV=4	0.68	17	16	96	2.3	0.04	6229.5	7158.29	7502.73	4788.64	4346.38	5001.34
Q96CX2	KCTD12	BTB/POZ domain-containing protein KCTD12 OS=Homo sapiens GN=KCTD12 PE=1 SV=1	0.69	5	5	13	3.09	0.03	727.3	802.8	796.9	546.2	546.3	504.2
I3L3R1	HOXB8	Homeobox B8, isoform CRA_a OS=Homo sapiens GN=HOXB8 PE=3 SV=1	0.69	3	1	4	2.15	0.04	53.1	58.4	48.5	34.6	40.4	34.7
Q13491-4	GPM6B	Isoform 4 of Neuronal membrane glycoprotein M6-b OS=Homo sapiens GN=GPM6B	0.69	4	3	6	2.63	0.03	198	193.9	177.9	141.9	127	122.7
P50454	SERPINH1	Serpin H1 OS=Homo sapiens GN=SERPINH1 PE=1 SV=2	0.69	26	26	328	2.31	0.04	18189.3	20841.9	22067	14965	13537.8	13639.5
Q8IXB1	DNAJC10	DnaJ homolog subfamily C member 10 OS=Homo sapiens GN=DNAJC10 PE=1 SV=2	0.7	11	11	30	2.47	0.03	1714.65	1815.44	1809.53	1377.18	1144.97	1208.08
Q9UMX0-2	UBQLN1	Isoform 2 of Ubiquilin-1 OS=Homo sapiens GN=UBQLN1	0.7	9	1	21	2.24	0.04	51.1	51.1	50.5	40.5	32.5	34.2
P13674	P4HA1	Prolyl 4-hydroxylase subunit alpha-1 OS=Homo sapiens GN=P4HA1 PE=1 SV=2	0.7	25	10	70	3.1	0.03	5560.12	5873.07	6044.47	4211.74	3848.29	4209.11
Q9BSJ6	FAM64A	Protein FAM64A OS=Homo sapiens GN=FAM64A PE=1 SV=1	0.7	4	4	6	3.2	0.03	163.8	156.6	167.7	108.6	120.6	114.3
P04271	S100B	Protein S100-B OS=Homo sapiens GN=S100B PE=1 SV=2	0.7	2	2	6	2.2	0.04	284.5	330.7	352.1	231.2	215.6	230.8
Q9H223	EHD4	EH domain-containing protein 4 OS=Homo sapiens GN=EHD4 PE=1 SV=1	0.71	9	9	16	2.29	0.04	439.2	467.7	435.6	354	295.8	297.2
Q9NZM1	MYOF	Myoferlin OS=Homo sapiens GN=MYOF PE=1 SV=1	0.71	2	2	3	3.06	0.03	147	141.2	152.5	104.9	98.5	109.7
O94900	TOX	Thymocyte selection-associated high mobility group box protein TOX OS=Homo sapiens GN=TOX PE=2 SV=3	0.71	2	1	3	2.21	0.04	98	91	96.1	69.9	72.2	58.9
O75382	TRIM3	Tripartite motif-containing protein 3 OS=Homo sapiens GN=TRIM3 PE=1 SV=2	0.71	3	2	8	3.01	0.03	410.9	413.6	432.8	305.8	277.7	311.8
P04920	SLC4A2	Anion exchange protein 2 OS=Homo sapiens GN=SLC4A2 PE=1 SV=4	0.72	2	2	5	2.13	0.04	117.2	100.4	117.7	77.6	86.8	76.8
P29317	EPHA2	Ephrin type-A receptor 2 OS=Homo sapiens GN=EPHA2 PE=1 SV=2	0.72	13	11	27	2.31	0.04	424	463.9	441.3	321.9	287.2	344.7
P06396	GSN	Gelsolin OS=Homo sapiens GN=GSN PE=1 SV=1	0.72	23	10	79	2.42	0.04	4805.26	5295.31	5789.01	3829.39	3729.33	3837.36
Q9H8H3	METTL7A	Methyltransferase-like protein 7A OS=Homo sapiens GN=METTL7A PE=1 SV=1	0.72	2	2	12	2.63	0.03	672.2	758.1	749.5	553.4	506.9	510.1
O60462	NRP2	Neuropilin-2 OS=Homo sapiens GN=NRP2 PE=1 SV=2	0.72	2	2	3	2.5	0.03	293.4	315.7	332.3	238.1	210.5	230.2
Q96TA1	FAM129B	Niban-like protein 1 OS=Homo sapiens GN=FAM129B PE=1 SV=3	0.72	2	2	3	2.13	0.04	214	223.4	256.6	178.6	161.3	160.7
Q9NY61	AATF	Protein AATF OS=Homo sapiens GN=AATF PE=1 SV=1	0.72	6	6	10	2.13	0.04	275	304.7	302.7	236.8	200.2	199.1
P53814	SMTN	Smoothelin OS=Homo sapiens GN=SMTN PE=1 SV=7	0.72	2	2	3	2.33	0.04	143	139.6	134.2	94.4	111.6	95.1
Q92598	HSPH1	Heat shock protein 105 kDa OS=Homo sapiens GN=HSPH1 PE=1 SV=1	0.73	61	12	404	4.43	0.03	24626.1	25661.2	25503.4	18435.5	18142.7	18730.5
Q8IVL6	LEPREL2	Prolyl 3-hydroxylase 3 OS=Homo sapiens GN=LEPREL2 PE=1 SV=1	0.73	5	5	12	2.38	0.04	425.2	425.5	462.6	311.8	298.5	348.4
Q6P1L5	FAM117B	Protein FAM117B OS=Homo sapiens GN=FAM117B PE=1 SV=2	0.73	2	2	3	2.35	0.04	190.9	193.8	223.4	152.6	149	142.5
P09486	SPARC	SPARC OS=Homo sapiens GN=SPARC PE=1 SV=1	0.73	8	8	27	2.54	0.03	738.5	814.7	843.9	601.4	552.4	596
Q12816	TRO	Trophinin OS=Homo sapiens GN=TRO PE=1 SV=3	0.73	3	2	10	2.15	0.04	151.8	156.3	130.7	101.4	108.8	110.3
Q8N5P1	ZC3H8	Zinc finger CCCH domain-containing protein 8 OS=Homo sapiens GN=ZC3H8 PE=1 SV=2	0.73	3	3	7	2.05	0.05	122.9	125.2	114.8	89.1	97.8	79.4
P04083	ANXA1	Annexin A1 OS=Homo sapiens GN=ANXA1 PE=1 SV=2	0.74	20	20	92	2.38	0.04	7624.36	8516.83	8741.71	6510.71	5986.1	5986.1
Q9HAW4	CLSPN	Claspin OS=Homo sapiens GN=CLSPN PE=1 SV=3	0.74	2	2	3	3.18	0.03	368.2	355	345.4	252	272.5	270.3
Q9Y375	NDUFAF1	Complex I intermediate-associated protein 30, mitochondrial OS=Homo sapiens GN=NDUFAF1 PE=1 SV=2	0.74	3	3	4	2.6	0.03	131.9	139.3	150.5	105.7	106.8	99.3
Q9BR76	CORO1B	Coronin-1B OS=Homo sapiens GN=CORO1B PE=1 SV=1	0.74	10	9	25	2.07	0.05	1401.06	1526.17	1613.75	1172.77	1024.07	1177.9
O95757	HSPA4L	Heat shock 70 kDa protein 4L OS=Homo sapiens GN=HSPA4L PE=1 SV=3	0.74	31	25	114	3.07	0.03	2994.92	3191.02	3141.85	2400.14	2191.04	2338.07
P07900	HSP90AA1	Heat shock protein HSP 90-alpha OS=Homo sapiens GN=HSP90AA1 PE=1 SV=5	0.74	84	59	1676	3.85	0.02	95810.8	98102.3	102816	72949	73762.5	72837.8
P11047	LAMC1	Laminin subunit gamma-1 OS=Homo sapiens GN=LAMC1 PE=1 SV=3	0.74	35	35	93	2.37	0.04	8133.16	9024.93	8807.4	6834.4	5925.41	6423.3
Q9BS40	LXN	Latexin OS=Homo sapiens GN=LXN PE=1 SV=2	0.74	2	2	7	2.43	0.04	317.2	327.9	337.1	257.9	249.5	221.5
Q15067	ACOX1	Peroxisomal acyl-coenzyme A oxidase 1 OS=Homo sapiens GN=ACOX1 PE=1 SV=3	0.74	7	7	17	2.6	0.03	556.3	569.4	632.2	439	415.2	445
O94855	SEC24D	Protein transport protein Sec24D OS=Homo sapiens GN=SEC24D PE=1 SV=2	0.74	3	2	6	2.4	0.04	206.5	221.7	219.7	174.7	154.9	150.9
Q9Y3A5	SBDS	Ribosome maturation protein SBDS OS=Homo sapiens GN=SBDS PE=1 SV=4	0.74	15	15	35	2.3	0.04	2685.55	2829.24	3092.59	2235.37	1990.62	2148.63
Q9NPQ8	RIC8A	Synembryn-A OS=Homo sapiens GN=RIC8A PE=1 SV=3	0.74	10	9	35	2.43	0.04	890.1	846.3	787.7	627.6	658	584.1
P49770	EIF2B2	Translation initiation factor eIF-2B subunit beta OS=Homo sapiens GN=EIF2B2 PE=1 SV=3	0.74	5	5	12	3.35	0.03	523.4	516.3	502.8	400.2	367.6	374.1
P07355	ANXA2	Annexin A2 OS=Homo sapiens GN=ANXA2 PE=1 SV=2	0.75	28	28	168	2.4	0.04	10150.8	11213.1	11718.5	8552.32	7883.39	8293.12
O60568	PLOD3	Procollagen-lysine,2-oxoglutarate 5-dioxygenase 3 OS=Homo sapiens GN=PLOD3 PE=1 SV=1	0.75	11	11	39	3.16	0.03	1287.27	1330.08	1345.38	1023.8	941.4	1016.9
Q96DA2	RAB39B	Ras-related protein Rab-39B OS=Homo sapiens GN=RAB39B PE=1 SV=1	0.75	4	2	38	2.11	0.04	377.6	416.5	408	326.7	273.8	298.6
O00560	SDCBP	Syntenin-1 OS=Homo sapiens GN=SDCBP PE=1 SV=1	0.75	13	13	48	2.19	0.04	1881.67	1897.65	2013.51	1593.3	1425.55	1338.96
Q00577	PURA	Transcriptional activator protein Pur-alpha OS=Homo sapiens GN=PURA PE=1 SV=2	0.75	5	4	18	2.6	0.03	298.5	281.1	264.9	209.4	221.6	204.3
Q16222	UAP1	UDP-N-acetylhexosamine pyrophosphorylase OS=Homo sapiens GN=UAP1 PE=1 SV=3	0.75	6	6	9	3.07	0.03	312.3	327	328.4	255.9	240.3	233.5
Q6Y288	B3GALTL	Beta-1,3-glucosyltransferase OS=Homo sapiens GN=B3GALTL PE=1 SV=2	0.76	6	6	10	2.09	0.05	873.2	937.4	1006.5	741.7	667	745.9
Q9GZP9	DERL2	Derlin-2 OS=Homo sapiens GN=DERL2 PE=1 SV=1	0.76	2	2	11	2.64	0.03	563.6	550.7	537.2	414.3	396.5	449.4
Q9UDY4	DNAJB4	DnaJ homolog subfamily B member 4 OS=Homo sapiens GN=DNAJB4 PE=1 SV=1	0.76	5	5	10	3.51	0.02	364.4	355.7	358	265.1	267.2	284.8
Q14240	EIF4A2	Eukaryotic initiation factor 4A-II OS=Homo sapiens GN=EIF4A2 PE=1 SV=2	0.76	33	2	248	4.14	0.02	4930.44	5049.06	5200.74	3870.76	3820.91	3791.89
Q13541	EIF4EBP1	Eukaryotic translation initiation factor 4E-binding protein 1 OS=Homo sapiens GN=EIF4EBP1 PE=1 SV=3	0.76	4	4	11	2.07	0.05	388.1	402.1	424.5	326	316.8	275.1
M0QZM1	HNRNPM	Heterogeneous nuclear ribonucleoprotein M (Fragment) OS=Homo sapiens GN=HNRNPM PE=1 SV=1	0.76	25	2	152	2.5	0.03	202.7	233.1	213.4	158.4	164.3	167.6
P52294	KPNA1	Importin subunit alpha-5 OS=Homo sapiens GN=KPNA1 PE=1 SV=3	0.76	17	11	67	2.31	0.04	2662.19	2996.37	2801.73	2287.25	2052.41	2048.43
Q9Y624	F11R	Junctional adhesion molecule A OS=Homo sapiens GN=F11R PE=1 SV=1	0.76	5	5	10	2.07	0.05	883.1	908.9	967.8	722.3	630	742
Q92859	NEO1	Neogenin OS=Homo sapiens GN=NEO1 PE=1 SV=2	0.76	2	2	2	2.56	0.03	232.4	226.1	254.5	188.2	178.6	175.8
Q02790	FKBP4	Peptidyl-prolyl cis-trans isomerase FKBP4 OS=Homo sapiens GN=FKBP4 PE=1 SV=3	0.76	34	34	205	5.16	0.02	18018.6	18270.1	17952.5	13905.8	13918.3	13622.5
Q13438	OS9	Protein OS-9 OS=Homo sapiens GN=OS9 PE=1 SV=1	0.76	2	2	4	2.37	0.04	525.5	559.2	582.9	446.1	429.2	395.6
Q9Y6D0	SELK	Selenoprotein K OS=Homo sapiens GN=SELK PE=1 SV=3	0.76	2	2	4	2.45	0.04	136.3	138.5	121.4	102.1	97.9	102.1
Q9BZE9	ASPSCR1	Tether containing UBX domain for GLUT4 OS=Homo sapiens GN=ASPSCR1 PE=1 SV=1	0.76	2	2	4	2.49	0.03	553	588.2	610.1	460.7	459.6	418.4
P08133	ANXA6	Annexin A6 OS=Homo sapiens GN=ANXA6 PE=1 SV=3	0.77	45	45	236	2.15	0.04	15964.7	17709.1	18488	14068.7	12760.5	13100.2
Q8WUX2	CHAC2	Cation transport regulator-like protein 2 OS=Homo sapiens GN=CHAC2 PE=2 SV=1	0.77	2	2	3	2.67	0.03	311.4	294.3	310.6	226.7	230.9	251.1
P04062	GBA	Glucosylceramidase OS=Homo sapiens GN=GBA PE=1 SV=3	0.77	4	4	7	2.35	0.04	263.8	296.2	282.7	228	205.6	215.8
P08238	HSP90AB1	Heat shock protein HSP 90-beta OS=Homo sapiens GN=HSP90AB1 PE=1 SV=4	0.77	80	52	1726	3.42	0.03	51425.6	54068.5	53944.9	42058.2	41453.3	39811.6
Q9Y2I1	NISCH	Nischarin OS=Homo sapiens GN=NISCH PE=1 SV=3	0.77	3	3	5	3	0.03	410.4	431.1	453.2	329.2	336.8	336.8
P84095	RHOG	Rho-related GTP-binding protein RhoG OS=Homo sapiens GN=RHOG PE=1 SV=1	0.77	5	4	18	2.48	0.03	671.6	674.5	707.9	539.2	491.5	557.2
Q8IX30	SCUBE3	Signal peptide, CUB and EGF-like domain-containing protein 3 OS=Homo sapiens GN=SCUBE3 PE=1 SV=1	0.77	5	4	12	2.62	0.03	543.1	572.2	616.4	449.2	449	437.5
Q9NNX1	TUFT1	Tuftelin OS=Homo sapiens GN=TUFT1 PE=2 SV=1	0.77	2	1	3	3.11	0.03	191.5	201.3	187	154	146.7	144.8
P50552	VASP	Vasodilator-stimulated phosphoprotein OS=Homo sapiens GN=VASP PE=1 SV=3	0.77	17	17	43	2.22	0.04	2035.55	2156.54	2355.8	1727.66	1598.94	1711.45
P21291	CSRP1	Cysteine and glycine-rich protein 1 OS=Homo sapiens GN=CSRP1 PE=1 SV=3	0.78	6	6	18	2.34	0.04	1393.79	1482.59	1354.08	1176.59	1055.78	1074.09
Q16527	CSRP2	Cysteine and glycine-rich protein 2 OS=Homo sapiens GN=CSRP2 PE=1 SV=3	0.78	10	10	45	3.7	0.02	3629.61	3806.11	3787.68	2965.99	2893.9	2841.23
Q13574	DGKZ	Diacylglycerol kinase zeta OS=Homo sapiens GN=DGKZ PE=1 SV=3	0.78	2	2	3	2.33	0.04	131.6	132.7	139	104.3	97.8	112.5
Q13443	ADAM9	Disintegrin and metalloproteinase domain-containing protein 9 OS=Homo sapiens GN=ADAM9 PE=1 SV=1	0.78	3	3	8	2.08	0.05	525.5	561	563.1	416.2	406.7	470.3
P31689	DNAJA1	DnaJ homolog subfamily A member 1 OS=Homo sapiens GN=DNAJA1 PE=1 SV=2	0.78	29	29	178	3.06	0.03	12207.7	11720.9	11142.6	9187.14	9243.99	9035.57
Q13158	FADD	FAS-associated death domain protein OS=Homo sapiens GN=FADD PE=1 SV=1	0.78	4	4	9	2.57	0.03	199	196	181.4	157.2	147.7	145.4
P28799	GRN	Granulins OS=Homo sapiens GN=GRN PE=1 SV=2	0.78	6	6	18	2.02	0.05	407.4	442.9	441.9	309	344.1	359.3
Q8WYQ5	DGCR8	Microprocessor complex subunit DGCR8 OS=Homo sapiens GN=DGCR8 PE=1 SV=1	0.78	4	4	6	2.37	0.04	286.6	262	300.1	223.9	213.9	223.4
P13797	PLS3	Plastin-3 OS=Homo sapiens GN=PLS3 PE=1 SV=4	0.78	22	22	63	2.11	0.05	2846.75	3135.33	3369.46	2469.67	2421.02	2427.07
Q96DF8	DGCR14	Protein DGCR14 OS=Homo sapiens GN=DGCR14 PE=1 SV=1	0.78	3	3	6	2.41	0.04	29	29.5	29.6	21	24.1	23.4
Q96TC7	RMDN3	Regulator of microtubule dynamics protein 3 OS=Homo sapiens GN=RMDN3 PE=1 SV=2	0.78	7	7	16	2.27	0.04	353.7	326	340.4	284.2	264.5	248.9
Q9H3N1	TMX1	Thioredoxin-related transmembrane protein 1 OS=Homo sapiens GN=TMX1 PE=1 SV=1	0.78	8	8	48	2.87	0.03	2877.9	2964.35	3074.64	2428.42	2232.59	2306.2
Q9P031	CCDC59	Thyroid transcription factor 1-associated protein 26 OS=Homo sapiens GN=CCDC59 PE=1 SV=2	0.78	3	3	6	2.99	0.03	298.3	316.4	296	229.3	232	245.4
Q8WUH6	TMEM263	Transmembrane protein 263 OS=Homo sapiens GN=TMEM263 PE=1 SV=1	0.78	5	5	13	2.08	0.05	541.1	625.2	598.1	480.6	457.6	435.1
O75083	WDR1	WD repeat-containing protein 1 OS=Homo sapiens GN=WDR1 PE=1 SV=4	0.78	27	27	121	2.44	0.04	8429.9	9161.07	9498.61	7331.54	6893.88	6971.24
P11021	HSPA5	78 kDa glucose-regulated protein OS=Homo sapiens GN=HSPA5 PE=1 SV=2	0.79	64	62	616	2.7	0.03	41788	43447.9	46479.3	35046.9	33834.3	34916
Q13510	ASAH1	Acid ceramidase OS=Homo sapiens GN=ASAH1 PE=1 SV=5	0.79	6	6	16	2.38	0.04	1406.02	1506.1	1609.17	1210.51	1164.02	1179.78
Q9NP61	ARFGAP3	ADP-ribosylation factor GTPase-activating protein 3 OS=Homo sapiens GN=ARFGAP3 PE=1 SV=1	0.79	4	4	9	2.21	0.04	248.8	266.7	237.9	207.5	201.5	188.5
Q9Y2X7	GIT1	ARF GTPase-activating protein GIT1 OS=Homo sapiens GN=GIT1 PE=1 SV=2	0.79	9	9	20	2.04	0.05	668	669.9	762.5	561.8	566.7	522.6
Q8N766	EMC1	ER membrane protein complex subunit 1 OS=Homo sapiens GN=EMC1 PE=1 SV=1	0.79	12	12	25	2.4	0.04	690.1	737.4	779.3	601.1	570.9	566.3
O14681	EI24	Etoposide-induced protein 2.4 homolog OS=Homo sapiens GN=EI24 PE=1 SV=4	0.79	3	3	11	3.25	0.03	510.7	512.7	542.9	423.8	408.2	408.2
Q9NQ88	TIGAR	Fructose-2,6-bisphosphatase TIGAR OS=Homo sapiens GN=TIGAR PE=1 SV=1	0.79	8	8	22	2.97	0.03	1515.84	1634.58	1546.62	1272.63	1220.96	1200.9
Q9BW71	HIRIP3	HIRA-interacting protein 3 OS=Homo sapiens GN=HIRIP3 PE=1 SV=3	0.79	4	4	5	2.23	0.04	571.3	613.9	597.9	502.2	466.8	438.8
O60566	BUB1B	Mitotic checkpoint serine/threonine-protein kinase BUB1 beta OS=Homo sapiens GN=BUB1B PE=1 SV=3	0.79	8	8	21	2.25	0.04	535.1	519	560.5	447.4	433.8	395
Q8IZD4	DCP1B	mRNA-decapping enzyme 1B OS=Homo sapiens GN=DCP1B PE=1 SV=2	0.79	5	5	10	4	0.02	419.3	432.5	428.7	345.6	334.5	332.6
Q13615	MTMR3	Myotubularin-related protein 3 OS=Homo sapiens GN=MTMR3 PE=1 SV=3	0.79	2	2	3	2.04	0.05	169.8	179.8	180.5	142.7	149.1	127.9
Q02809	PLOD1	Procollagen-lysine,2-oxoglutarate 5-dioxygenase 1 OS=Homo sapiens GN=PLOD1 PE=1 SV=2	0.79	13	12	35	2.38	0.04	813.7	858	881.5	677.2	637.8	711.4
Q96R06	SPAG5	Sperm-associated antigen 5 OS=Homo sapiens GN=SPAG5 PE=1 SV=2	0.79	2	2	3	2.12	0.04	375.2	401.6	438	314.3	326.6	322.2
Q04724	TLE1	Transducin-like enhancer protein 1 OS=Homo sapiens GN=TLE1 PE=1 SV=2	0.79	7	4	13	2.2	0.04	785.1	833.2	892.1	671.8	679.4	623.9
Q9BQE3	TUBA1C	Tubulin alpha-1C chain OS=Homo sapiens GN=TUBA1C PE=1 SV=1	0.79	39	3	1467	2.18	0.04	338.6	389.4	378.9	293.3	296.9	281
Q9NUQ2	AGPAT5	1-acyl-sn-glycerol-3-phosphate acyltransferase epsilon OS=Homo sapiens GN=AGPAT5 PE=1 SV=3	0.8	4	4	8	3.4	0.02	560.8	582.7	587.7	474.5	451.7	461.8
Q8NBU5	ATAD1	ATPase family AAA domain-containing protein 1 OS=Homo sapiens GN=ATAD1 PE=1 SV=1	0.8	2	2	10	3.21	0.03	567.4	581.6	600.5	458.3	460.7	481.6
Q9UHD1	CHORDC1	Cysteine and histidine-rich domain-containing protein 1 OS=Homo sapiens GN=CHORDC1 PE=1 SV=2	0.8	16	16	53	2.92	0.03	5623.29	5341.76	5341.02	4187.87	4320.25	4508.4
Q9Y4P1	ATG4B	Cysteine protease ATG4B OS=Homo sapiens GN=ATG4B PE=1 SV=2	0.8	7	7	13	2.16	0.04	497	502	477.6	427.6	375.4	383.4
Q8NDZ4	C3orf58	Deleted in autism protein 1 OS=Homo sapiens GN=C3orf58 PE=1 SV=1	0.8	2	2	3	2.2	0.04	303.7	318.5	331.5	264.2	239.3	264.1
Q15006	EMC2	ER membrane protein complex subunit 2 OS=Homo sapiens GN=EMC2 PE=1 SV=1	0.8	3	3	9	2.25	0.04	1048.71	1120.17	1121.18	932.4	876.6	827.4
Q96AE4-2	FUBP1	Isoform 2 of Far upstream element-binding protein 1 OS=Homo sapiens GN=FUBP1	0.8	37	2	100	2.48	0.03	1056	1151.58	1098.79	890.2	919.9	845.6
P60660-2	MYL6	Isoform Smooth muscle of Myosin light polypeptide 6 OS=Homo sapiens GN=MYL6	0.8	13	1	59	2.02	0.05	180.1	201.4	204.9	151.2	154.4	164.2
Q969M7	UBE2F	NEDD8-conjugating enzyme UBE2F OS=Homo sapiens GN=UBE2F PE=1 SV=1	0.8	3	3	5	2.37	0.04	251.3	237.7	269.5	202.2	200.2	206.2
Q9HAU0	PLEKHA5	Pleckstrin homology domain-containing family A member 5 OS=Homo sapiens GN=PLEKHA5 PE=1 SV=1	0.8	11	11	25	2.56	0.03	1252.42	1302.8	1309.14	1091.12	1026.99	982.3
Q9NX46	ADPRHL2	Poly(ADP-ribose) glycohydrolase ARH3 OS=Homo sapiens GN=ADPRHL2 PE=1 SV=1	0.8	2	2	3	3.31	0.03	105.2	102.3	109.8	84.9	84.7	85.8
Q9UJ41	RABGEF1	Rab5 GDP/GTP exchange factor OS=Homo sapiens GN=RABGEF1 PE=1 SV=2	0.8	5	4	10	2.15	0.04	225.5	215.7	229	179.2	191	166.2
Q13637	RAB32	Ras-related protein Rab-32 OS=Homo sapiens GN=RAB32 PE=1 SV=3	0.8	4	4	11	2.05	0.05	425.3	441.5	478	380.9	343.7	356.9
O14828	SCAMP3	Secretory carrier-associated membrane protein 3 OS=Homo sapiens GN=SCAMP3 PE=1 SV=3	0.8	3	3	5	2.22	0.04	194.1	217.3	216	173.7	161.7	163.8
Q15738	NSDHL	Sterol-4-alpha-carboxylate 3-dehydrogenase, decarboxylating OS=Homo sapiens GN=NSDHL PE=1 SV=2	0.8	13	13	67	2.39	0.04	2449.72	2529.09	2409.64	2062.39	1827.05	1991.03
Q96AY4	TTC28	Tetratricopeptide repeat protein 28 OS=Homo sapiens GN=TTC28 PE=1 SV=4	0.8	9	9	17	2.91	0.03	842.9	882	918.9	687.8	717.7	700.8
P49755	TMED10	Transmembrane emp24 domain-containing protein 10 OS=Homo sapiens GN=TMED10 PE=1 SV=2	0.8	8	8	48	2.8	0.03	3475.01	3397.6	3540.65	2928.81	2768.14	2679.78
O15294	OGT	UDP-N-acetylglucosamine--peptide N-acetylglucosaminyltransferase 110 kDa subunit OS=Homo sapiens GN=OGT PE=1 SV=3	0.8	32	32	94	5.75	0.01	4688.79	4680.35	4656.73	3771.18	3723.13	3713.08
P10809	HSPD1	60 kDa heat shock protein, mitochondrial OS=Homo sapiens GN=HSPD1 PE=1 SV=2	0.81	52	52	868	3.55	0.02	44973.9	45092.5	45848.9	38012.9	36768.9	35962.4
P68032	ACTC1	Actin, alpha cardiac muscle 1 OS=Homo sapiens GN=ACTC1 PE=1 SV=1	0.81	30	1	1970	2.25	0.04	16807.3	17723.8	18018.6	14971.2	14069.7	13307
O15143	ARPC1B	Actin-related protein 2/3 complex subunit 1B OS=Homo sapiens GN=ARPC1B PE=1 SV=3	0.81	6	5	11	2.13	0.04	757.6	766.6	800.8	652.3	576.2	645.5
O95433	AHSA1	Activator of 90 kDa heat shock protein ATPase homolog 1 OS=Homo sapiens GN=AHSA1 PE=1 SV=1	0.81	17	17	64	3.27	0.03	4291.3	4153.47	4104.81	3311.11	3347.11	3492.39
P13497	BMP1	Bone morphogenetic protein 1 OS=Homo sapiens GN=BMP1 PE=1 SV=2	0.81	3	3	5	2.1	0.05	182.7	197.7	188.1	164.1	144.8	150.9
Q96FN4	CPNE2	Copine-2 OS=Homo sapiens GN=CPNE2 PE=1 SV=3	0.81	6	6	14	2.05	0.05	1570.06	1686.95	1791.06	1412.86	1361.61	1303.34
Q8WWK9	CKAP2	Cytoskeleton-associated protein 2 OS=Homo sapiens GN=CKAP2 PE=1 SV=1	0.81	5	5	16	3.11	0.03	1506.52	1501.3	1516.47	1200.9	1192.27	1279.98
P25686	DNAJB2	DnaJ homolog subfamily B member 2 OS=Homo sapiens GN=DNAJB2 PE=1 SV=3	0.81	6	6	12	2.66	0.03	751	818	782.7	637.7	614	651.8
Q13217	DNAJC3	DnaJ homolog subfamily C member 3 OS=Homo sapiens GN=DNAJC3 PE=1 SV=1	0.81	19	18	53	2.18	0.04	2473.95	2721.53	2761.24	2241.27	2098.73	2119.93
Q02750	MAP2K1	Dual specificity mitogen-activated protein kinase kinase 1 OS=Homo sapiens GN=MAP2K1 PE=1 SV=2	0.81	17	12	79	2.71	0.03	4092.59	4437.1	4410.11	3554.92	3385.61	3500.88
Q6XZF7	DNMBP	Dynamin-binding protein OS=Homo sapiens GN=DNMBP PE=1 SV=1	0.81	4	4	7	3.1	0.03	827.1	878.3	825.8	695.4	667.4	675.4
O14893	GEMIN2	Gem-associated protein 2 OS=Homo sapiens GN=GEMIN2 PE=1 SV=1	0.81	2	2	2	2.11	0.05	457.4	514.9	485.4	393.8	411.7	378.9
P19367	HK1	Hexokinase-1 OS=Homo sapiens GN=HK1 PE=1 SV=3	0.81	33	31	117	3.6	0.03	5621.74	5875.11	5900	4747.66	4669.65	4614.95
P52292	KPNA2	Importin subunit alpha-1 OS=Homo sapiens GN=KPNA2 PE=1 SV=1	0.81	22	22	127	2.88	0.03	4322.65	4511.53	4275.86	3679.77	3459.63	3447.66
Q9UNL4	ING4	Inhibitor of growth protein 4 OS=Homo sapiens GN=ING4 PE=1 SV=1	0.81	2	2	4	2.95	0.03	313.5	332.1	309.3	252.9	263.9	254.4
Q13325	IFIT5	Interferon-induced protein with tetratricopeptide repeats 5 OS=Homo sapiens GN=IFIT5 PE=1 SV=1	0.81	9	8	19	2.99	0.03	507.9	541.9	533.9	431.5	433.8	412.9
Q9UHX1-4	PUF60	Isoform 4 of Poly(U)-binding-splicing factor PUF60 OS=Homo sapiens GN=PUF60	0.81	23	1	64	3.09	0.03	336.9	324.6	337.1	273.3	261.5	278.6
Q9Y4P8-4	WIPI2	Isoform 4 of WD repeat domain phosphoinositide-interacting protein 2 OS=Homo sapiens GN=WIPI2	0.81	3	1	7	2.86	0.03	43.3	44.4	45.5	35.6	35.1	37.7
Q13557-10	CAMK2D	Isoform Delta 10 of Calcium/calmodulin-dependent protein kinase type II subunit delta OS=Homo sapiens GN=CAMK2D	0.81	17	1	41	2.03	0.05	5704.17	6323.03	6245.06	5055.72	4642.54	5114.23
Q14766	LTBP1	Latent-transforming growth factor beta-binding protein 1 OS=Homo sapiens GN=LTBP1 PE=1 SV=4	0.81	5	5	10	2.36	0.04	167.1	176.3	183.1	146.3	145.8	136
Q9P260	KIAA1468	LisH domain and HEAT repeat-containing protein KIAA1468 OS=Homo sapiens GN=KIAA1468 PE=1 SV=2	0.81	6	3	12	3.13	0.03	307.9	305.3	306.7	259.2	240.1	247.4
Q9BTU6	PI4K2A	Phosphatidylinositol 4-kinase type 2-alpha OS=Homo sapiens GN=PI4K2A PE=1 SV=1	0.81	7	7	15	3.36	0.03	747.1	773.5	791.7	634.5	612	624.6
Q8NCA5	FAM98A	Protein FAM98A OS=Homo sapiens GN=FAM98A PE=1 SV=1	0.81	7	5	20	2.16	0.04	911.8	962	1013.5	782.3	820	748.9
P08134	RHOC	Rho-related GTP-binding protein RhoC OS=Homo sapiens GN=RHOC PE=1 SV=1	0.81	10	5	45	2.14	0.04	1147.6	1135.96	1154.62	923.6	857.1	993.8
Q9Y6A5	TACC3	Transforming acidic coiled-coil-containing protein 3 OS=Homo sapiens GN=TACC3 PE=1 SV=1	0.81	6	6	13	2.42	0.04	1619.24	1706.59	1704.22	1439.85	1319.07	1307.78
O43294	TGFB1I1	Transforming growth factor beta-1-induced transcript 1 protein OS=Homo sapiens GN=TGFB1I1 PE=1 SV=2	0.81	2	2	3	3.01	0.03	553.7	574.7	560.9	473	439.1	458.2
Q9BVA1	TUBB2B	Tubulin beta-2B chain OS=Homo sapiens GN=TUBB2B PE=1 SV=1	0.81	47	2	2116	2.92	0.03	23764.2	22842	21976.9	18516.2	18871.2	18072.4
P07947	YES1	Tyrosine-protein kinase Yes OS=Homo sapiens GN=YES1 PE=1 SV=3	0.81	7	4	15	2.5	0.03	484.1	499.4	521.3	426.7	399.8	392.2
P10070	GLI2	Zinc finger protein GLI2 OS=Homo sapiens GN=GLI2 PE=1 SV=4	0.81	7	7	16	2.01	0.05	322.1	310.3	329.5	256.9	244.9	281.6
O14639	ABLIM1	Actin-binding LIM protein 1 OS=Homo sapiens GN=ABLIM1 PE=1 SV=3	0.82	4	4	6	2.08	0.05	674.8	681.2	686.8	565.4	518.6	595.4
P07686	HEXB	Beta-hexosaminidase subunit beta OS=Homo sapiens GN=HEXB PE=1 SV=3	0.82	10	9	28	2.69	0.03	2125.67	2188.76	2229.49	1869.19	1789.08	1721.68
Q9HB71	CACYBP	Calcyclin-binding protein OS=Homo sapiens GN=CACYBP PE=1 SV=2	0.82	17	17	73	2.52	0.03	8634.52	8115.7	7959.16	6483.69	6925.01	6785.31
P17655	CAPN2	Calpain-2 catalytic subunit OS=Homo sapiens GN=CAPN2 PE=1 SV=6	0.82	20	20	69	2.47	0.04	4282.09	4568.48	4719.11	3759.7	3574.68	3734.76
P27797	CALR	Calreticulin OS=Homo sapiens GN=CALR PE=1 SV=1	0.82	32	32	329	2.29	0.04	19802.6	20850.6	21570.9	17378.3	17473.7	16122.6
Q13049	TRIM32	E3 ubiquitin-protein ligase TRIM32 OS=Homo sapiens GN=TRIM32 PE=1 SV=2	0.82	3	3	5	2.29	0.04	297	303.9	291.9	235.9	234.4	260.6
Q16134	ETFDH	Electron transfer flavoprotein-ubiquinone oxidoreductase, mitochondrial OS=Homo sapiens GN=ETFDH PE=1 SV=2	0.82	2	2	4	2.37	0.04	359.6	386.6	398	316.8	319.5	305.7
P49840	GSK3A	Glycogen synthase kinase-3 alpha OS=Homo sapiens GN=GSK3A PE=1 SV=2	0.82	9	4	23	2.05	0.05	827.6	867.9	836.7	728.5	635.9	702.4
P27448	MARK3	MAP/microtubule affinity-regulating kinase 3 OS=Homo sapiens GN=MARK3 PE=1 SV=4	0.82	8	3	18	2.05	0.05	290.2	315.8	297.5	260	251.7	233.5
P13667	PDIA4	Protein disulfide-isomerase A4 OS=Homo sapiens GN=PDIA4 PE=1 SV=2	0.82	50	48	373	3.71	0.03	27594.6	28950.5	28607.4	23388.3	23036	23347.8
P49257	LMAN1	Protein ERGIC-53 OS=Homo sapiens GN=LMAN1 PE=1 SV=2	0.82	22	21	80	2.92	0.03	3977.92	4071.37	4147.71	3466.11	3231.3	3283
Q9UNF0	PACSIN2	Protein kinase C and casein kinase substrate in neurons protein 2 OS=Homo sapiens GN=PACSIN2 PE=1 SV=2	0.82	14	2	62	3.04	0.03	3294.4	3396.19	3518.39	2755.12	2788.94	2860.4
Q8N568	DCLK2	Serine/threonine-protein kinase DCLK2 OS=Homo sapiens GN=DCLK2 PE=2 SV=4	0.82	9	8	32	2.2	0.04	1927.88	2165.97	2147.44	1690.23	1709.79	1714.06
P40763	STAT3	Signal transducer and activator of transcription 3 OS=Homo sapiens GN=STAT3 PE=1 SV=2	0.82	12	12	43	2.03	0.05	2047.15	2267.21	2236.15	1875.29	1709.55	1798.03
P53597	SUCLG1	Succinyl-CoA ligase [ADP/GDP-forming] subunit alpha, mitochondrial OS=Homo sapiens GN=SUCLG1 PE=1 SV=4	0.82	8	8	25	2.36	0.04	2265.48	2310.52	2522.43	1964.16	1943.44	1928.55
Q9UN37	VPS4A	Vacuolar protein sorting-associated protein 4A OS=Homo sapiens GN=VPS4A PE=1 SV=1	0.82	7	4	24	3.29	0.03	605.1	626.6	635.5	521.5	498.5	506.3
Q5VU97	CACHD1	VWFA and cache domain-containing protein 1 OS=Homo sapiens GN=CACHD1 PE=2 SV=2	0.82	2	2	5	2.36	0.04	236.8	230.8	235.1	201.9	192.5	179.5
Q9Y4P8	WIPI2	WD repeat domain phosphoinositide-interacting protein 2 OS=Homo sapiens GN=WIPI2 PE=1 SV=1	0.82	3	1	5	2.11	0.05	318	343	305.6	275.5	261.7	257.6
P59923	ZNF445	Zinc finger protein 445 OS=Homo sapiens GN=ZNF445 PE=1 SV=1	0.82	4	3	5	2.08	0.05	348.2	346.4	308.8	272.9	273.2	279.6
K7EM38	ACTG1	Actin, cytoplasmic 2, N-terminally processed (Fragment) OS=Homo sapiens GN=ACTG1 PE=1 SV=1	0.83	15	3	626	3.55	0.02	10984.6	11498	11427.3	9449.35	9338.66	9215.2
Q92747	ARPC1A	Actin-related protein 2/3 complex subunit 1A OS=Homo sapiens GN=ARPC1A PE=1 SV=2	0.83	18	17	39	3.51	0.02	1979.33	2002.38	2085.68	1675.99	1684.03	1677.85
P46108	CRK	Adapter molecule crk OS=Homo sapiens GN=CRK PE=1 SV=2	0.83	11	11	32	3.05	0.03	1575.72	1534.23	1630.28	1300.27	1303.61	1344.17
Q9GZR7	DDX24	ATP-dependent RNA helicase DDX24 OS=Homo sapiens GN=DDX24 PE=1 SV=1	0.83	16	16	35	2.94	0.03	2051.55	2051.55	2117.43	1775.37	1666.15	1747.29
Q96BY7	ATG2B	Autophagy-related protein 2 homolog B OS=Homo sapiens GN=ATG2B PE=1 SV=5	0.83	3	3	5	3.7	0.02	155.5	157.4	150.7	129.5	129.3	127.4
O00299	CLIC1	Chloride intracellular channel protein 1 OS=Homo sapiens GN=CLIC1 PE=1 SV=4	0.83	20	20	175	2.82	0.03	11161.2	11861.5	11887	9868.4	9463.77	9472.31
Q9Y678	COPG1	Coatomer subunit gamma-1 OS=Homo sapiens GN=COPG1 PE=1 SV=1	0.83	35	33	135	2.71	0.03	5933.22	6373.19	6277.61	5201.46	4973.34	5193.17
Q9UBS4	DNAJB11	DnaJ homolog subfamily B member 11 OS=Homo sapiens GN=DNAJB11 PE=1 SV=1	0.83	8	8	35	2.07	0.05	1567.23	1681.34	1688.35	1450.97	1349.77	1318.7
Q99615	DNAJC7	DnaJ homolog subfamily C member 7 OS=Homo sapiens GN=DNAJC7 PE=1 SV=2	0.83	26	26	101	2.95	0.03	9780.55	10057.6	9649.91	8327.11	7827.85	8244.41
Q14258	TRIM25	E3 ubiquitin/ISG15 ligase TRIM25 OS=Homo sapiens GN=TRIM25 PE=1 SV=2	0.83	5	5	8	2.36	0.04	398.5	438.7	424.1	357.3	340.9	352.4
P14625	HSP90B1	Endoplasmin OS=Homo sapiens GN=HSP90B1 PE=1 SV=1	0.83	66	64	561	3.56	0.02	34986.2	36842.9	35987.3	29774.7	29472.9	29986
P98172	EFNB1	Ephrin-B1 OS=Homo sapiens GN=EFNB1 PE=1 SV=1	0.83	6	6	12	3.14	0.03	1251.12	1205.49	1229.88	1052.93	1009.6	995.1
Q06210	GFPT1	Glutamine--fructose-6-phosphate aminotransferase [isomerizing] 1 OS=Homo sapiens GN=GFPT1 PE=1 SV=3	0.83	19	19	56	2.44	0.04	3935.96	4138.24	4001.98	3453.87	3152.54	3378.11
O15066	KIF3B	Kinesin-like protein KIF3B OS=Homo sapiens GN=KIF3B PE=1 SV=1	0.83	6	5	12	2.56	0.03	498.3	540.3	517	444.6	425.1	424.4
Q92615	LARP4B	La-related protein 4B OS=Homo sapiens GN=LARP4B PE=1 SV=3	0.83	3	3	3	2.85	0.03	1059.01	1035.92	1085.47	908.6	848.9	878.6
P48059	LIMS1	LIM and senescent cell antigen-like-containing domain protein 1 OS=Homo sapiens GN=LIMS1 PE=1 SV=4	0.83	10	10	19	3.56	0.02	1064.38	1039.88	1060.92	879.6	850.9	891.8
A2RRP1	NBAS	Neuroblastoma-amplified sequence OS=Homo sapiens GN=NBAS PE=1 SV=2	0.83	16	16	31	2.24	0.04	1106.2	1151.26	1227.32	994	934.1	950.9
Q8NBF2	NHLRC2	NHL repeat-containing protein 2 OS=Homo sapiens GN=NHLRC2 PE=1 SV=1	0.83	11	11	45	2.26	0.04	2137.93	2221.47	2314.85	1915.76	1845.89	1747.41
Q6P1J9	CDC73	Parafibromin OS=Homo sapiens GN=CDC73 PE=1 SV=1	0.83	20	20	41	2.16	0.04	1589	1665.69	1671.58	1442.34	1369.66	1291.29
Q58FG1	HSP90AA4P	Putative heat shock protein HSP 90-alpha A4 OS=Homo sapiens GN=HSP90AA4P PE=5 SV=1	0.83	5	1	169	2.08	0.05	446.8	466.9	501.7	390.6	404.5	380.3
Q9HCE1	MOV10	Putative helicase MOV-10 OS=Homo sapiens GN=MOV10 PE=1 SV=2	0.83	2	2	3	2.24	0.04	597.8	609.5	635.1	507.6	481.8	535.2
Q9NVS9	PNPO	Pyridoxine-5'-phosphate oxidase OS=Homo sapiens GN=PNPO PE=1 SV=1	0.83	2	2	3	2.52	0.03	324.2	324.6	345.4	286.3	269.4	269.6
P26374	CHML	Rab proteins geranylgeranyltransferase component A 2 OS=Homo sapiens GN=CHML PE=1 SV=2	0.83	4	4	7	2.36	0.04	542.6	545.2	574	485.9	449.1	451.3
P46940	IQGAP1	Ras GTPase-activating-like protein IQGAP1 OS=Homo sapiens GN=IQGAP1 PE=1 SV=1	0.83	52	47	170	2.45	0.04	8569.53	9096.53	9213.29	7767.31	7333.57	7342.22
Q7LG56	RRM2B	Ribonucleoside-diphosphate reductase subunit M2 B OS=Homo sapiens GN=RRM2B PE=1 SV=1	0.83	8	8	19	2.74	0.03	591.1	610.3	604.8	524.9	493.2	487.6
Q13105	ZBTB17	Zinc finger and BTB domain-containing protein 17 OS=Homo sapiens GN=ZBTB17 PE=1 SV=3	0.83	2	2	4	2.5	0.03	113.5	118.3	121.6	99.8	93	99.1
P08758	ANXA5	Annexin A5 OS=Homo sapiens GN=ANXA5 PE=1 SV=2	0.84	25	25	144	3.37	0.03	8800.07	9086.44	9201.8	7645	7435.43	7651.89
Q8IVW6	ARID3B	AT-rich interactive domain-containing protein 3B OS=Homo sapiens GN=ARID3B PE=1 SV=2	0.84	3	2	11	2.03	0.05	308.1	336.7	310.4	280.2	266.5	260.3
P49407	ARRB1	Beta-arrestin-1 OS=Homo sapiens GN=ARRB1 PE=1 SV=2	0.84	4	4	16	2.24	0.04	1655.56	1760.78	1815.44	1479.92	1417.96	1501.1
O75718	CRTAP	Cartilage-associated protein OS=Homo sapiens GN=CRTAP PE=1 SV=1	0.84	4	4	14	3.06	0.03	1576.05	1610.95	1657.85	1378.71	1320.99	1366.53
P49674	CSNK1E	Casein kinase I isoform epsilon OS=Homo sapiens GN=CSNK1E PE=1 SV=1	0.84	5	3	8	2.59	0.03	209.7	223.3	210.5	185.9	176.6	180.6
Q9Y6M4	CSNK1G3	Casein kinase I isoform gamma-3 OS=Homo sapiens GN=CSNK1G3 PE=1 SV=2	0.84	2	2	8	2.29	0.04	509.1	521.7	533.9	444.2	413.3	454.5
Q9P000	COMMD9	COMM domain-containing protein 9 OS=Homo sapiens GN=COMMD9 PE=1 SV=2	0.84	4	4	12	2.16	0.04	574.7	577.4	592.4	520.6	469	474.2
Q9UBQ7	GRHPR	Glyoxylate reductase/hydroxypyruvate reductase OS=Homo sapiens GN=GRHPR PE=1 SV=1	0.84	11	11	47	2.5	0.03	2504.49	2556.4	2590.65	2124.05	2056.54	2245.62
Q8NBJ4	GOLM1	Golgi membrane protein 1 OS=Homo sapiens GN=GOLM1 PE=1 SV=1	0.84	7	7	15	2.77	0.03	1290.22	1264.81	1210.51	1064.68	1079.46	1034.99
Q8IWJ2	GCC2	GRIP and coiled-coil domain-containing protein 2 OS=Homo sapiens GN=GCC2 PE=1 SV=4	0.84	6	5	15	2.08	0.05	270.3	261.7	269.3	214.5	218.7	240
P37235	HPCAL1	Hippocalcin-like protein 1 OS=Homo sapiens GN=HPCAL1 PE=1 SV=3	0.84	6	2	28	2.2	0.04	188.7	195.8	202.7	172.6	160.3	158.1
P49773	HINT1	Histidine triad nucleotide-binding protein 1 OS=Homo sapiens GN=HINT1 PE=1 SV=2	0.84	6	6	23	2.56	0.03	909.3	924.7	898.9	790.3	785.6	732.7
Q9Y4L1	HYOU1	Hypoxia up-regulated protein 1 OS=Homo sapiens GN=HYOU1 PE=1 SV=1	0.84	55	55	283	2.52	0.03	18592.1	19467.8	19721.8	16648.5	15586.4	16417
P11279	LAMP1	Lysosome-associated membrane glycoprotein 1 OS=Homo sapiens GN=LAMP1 PE=1 SV=3	0.84	7	7	37	3.01	0.03	3008.02	3109.57	3033.78	2556.4	2490.47	2644.72
P22059	OSBP	Oxysterol-binding protein 1 OS=Homo sapiens GN=OSBP PE=1 SV=1	0.84	13	13	42	2.5	0.03	2070.55	2161.02	2239.56	1833.65	1742.45	1832.38
P30101	PDIA3	Protein disulfide-isomerase A3 OS=Homo sapiens GN=PDIA3 PE=1 SV=4	0.84	46	39	414	3.77	0.03	31077.9	31583.9	31577.3	27015.5	26207.6	26006.8
O94979	SEC31A	Protein transport protein Sec31A OS=Homo sapiens GN=SEC31A PE=1 SV=3	0.84	27	27	78	2.88	0.03	3946.61	4091.74	3912.84	3425.5	3335.07	3221.24
Q8WVM8	SCFD1	Sec1 family domain-containing protein 1 OS=Homo sapiens GN=SCFD1 PE=1 SV=4	0.84	14	14	41	2.23	0.04	1807.15	1982.49	1926.68	1651.89	1591.75	1554.25
O15126	SCAMP1	Secretory carrier-associated membrane protein 1 OS=Homo sapiens GN=SCAMP1 PE=1 SV=2	0.84	3	3	10	2.11	0.05	934.4	979.3	1023.3	857.5	811.4	787.7
Q16513	PKN2	Serine/threonine-protein kinase N2 OS=Homo sapiens GN=PKN2 PE=1 SV=1	0.84	5	4	8	2.3	0.04	308.4	330.4	324.1	277	276.3	258.5
Q9NZC9	SMARCAL1	SWI/SNF-related matrix-associated actin-dependent regulator of chromatin subfamily A-like protein 1 OS=Homo sapiens GN=SMARCAL1 PE=1 SV=1	0.84	6	6	16	2.93	0.03	171.3	171.8	172.7	139	146.1	149.1
Q9Y4P3	TBL2	Transducin beta-like protein 2 OS=Homo sapiens GN=TBL2 PE=1 SV=1	0.84	9	9	21	2.37	0.04	1448.15	1554.03	1447.15	1251.72	1287	1214.21
Q13459	MYO9B	Unconventional myosin-IXb OS=Homo sapiens GN=MYO9B PE=1 SV=3	0.84	17	9	34	2.59	0.03	858.2	904.6	904.1	756.5	724	770.2
P45880	VDAC2	Voltage-dependent anion-selective channel protein 2 OS=Homo sapiens GN=VDAC2 PE=1 SV=2	0.84	19	19	195	2.7	0.03	13906.8	14032.6	14222.6	12361.8	11765.7	11425.7
Q04446	GBE1	1,4-alpha-glucan-branching enzyme OS=Homo sapiens GN=GBE1 PE=1 SV=3	0.85	10	10	19	4.11	0.02	1439.15	1464.71	1472.96	1254.59	1241.1	1225.2
Q9NVD7	PARVA	Alpha-parvin OS=Homo sapiens GN=PARVA PE=1 SV=1	0.85	4	4	16	2.46	0.04	946.5	976.5	1008.1	857.7	833.1	804.4
Q9UH62	ARMCX3	Armadillo repeat-containing X-linked protein 3 OS=Homo sapiens GN=ARMCX3 PE=1 SV=1	0.85	9	9	31	2.97	0.03	2626.45	2654.64	2708.92	2320.47	2190.13	2278.08
P07738	BPGM	Bisphosphoglycerate mutase OS=Homo sapiens GN=BPGM PE=1 SV=2	0.85	2	2	4	2.24	0.04	279.3	287.6	281.6	242.3	228.4	252.1
Q96DG6	CMBL	Carboxymethylenebutenolidase homolog OS=Homo sapiens GN=CMBL PE=1 SV=1	0.85	9	9	24	2.63	0.03	1758.71	1835.94	1799.52	1559.97	1479.3	1572.45
P04040	CAT	Catalase OS=Homo sapiens GN=CAT PE=1 SV=3	0.85	10	10	34	2.25	0.04	1836.06	1818.96	1980.71	1639.34	1586.79	1584.6
P13987	CD59	CD59 glycoprotein OS=Homo sapiens GN=CD59 PE=1 SV=1	0.85	4	4	10	2.73	0.03	877.9	907.1	899.3	767.2	732.3	783.3
Q8N5K1	CISD2	CDGSH iron-sulfur domain-containing protein 2 OS=Homo sapiens GN=CISD2 PE=1 SV=1	0.85	5	5	20	2.83	0.03	1498.18	1501.3	1561.05	1320.71	1310.14	1255.63
P25685	DNAJB1	DnaJ homolog subfamily B member 1 OS=Homo sapiens GN=DNAJB1 PE=1 SV=4	0.85	21	21	77	3.26	0.03	5615.12	5638.52	5619.79	4657.69	4804.6	4919.51
Q9NV70	EXOC1	Exocyst complex component 1 OS=Homo sapiens GN=EXOC1 PE=1 SV=4	0.85	13	13	28	3.15	0.03	1706.59	1728.61	1775.86	1480.33	1438.25	1503.18
P11142	HSPA8	Heat shock cognate 71 kDa protein OS=Homo sapiens GN=HSPA8 PE=1 SV=1	0.85	57	28	1173	3.09	0.03	57020.8	58239.1	58368.4	48983.2	50999.7	48456.4
Q9UNF1	MAGED2	Melanoma-associated antigen D2 OS=Homo sapiens GN=MAGED2 PE=1 SV=2	0.85	26	24	95	2.17	0.04	5100.42	5281.02	5498.03	4684.89	4341.87	4524.37
P04181	OAT	Ornithine aminotransferase, mitochondrial OS=Homo sapiens GN=OAT PE=1 SV=1	0.85	12	11	40	2.03	0.05	2394.15	2571.15	2595.51	2242.05	2124.49	2078.03
Q13162	PRDX4	Peroxiredoxin-4 OS=Homo sapiens GN=PRDX4 PE=1 SV=1	0.85	14	11	60	2.88	0.03	3400.9	3333.91	3257.39	2884.09	2758.18	2890.29
Q14914	PTGR1	Prostaglandin reductase 1 OS=Homo sapiens GN=PTGR1 PE=1 SV=2	0.85	9	9	25	2.97	0.03	1325.57	1360.48	1404.46	1173.5	1173.34	1144.18
Q15084	PDIA6	Protein disulfide-isomerase A6 OS=Homo sapiens GN=PDIA6 PE=1 SV=1	0.85	26	26	260	2.62	0.03	12279.8	12752.6	12393.5	10992.3	10621.5	10227.7
P29558	RBMS1	RNA-binding motif, single-stranded-interacting protein 1 OS=Homo sapiens GN=RBMS1 PE=1 SV=3	0.85	3	2	6	2.37	0.04	594.2	613	632	541.3	502.2	512.3
Q9UQ35	SRRM2	Serine/arginine repetitive matrix protein 2 OS=Homo sapiens GN=SRRM2 PE=1 SV=2	0.85	55	55	144	2.51	0.03	7853.39	8045.13	7929.42	6634.17	6538.3	7082.78
Q9Y490	TLN1	Talin-1 OS=Homo sapiens GN=TLN1 PE=1 SV=3	0.85	117	104	524	2.13	0.04	23888	25880.9	26630.7	21567.9	21731.5	21460.6
Q9ULW0	TPX2	Targeting protein for Xklp2 OS=Homo sapiens GN=TPX2 PE=1 SV=2	0.85	20	19	40	2.06	0.05	2386.86	2220.86	2260.15	1894.63	1897.65	2048.99
Q9UBH6	XPR1	Xenotropic and polytropic retrovirus receptor 1 OS=Homo sapiens GN=XPR1 PE=1 SV=1	0.85	6	6	15	2.53	0.03	734.9	705.8	734	621.1	587.8	632.5
Q15942	ZYX	Zyxin OS=Homo sapiens GN=ZYX PE=1 SV=1	0.85	16	16	91	2.5	0.03	2959.63	3120.58	3214.99	2622.09	2666.26	2653.9
Q9H4A4	RNPEP	Aminopeptidase B OS=Homo sapiens GN=RNPEP PE=1 SV=2	0.86	15	15	41	2.87	0.03	1827.56	1826.29	1916.56	1580.87	1600.05	1630.73
Q5QJE6	DNTTIP2	Deoxynucleotidyltransferase terminal-interacting protein 2 OS=Homo sapiens GN=DNTTIP2 PE=1 SV=2	0.86	10	10	21	2.84	0.03	1320.16	1280.24	1334.52	1136.2	1103.98	1158.47
Q9NZJ9	NUDT4	Diphosphoinositol polyphosphate phosphohydrolase 2 OS=Homo sapiens GN=NUDT4 PE=1 SV=2	0.86	4	2	13	2.93	0.03	298.2	317.4	304.9	263	261	264.7
Q9BS26	ERP44	Endoplasmic reticulum resident protein 44 OS=Homo sapiens GN=ERP44 PE=1 SV=1	0.86	13	13	59	3.23	0.03	2795.13	2797.65	2788.36	2388.68	2336.93	2464.88
Q9UKB1	FBXW11	F-box/WD repeat-containing protein 11 OS=Homo sapiens GN=FBXW11 PE=1 SV=1	0.86	2	2	8	2.22	0.04	503.5	488.1	466.7	408	415.2	432.8
Q9Y496	KIF3A	Kinesin-like protein KIF3A OS=Homo sapiens GN=KIF3A PE=1 SV=4	0.86	6	5	18	2.59	0.03	521.1	538	548.3	477.9	456.6	454.6
Q9Y5P6	GMPPB	Mannose-1-phosphate guanyltransferase beta OS=Homo sapiens GN=GMPPB PE=1 SV=2	0.86	8	8	20	2.66	0.03	1218.09	1212.61	1298.56	1065.64	1062.17	1063.28
P35579	MYH9	Myosin-9 OS=Homo sapiens GN=MYH9 PE=1 SV=4	0.86	143	124	676	2.12	0.04	36978.5	39572.2	40381.3	34442.4	33154.1	32715.8
P23368	ME2	NAD-dependent malic enzyme, mitochondrial OS=Homo sapiens GN=ME2 PE=1 SV=1	0.86	26	26	97	2.07	0.05	5763.38	6078.92	6308.14	5373.33	5142.66	5067.65
Q9Y263	PLAA	Phospholipase A-2-activating protein OS=Homo sapiens GN=PLAA PE=1 SV=2	0.86	26	26	98	2.84	0.03	6253.72	6534.22	6532.86	5491.94	5408.08	5659.27
Q07954	LRP1	Prolow-density lipoprotein receptor-related protein 1 OS=Homo sapiens GN=LRP1 PE=1 SV=2	0.86	35	35	111	3.04	0.03	6030.66	6239	6221.73	5405.45	5174.85	5339.54
P62820	RAB1A	Ras-related protein Rab-1A OS=Homo sapiens GN=RAB1A PE=1 SV=3	0.86	20	12	147	2.63	0.03	9235.66	9608.53	9667.99	8415.89	8058.52	7939.87
P61225	RAP2B	Ras-related protein Rap-2b OS=Homo sapiens GN=RAP2B PE=1 SV=1	0.86	5	5	20	2.43	0.04	1200.48	1252.76	1211.43	1085.09	1045.88	1005
P34897	SHMT2	Serine hydroxymethyltransferase, mitochondrial OS=Homo sapiens GN=SHMT2 PE=1 SV=3	0.86	27	27	141	2.63	0.03	8290.83	8672.91	8627.94	7579.57	7178.17	7256.71
Q9NUQ6	SPATS2L	SPATS2-like protein OS=Homo sapiens GN=SPATS2L PE=1 SV=2	0.86	10	10	25	2.14	0.04	2373.5	2464.54	2589.04	2193.78	2076.01	2102.51
O95470	SGPL1	Sphingosine-1-phosphate lyase 1 OS=Homo sapiens GN=SGPL1 PE=1 SV=3	0.86	17	17	39	2.25	0.04	2830.62	2972.99	2984.55	2618.27	2420.18	2485.81
Q9P246	STIM2	Stromal interaction molecule 2 OS=Homo sapiens GN=STIM2 PE=1 SV=2	0.86	2	2	2	2.21	0.04	402.2	428.2	399.3	345.4	364.7	343.4
Q86Y82	STX12	Syntaxin-12 OS=Homo sapiens GN=STX12 PE=1 SV=1	0.86	5	5	9	2.2	0.04	945.6	992.8	1001.5	868.7	846.8	802.2
Q00403	GTF2B	Transcription initiation factor IIB OS=Homo sapiens GN=GTF2B PE=1 SV=1	0.86	4	4	8	2.87	0.03	1235.26	1236.8	1203.07	1075.58	1053.52	1013.4
Q9HD45	TM9SF3	Transmembrane 9 superfamily member 3 OS=Homo sapiens GN=TM9SF3 PE=1 SV=2	0.86	6	6	19	2.59	0.03	892.9	899.6	903	747.7	761.7	805.8
P54577	YARS	Tyrosine--tRNA ligase, cytoplasmic OS=Homo sapiens GN=YARS PE=1 SV=4	0.86	29	29	115	2.04	0.05	7448.32	8069.14	7917.34	6892.44	6444.71	6817.84
O75312	ZPR1	Zinc finger protein ZPR1 OS=Homo sapiens GN=ZPR1 PE=1 SV=1	0.86	6	6	15	2.01	0.05	236.1	248.2	247.1	206	202.3	221.7
Q9ULX6	AKAP8L	A-kinase anchor protein 8-like OS=Homo sapiens GN=AKAP8L PE=1 SV=3	0.87	12	12	36	2.11	0.05	3435.01	3399.25	3244.77	2831.2	2889.09	3048.53
P50995	ANXA11	Annexin A11 OS=Homo sapiens GN=ANXA11 PE=1 SV=1	0.87	3	3	5	2.25	0.04	358.4	353.2	359.5	310.9	297.4	324.4
P53396	ACLY	ATP-citrate synthase OS=Homo sapiens GN=ACLY PE=1 SV=3	0.87	45	45	244	2.19	0.04	13260.1	13685.9	13940.5	12138.5	11258.3	12009.6
Q9HCK8	CHD8	Chromodomain-helicase-DNA-binding protein 8 OS=Homo sapiens GN=CHD8 PE=1 SV=5	0.87	10	7	16	2.35	0.04	788.5	811.9	838.9	701.3	688.5	728.5
O15228	GNPAT	Dihydroxyacetone phosphate acyltransferase OS=Homo sapiens GN=GNPAT PE=1 SV=1	0.87	11	11	34	2.35	0.04	1319.52	1306.87	1231.41	1129.92	1087.27	1124.6
Q14669	TRIP12	E3 ubiquitin-protein ligase TRIP12 OS=Homo sapiens GN=TRIP12 PE=1 SV=1	0.87	22	22	43	2.39	0.04	2423.54	2542.97	2605.06	2226.56	2191.8	2137.49
Q969X5	ERGIC1	Endoplasmic reticulum-Golgi intermediate compartment protein 1 OS=Homo sapiens GN=ERGIC1 PE=1 SV=1	0.87	5	5	26	2.36	0.04	907.7	930.5	969.3	829.3	819.2	789.1
P36915	GNL1	Guanine nucleotide-binding protein-like 1 OS=Homo sapiens GN=GNL1 PE=1 SV=2	0.87	8	8	22	2.2	0.04	1089.76	1161.36	1160.07	970.5	966.9	1020.1
Q86V85	GPR180	Integral membrane protein GPR180 OS=Homo sapiens GN=GPR180 PE=2 SV=1	0.87	2	2	4	2.16	0.04	371.1	367.6	356.5	326.1	303.1	325.5
Q9H1B7	IRF2BPL	Interferon regulatory factor 2-binding protein-like OS=Homo sapiens GN=IRF2BPL PE=1 SV=1	0.87	18	16	48	2.51	0.03	2520.68	2694.68	2648.57	2303.48	2223.17	2279.02
Q9UIC8	LCMT1	Leucine carboxyl methyltransferase 1 OS=Homo sapiens GN=LCMT1 PE=1 SV=2	0.87	5	5	11	2.66	0.03	851.2	860.7	861.7	773.2	723	744.4
Q96JG8	MAGED4	Melanoma-associated antigen D4 OS=Homo sapiens GN=MAGED4 PE=1 SV=3	0.87	10	9	23	2.43	0.04	584.8	588.2	566.6	512.6	511.8	481.2
O75431	MTX2	Metaxin-2 OS=Homo sapiens GN=MTX2 PE=1 SV=1	0.87	10	10	36	2.26	0.04	527.5	544.2	522.8	480.3	459.9	443.3
P61081	UBE2M	NEDD8-conjugating enzyme Ubc12 OS=Homo sapiens GN=UBE2M PE=1 SV=1	0.87	9	9	55	2.52	0.03	3518.39	3692.8	3746.69	3224.81	3214.55	3136.2
Q8NFP9	NBEA	Neurobeachin OS=Homo sapiens GN=NBEA PE=1 SV=3	0.87	2	2	4	3.88	0.02	341.5	340	334.9	295.7	297.2	289.8
Q9UBU9	NXF1	Nuclear RNA export factor 1 OS=Homo sapiens GN=NXF1 PE=1 SV=1	0.87	15	15	61	2.37	0.04	3741.76	3660.94	3526.69	3242.3	3068.89	3196.33
P23284	PPIB	Peptidyl-prolyl cis-trans isomerase B OS=Homo sapiens GN=PPIB PE=1 SV=2	0.87	16	16	175	2.46	0.04	17690.7	18079.9	17777.9	16161.8	15583.2	15032.5
P51659	HSD17B4	Peroxisomal multifunctional enzyme type 2 OS=Homo sapiens GN=HSD17B4 PE=1 SV=3	0.87	39	39	158	2.89	0.03	8842.26	8998.69	8778.14	7862.11	7469	7795.9
Q93008	USP9X	Probable ubiquitin carboxyl-terminal hydrolase FAF-X OS=Homo sapiens GN=USP9X PE=1 SV=3	0.87	25	25	84	2.28	0.04	3097.1	3298.51	3246.12	2863.57	2801.92	2697.86
Q32P28	P3H1	Prolyl 3-hydroxylase 1 OS=Homo sapiens GN=P3H1 PE=1 SV=2	0.87	13	13	41	2.12	0.04	1208.83	1165.47	1251.38	1063.13	1009.7	1075.51
Q9UGV2	NDRG3	Protein NDRG3 OS=Homo sapiens GN=NDRG3 PE=1 SV=2	0.87	9	9	25	3.47	0.02	1449.76	1484.54	1504.85	1295.42	1280.51	1267
P51149	RAB7A	Ras-related protein Rab-7a OS=Homo sapiens GN=RAB7A PE=1 SV=1	0.87	14	14	65	3.59	0.03	4236.33	4346.69	4328.35	3730.36	3683.85	3792.94
Q13546	RIPK1	Receptor-interacting serine/threonine-protein kinase 1 OS=Homo sapiens GN=RIPK1 PE=1 SV=3	0.87	8	8	16	2.48	0.03	1523.42	1538.49	1552.85	1308.41	1310.77	1396.98
Q8ND83	SLAIN1	SLAIN motif-containing protein 1 OS=Homo sapiens GN=SLAIN1 PE=1 SV=3	0.87	4	3	10	2.51	0.03	350.9	349.9	334.3	305.3	301.4	289.3
P23258	TUBG1	Tubulin gamma-1 chain OS=Homo sapiens GN=TUBG1 PE=1 SV=2	0.87	6	6	22	2.27	0.04	620.8	637.9	642.2	578.3	544.6	538
O95696	BRD1	Bromodomain-containing protein 1 OS=Homo sapiens GN=BRD1 PE=1 SV=1	0.88	10	10	18	2.12	0.04	1316.78	1422.78	1417.37	1230.48	1199.98	1216.74
Q14019	COTL1	Coactosin-like protein OS=Homo sapiens GN=COTL1 PE=1 SV=3	0.88	13	13	134	2.16	0.04	9331.54	9344.49	9842.44	8232.42	8126.4	8642.9
Q9H9E3	COG4	Conserved oligomeric Golgi complex subunit 4 OS=Homo sapiens GN=COG4 PE=1 SV=3	0.88	7	7	14	2.67	0.03	1841.54	1957.64	1913.64	1675.76	1662.69	1683.56
P10515	DLAT	Dihydrolipoyllysine-residue acetyltransferase component of pyruvate dehydrogenase complex, mitochondrial OS=Homo sapiens GN=DLAT PE=1 SV=3	0.88	17	17	95	2.08	0.05	4472.61	4621.35	4787.64	4204.74	3997.55	3953.73
P11388	TOP2A	DNA topoisomerase 2-alpha OS=Homo sapiens GN=TOP2A PE=1 SV=3	0.88	69	55	212	2.31	0.04	10933	11640.8	11490.1	10082	10167	9790.73
P30519	HMOX2	Heme oxygenase 2 OS=Homo sapiens GN=HMOX2 PE=1 SV=2	0.88	6	6	13	3.42	0.02	1436.76	1442.44	1424.95	1283.53	1276.08	1239.89
Q02241	KIF23	Kinesin-like protein KIF23 OS=Homo sapiens GN=KIF23 PE=1 SV=3	0.88	4	4	13	2.04	0.05	949.9	922	897.4	801.4	794.4	848.6
Q96AG4	LRRC59	Leucine-rich repeat-containing protein 59 OS=Homo sapiens GN=LRRC59 PE=1 SV=1	0.88	13	13	64	3.09	0.03	5417.08	5638.13	5572.47	4931.46	4793.62	4857.84
Q9BQA1	WDR77	Methylosome protein 50 OS=Homo sapiens GN=WDR77 PE=1 SV=1	0.88	9	9	28	2.17	0.04	2210.57	2232.74	2272.08	1953.71	1889.25	2052.55
Q6ZNB6	NFXL1	NF-X1-type zinc finger protein NFXL1 OS=Homo sapiens GN=NFXL1 PE=1 SV=2	0.88	7	7	16	2.15	0.04	974.1	1011.5	931.5	867.3	847.3	855.4
Q9NWS0	PIH1D1	PIH1 domain-containing protein 1 OS=Homo sapiens GN=PIH1D1 PE=1 SV=1	0.88	2	2	7	2.18	0.04	857.2	848.6	889.5	767.7	789.1	739.4
Q9UHI6	DDX20	Probable ATP-dependent RNA helicase DDX20 OS=Homo sapiens GN=DDX20 PE=1 SV=2	0.88	12	12	31	2.98	0.03	1207.83	1192.77	1175.13	1067.48	1020.1	1048.56
Q13045	FLII	Protein flightless-1 homolog OS=Homo sapiens GN=FLII PE=1 SV=2	0.88	18	18	52	2.83	0.03	3118.42	3302.4	3182.4	2793.97	2799.01	2819.45
Q9UL25	RAB21	Ras-related protein Rab-21 OS=Homo sapiens GN=RAB21 PE=1 SV=3	0.88	13	13	45	2.49	0.03	1413.35	1494.45	1460.25	1310.14	1263.67	1256.77
Q96ES7	SGF29	SAGA-associated factor 29 OS=Homo sapiens GN=SGF29 PE=1 SV=1	0.88	3	3	9	2.33	0.04	295.2	274.7	281.6	249.5	245.7	252.8
O95359	TACC2	Transforming acidic coiled-coil-containing protein 2 OS=Homo sapiens GN=TACC2 PE=1 SV=3	0.88	7	7	16	2.82	0.03	663.9	698.9	689.2	606.2	592.8	603.1
Q9UI10	EIF2B4	Translation initiation factor eIF-2B subunit delta OS=Homo sapiens GN=EIF2B4 PE=1 SV=2	0.88	9	3	20	3.25	0.03	1226.9	1248.52	1232.52	1106.82	1096.2	1065.27
O75832	PSMD10	26S proteasome non-ATPase regulatory subunit 10 OS=Homo sapiens GN=PSMD10 PE=1 SV=1	0.89	8	8	51	2.06	0.05	2518.24	2637.76	2518.41	2360.54	2219.62	2234.44
Q99714	HSD17B10	3-hydroxyacyl-CoA dehydrogenase type-2 OS=Homo sapiens GN=HSD17B10 PE=1 SV=3	0.89	14	14	101	2.87	0.03	3714.88	3775.1	3654.1	3305.61	3224.81	3357.57
P53999	SUB1	Activated RNA polymerase II transcriptional coactivator p15 OS=Homo sapiens GN=SUB1 PE=1 SV=3	0.89	11	11	73	2.12	0.04	7060.72	7038.73	6668.28	6287.19	6150.98	5952.17
Q12904	AIMP1	Aminoacyl tRNA synthase complex-interacting multifunctional protein 1 OS=Homo sapiens GN=AIMP1 PE=1 SV=2	0.89	14	14	48	4.15	0.02	3336.69	3318.46	3320.07	2998.45	2932.88	2949.59
P48047	ATP5O	ATP synthase subunit O, mitochondrial OS=Homo sapiens GN=ATP5O PE=1 SV=1	0.89	14	14	72	2.08	0.05	5463.84	5485.85	5552.42	5112.45	4714.86	4852.79
P10644	PRKAR1A	cAMP-dependent protein kinase type I-alpha regulatory subunit OS=Homo sapiens GN=PRKAR1A PE=1 SV=1	0.89	16	15	49	2.81	0.03	2314.68	2341.96	2277.44	2100.04	2017.01	2080.33
Q9BSD7	NTPCR	Cancer-related nucleoside-triphosphatase OS=Homo sapiens GN=NTPCR PE=1 SV=1	0.89	9	9	27	2.61	0.03	1580.87	1592.41	1591.75	1457.52	1377.47	1388.49
P11717	IGF2R	Cation-independent mannose-6-phosphate receptor OS=Homo sapiens GN=IGF2R PE=1 SV=3	0.89	55	55	162	3.09	0.03	9612.53	9526.96	9837.66	8656.69	8521.55	8747.77
Q00610	CLTC	Clathrin heavy chain 1 OS=Homo sapiens GN=CLTC PE=1 SV=5	0.89	100	100	608	2.75	0.03	32411.1	34043.7	33696.2	29791.2	29857.4	29948.6
P35606	COPB2	Coatomer subunit beta' OS=Homo sapiens GN=COPB2 PE=1 SV=2	0.89	32	32	135	2.66	0.03	7895.97	8129.78	7990.11	7278.88	7163.26	6934.13
P35520	CBS	Cystathionine beta-synthase OS=Homo sapiens GN=CBS PE=1 SV=2	0.89	18	18	49	2.74	0.03	2421.86	2366.93	2420.52	2179.53	2076.73	2146.54
P15170	GSPT1	Eukaryotic peptide chain release factor GTP-binding subunit ERF3A OS=Homo sapiens GN=GSPT1 PE=1 SV=1	0.89	26	12	111	2.33	0.04	8847.78	9053.75	8981.87	8214.18	7715.8	8078.66
P63241	EIF5A	Eukaryotic translation initiation factor 5A-1 OS=Homo sapiens GN=EIF5A PE=1 SV=2	0.89	9	9	97	2.46	0.04	5129.85	5187.77	4915.76	4545.11	4550.47	4405.53
Q16658	FSCN1	Fascin OS=Homo sapiens GN=FSCN1 PE=1 SV=3	0.89	40	40	299	2.38	0.04	14664.1	15285.8	15575.6	13675.4	13336.6	13598.9
P26012	ITGB8	Integrin beta-8 OS=Homo sapiens GN=ITGB8 PE=1 SV=1	0.89	7	7	13	2.3	0.04	1389.64	1466.03	1410.8	1292.64	1260.08	1228.77
P42167	TMPO	Lamina-associated polypeptide 2, isoforms beta/gamma OS=Homo sapiens GN=TMPO PE=1 SV=2	0.89	22	4	122	2.19	0.04	4185.84	4005.32	4261.37	3780.08	3646	3609.29
P36776	LONP1	Lon protease homolog, mitochondrial OS=Homo sapiens GN=LONP1 PE=1 SV=2	0.89	25	25	76	2.23	0.04	5251.81	5481.67	5509.48	4944.47	4709.96	4870.65
P55145	MANF	Mesencephalic astrocyte-derived neurotrophic factor OS=Homo sapiens GN=MANF PE=1 SV=3	0.89	7	7	38	4.24	0.04	4043.81	3971.86	4052.23	3576.42	3583.12	3560.09
Q9NTJ5	SACM1L	Phosphatidylinositide phosphatase SAC1 OS=Homo sapiens GN=SACM1L PE=1 SV=2	0.89	17	17	68	2.44	0.04	3125.78	3155.82	3231.75	2857.62	2709.67	2852.48
O75695	RP2	Protein XRP2 OS=Homo sapiens GN=RP2 PE=1 SV=4	0.89	3	3	9	2.36	0.04	846.3	888.1	896.7	789.6	769.8	787.3
Q8IYB3	SRRM1	Serine/arginine repetitive matrix protein 1 OS=Homo sapiens GN=SRRM1 PE=1 SV=2	0.89	29	29	86	2.23	0.04	5775.78	5801.86	5849.92	5091.24	4998.57	5378.54
Q9Y5M8	SRPRB	Signal recognition particle receptor subunit beta OS=Homo sapiens GN=SRPRB PE=1 SV=3	0.89	10	10	31	3.46	0.02	2632.47	2691.14	2602.53	2358.74	2328.2	2347.65
Q14534	SQLE	Squalene monooxygenase OS=Homo sapiens GN=SQLE PE=1 SV=3	0.89	12	12	47	2.13	0.04	3417.2	3355.94	3515.71	3129.9	2950.41	3100.75
Q9UJZ1	STOML2	Stomatin-like protein 2, mitochondrial OS=Homo sapiens GN=STOML2 PE=1 SV=1	0.89	15	15	69	2.42	0.04	4213.49	4238.98	4030.38	3770.13	3737.09	3651.82
P38646	HSPA9	Stress-70 protein, mitochondrial OS=Homo sapiens GN=HSPA9 PE=1 SV=2	0.89	57	56	357	3.48	0.02	24859.3	24811.1	24728.7	22452.7	22228.2	21719.5
P68363	TUBA1B	Tubulin alpha-1B chain OS=Homo sapiens GN=TUBA1B PE=1 SV=1	0.89	43	3	2315	2.31	0.04	81363.8	82596.9	85456.4	75694.5	74280.7	71954.6
P19784	CSNK2A2	Casein kinase II subunit alpha' OS=Homo sapiens GN=CSNK2A2 PE=1 SV=1	0.9	18	18	58	2.5	0.03	2711.55	2835.52	2770.63	2542.27	2490.47	2451.25
Q9NVH1	DNAJC11	DnaJ homolog subfamily C member 11 OS=Homo sapiens GN=DNAJC11 PE=1 SV=2	0.9	9	9	26	2.38	0.04	909.8	921.9	923.5	842.6	795.9	835.5
P04843	RPN1	Dolichyl-diphosphooligosaccharide--protein glycosyltransferase subunit 1 OS=Homo sapiens GN=RPN1 PE=1 SV=1	0.9	39	39	166	2.28	0.04	10259.7	10303.2	10203.7	9272.87	8958.24	9544.14
P50213	IDH3A	Isocitrate dehydrogenase [NAD] subunit alpha, mitochondrial OS=Homo sapiens GN=IDH3A PE=1 SV=1	0.9	6	6	16	2.07	0.05	506	483.4	484.8	427.8	454.2	438.2
P35232	PHB	Prohibitin OS=Homo sapiens GN=PHB PE=1 SV=1	0.9	23	23	153	2.03	0.05	9305.71	9276.73	9071.34	8626.74	8033.98	8247.26
Q9C0E8	LNP	Protein lunapark OS=Homo sapiens GN=LNP PE=1 SV=2	0.9	6	6	18	2.38	0.04	997.7	968.2	944.3	868.3	886.9	876.3
Q13796	SHROOM2	Protein Shroom2 OS=Homo sapiens GN=SHROOM2 PE=1 SV=1	0.9	7	7	12	2.25	0.04	810.6	816.1	783.4	730.8	732.4	698
Q08257	CRYZ	Quinone oxidoreductase OS=Homo sapiens GN=CRYZ PE=1 SV=1	0.9	7	7	14	2.55	0.03	1053.88	1059.6	1035.92	926.7	951.1	971.6
O75044	SRGAP2	SLIT-ROBO Rho GTPase-activating protein 2 OS=Homo sapiens GN=SRGAP2 PE=1 SV=2	0.9	13	10	30	2.21	0.04	3389.84	3410.81	3518.39	3206.31	3075.92	3055.09
Q9P2R7	SUCLA2	Succinyl-CoA ligase [ADP-forming] subunit beta, mitochondrial OS=Homo sapiens GN=SUCLA2 PE=1 SV=3	0.9	18	18	62	2.59	0.03	4146.27	4300.53	4220.51	3882.58	3775.89	3729.33
Q96FV9	THOC1	THO complex subunit 1 OS=Homo sapiens GN=THOC1 PE=1 SV=1	0.9	8	8	19	2.86	0.03	1026.2	1019.2	1012.6	943.1	914.8	905.6
O00566	MPHOSPH10	U3 small nucleolar ribonucleoprotein protein MPP10 OS=Homo sapiens GN=MPHOSPH10 PE=1 SV=2	0.9	4	4	7	4.19	0.03	1108.27	1116.37	1123.12	1007.5	1017.2	1002.1
Q9NRX4	PHPT1	14 kDa phosphohistidine phosphatase OS=Homo sapiens GN=PHPT1 PE=1 SV=1	0.91	10	10	45	3.63	0.02	4236.63	4299.34	4294.58	3860.31	3840.03	3922.07
P61158	ACTR3	Actin-related protein 3 OS=Homo sapiens GN=ACTR3 PE=1 SV=3	0.91	23	23	90	2.48	0.03	7041.66	7307.18	7327.98	6476.95	6664.13	6551.91
O60884	DNAJA2	DnaJ homolog subfamily A member 2 OS=Homo sapiens GN=DNAJA2 PE=1 SV=1	0.91	22	22	89	2.16	0.04	4277.05	4396.99	4409.2	3997.27	3832.31	4043.25
O96008	TOMM40	Mitochondrial import receptor subunit TOM40 homolog OS=Homo sapiens GN=TOMM40 PE=1 SV=1	0.91	9	9	48	2.29	0.04	2632.1	2573.11	2587.78	2436.17	2313.56	2342.12
P35580	MYH10	Myosin-10 OS=Homo sapiens GN=MYH10 PE=1 SV=3	0.91	170	147	1035	2.1	0.05	67983.6	70547.1	70522.7	65169.1	62216.1	63805.8
Q15365	PCBP1	Poly(rC)-binding protein 1 OS=Homo sapiens GN=PCBP1 PE=1 SV=2	0.91	31	23	444	2.13	0.04	20157.1	20221.5	19761.4	18781.2	18338.7	17717.7
O43143	DHX15	Pre-mRNA-splicing factor ATP-dependent RNA helicase DHX15 OS=Homo sapiens GN=DHX15 PE=1 SV=2	0.91	41	41	196	2.06	0.05	9855.41	10114.2	9902.66	9382.78	8838.59	8972.54
Q5IJ48	CRB2	Protein crumbs homolog 2 OS=Homo sapiens GN=CRB2 PE=1 SV=2	0.91	12	12	40	2.15	0.04	1977.42	1883.63	1874.64	1737.5	1727.66	1763.59
Q53FT3	C11orf73	Protein Hikeshi OS=Homo sapiens GN=C11orf73 PE=1 SV=2	0.91	5	5	12	2.23	0.04	211.5	214	208.4	185.8	191.8	196.9
P61106	RAB14	Ras-related protein Rab-14 OS=Homo sapiens GN=RAB14 PE=1 SV=4	0.91	15	13	78	3.91	0.02	4062.35	3987.86	3977.65	3631.63	3627.35	3637.67
Q8NBX0	SCCPDH	Saccharopine dehydrogenase-like oxidoreductase OS=Homo sapiens GN=SCCPDH PE=1 SV=1	0.91	8	8	46	3.14	0.03	1889.65	1884.15	1943.71	1739.67	1723.83	1729.57
Q16698	DECR1	2,4-dienoyl-CoA reductase, mitochondrial OS=Homo sapiens GN=DECR1 PE=1 SV=1	0.92	15	15	66	2.42	0.04	2339.53	2403.13	2375.47	2146.4	2211.03	2219.32
P62333	PSMC6	26S protease regulatory subunit 10B OS=Homo sapiens GN=PSMC6 PE=1 SV=1	0.92	23	23	106	2.21	0.04	5491.56	5624.07	5727.54	5216.98	5076.44	5228.57
P52732	KIF11	Kinesin-like protein KIF11 OS=Homo sapiens GN=KIF11 PE=1 SV=2	0.92	20	20	62	2.09	0.05	3682.07	3809.01	3826.21	3546.79	3435.97	3396.89
P78406	RAE1	mRNA export factor OS=Homo sapiens GN=RAE1 PE=1 SV=1	0.92	16	16	57	3.22	0.03	3263.04	3311.11	3336.92	3024.33	2995.12	3058.69
P60660	MYL6	Myosin light polypeptide 6 OS=Homo sapiens GN=MYL6 PE=1 SV=2	0.92	13	2	125	2.92	0.03	8160.26	8239.27	8332.31	7508.45	7507.41	7699.77
Q14697	GANAB	Neutral alpha-glucosidase AB OS=Homo sapiens GN=GANAB PE=1 SV=3	0.92	47	12	306	2.03	0.05	14996.1	15003.4	14562.8	13620.6	13356	14043.4
Q9NP72	RAB18	Ras-related protein Rab-18 OS=Homo sapiens GN=RAB18 PE=1 SV=1	0.92	10	10	30	2.86	0.03	758.4	740	732.9	686.8	686.2	682.3
P13489	RNH1	Ribonuclease inhibitor OS=Homo sapiens GN=RNH1 PE=1 SV=2	0.92	29	29	109	2.66	0.03	6658.59	6911.1	6842.46	6193.33	6281.96	6281.53
Q15050	RRS1	Ribosome biogenesis regulatory protein homolog OS=Homo sapiens GN=RRS1 PE=1 SV=2	0.92	7	7	17	2.58	0.03	1537.74	1494.14	1472.45	1383.21	1373.27	1366.24
Q15287	RNPS1	RNA-binding protein with serine-rich domain 1 OS=Homo sapiens GN=RNPS1 PE=1 SV=1	0.92	6	6	32	2.26	0.04	1312.41	1284.77	1273.43	1217.41	1186.83	1170.01
O60701	UGDH	UDP-glucose 6-dehydrogenase OS=Homo sapiens GN=UGDH PE=1 SV=1	0.92	36	36	136	3.31	0.03	8269.59	8441.6	8258.13	7698.17	7638.64	7587.45
Q9HDC9	APMAP	Adipocyte plasma membrane-associated protein OS=Homo sapiens GN=APMAP PE=1 SV=2	0.93	17	17	82	2.34	0.04	4386.94	4400.04	4454.97	4202.7	4116.78	4046.05
P49588	AARS	Alanine--tRNA ligase, cytoplasmic OS=Homo sapiens GN=AARS PE=1 SV=2	0.93	39	39	154	2.09	0.05	11635.9	11623.9	11322.5	10516	10800.4	10921.6
Q5SQI0	ATAT1	Alpha-tubulin N-acetyltransferase 1 OS=Homo sapiens GN=ATAT1 PE=1 SV=1	0.93	6	6	15	3.82	0.02	1229.2	1220.28	1209.67	1136.44	1136.44	1142.44
Q9Y259	CHKB	Choline/ethanolamine kinase OS=Homo sapiens GN=CHKB PE=1 SV=3	0.93	2	2	6	2.46	0.04	283	283.3	282.3	269.6	259.6	263.8
Q07065	CKAP4	Cytoskeleton-associated protein 4 OS=Homo sapiens GN=CKAP4 PE=1 SV=2	0.93	49	48	223	2.43	0.04	15981.3	16364.7	15965.8	14885.3	14748.7	15212.8
P08754	GNAI3	Guanine nucleotide-binding protein G(k) subunit alpha OS=Homo sapiens GN=GNAI3 PE=1 SV=3	0.93	18	8	67	2.14	0.04	1365.87	1428.22	1377.56	1293.8	1292.19	1302.89
P09960	LTA4H	Leukotriene A-4 hydrolase OS=Homo sapiens GN=LTA4H PE=1 SV=2	0.93	24	24	134	2.28	0.04	11003.7	10587.7	10955	10148.6	10088.3	9941.17
Q15046	KARS	Lysine--tRNA ligase OS=Homo sapiens GN=KARS PE=1 SV=3	0.93	28	28	108	2.61	0.03	5510.24	5667.12	5718.42	5234.37	5210.48	5191.01
Q08752	PPID	Peptidyl-prolyl cis-trans isomerase D OS=Homo sapiens GN=PPID PE=1 SV=3	0.93	21	19	93	2.34	0.04	5406.95	5499.56	5382.65	5137.68	5089.82	4963.36
P30044	PRDX5	Peroxiredoxin-5, mitochondrial OS=Homo sapiens GN=PRDX5 PE=1 SV=4	0.93	9	9	43	2.23	0.04	2616.64	2618.64	2640.51	2382.57	2444.63	2495.13
P61587	RND3	Rho-related GTP-binding protein RhoE OS=Homo sapiens GN=RND3 PE=1 SV=1	0.93	2	2	4	2.71	0.03	437.7	436.8	448.5	408.7	415	409.7
P78371	CCT2	T-complex protein 1 subunit beta OS=Homo sapiens GN=CCT2 PE=1 SV=4	0.93	47	47	287	2.29	0.04	15634	15168.6	15105.6	14018.1	14252.2	14388.2
P22314	UBA1	Ubiquitin-like modifier-activating enzyme 1 OS=Homo sapiens GN=UBA1 PE=1 SV=3	0.93	60	60	448	2.65	0.03	19007.8	19230.4	18940.7	17303.8	17702.9	17911.5
Q96KM6	ZNF512B	Zinc finger protein 512B OS=Homo sapiens GN=ZNF512B PE=1 SV=1	0.93	6	6	14	2.12	0.04	595.4	595.2	604.2	543.8	570.3	553.5
P48556	PSMD8	26S proteasome non-ATPase regulatory subunit 8 OS=Homo sapiens GN=PSMD8 PE=1 SV=2	0.94	16	6	56	2.24	0.04	2413.65	2417.33	2362.17	2284.88	2211.49	2245.78
P08195	SLC3A2	4F2 cell-surface antigen heavy chain OS=Homo sapiens GN=SLC3A2 PE=1 SV=3	0.94	10	10	35	2.51	0.03	1642.07	1663.15	1660.73	1555.76	1525.75	1574.85
P06576	ATP5B	ATP synthase subunit beta, mitochondrial OS=Homo sapiens GN=ATP5B PE=1 SV=3	0.94	36	36	364	2.49	0.03	12277.2	12239	12188.2	11731.5	11376	11456.7
Q8NFZ0	FBXO18	F-box only protein 18 OS=Homo sapiens GN=FBXO18 PE=1 SV=2	0.94	2	2	4	2.21	0.04	428.8	440.2	440.6	414.5	408.4	401.6
Q15181	PPA1	Inorganic pyrophosphatase OS=Homo sapiens GN=PPA1 PE=1 SV=2	0.94	28	26	135	2.8	0.03	9667.32	9690.13	9620.53	9186.5	8934.68	8981.87
O00562	PITPNM1	Membrane-associated phosphatidylinositol transfer protein 1 OS=Homo sapiens GN=PITPNM1 PE=1 SV=4	0.94	2	2	4	2.52	0.03	214.5	207.3	209.4	195.8	197.2	197.3
P07237	P4HB	Protein disulfide-isomerase OS=Homo sapiens GN=P4HB PE=1 SV=3	0.94	44	44	239	2.38	0.04	16361.3	16594.3	16854	15519.6	15430.5	15776.6
Q9H6T3	RPAP3	RNA polymerase II-associated protein 3 OS=Homo sapiens GN=RPAP3 PE=1 SV=2	0.94	10	10	33	3	0.03	2021.77	2000.58	1994.76	1893.97	1898.18	1862.6
Q99832	CCT7	T-complex protein 1 subunit eta OS=Homo sapiens GN=CCT7 PE=1 SV=2	0.94	37	37	178	2.56	0.03	13189.5	13247.2	13241.7	12276.4	12619.8	12219.5
Q9C040	TRIM2	Tripartite motif-containing protein 2 OS=Homo sapiens GN=TRIM2 PE=1 SV=1	0.94	14	13	28	2.71	0.03	2600.55	2567.41	2598.93	2461.63	2401.63	2399.97
P12235	SLC25A4	ADP/ATP translocase 1 OS=Homo sapiens GN=SLC25A4 PE=1 SV=4	0.95	25	6	136	2.37	0.04	1313.68	1291.2	1271.66	1220.79	1219.27	1226.13
P13639	EEF2	Elongation factor 2 OS=Homo sapiens GN=EEF2 PE=1 SV=4	0.95	78	75	789	2.61	0.03	44595.2	45202	44796.6	43061.2	42072.8	42306.7
P30040	ERP29	Endoplasmic reticulum resident protein 29 OS=Homo sapiens GN=ERP29 PE=1 SV=4	0.95	16	16	122	3.03	0.03	8621.36	8655.49	8604.65	8307.51	8164.79	8236.41
O43324	EEF1E1	Eukaryotic translation elongation factor 1 epsilon-1 OS=Homo sapiens GN=EEF1E1 PE=1 SV=1	0.95	7	7	29	2.79	0.03	2615.55	2665.52	2635.39	2515.45	2495.3	2472.58
Q9UHB9	SRP68	Signal recognition particle subunit SRP68 OS=Homo sapiens GN=SRP68 PE=1 SV=2	0.95	24	24	65	2.3	0.04	4071.66	4046.05	3990.9	3871.29	3773.79	3837.36
P41252	IARS	Isoleucine--tRNA ligase, cytoplasmic OS=Homo sapiens GN=IARS PE=1 SV=2	0.96	41	41	150	2.06	0.05	7163.75	7317.83	7143.92	6927.41	6856.71	6955.31
Q9NP81	SARS2	Serine--tRNA ligase, mitochondrial OS=Homo sapiens GN=SARS2 PE=1 SV=1	0.97	11	11	29	2.93	0.03	1538.7	1545.65	1548.65	1480.02	1499.74	1492.07
P35251	RFC1	Replication factor C subunit 1 OS=Homo sapiens GN=RFC1 PE=1 SV=4	1.03	16	16	48	3.21	0.03	2775.05	2755.69	2747.3	2849.51	2840.25	2844.78
Q9NPH2	ISYNA1	Inositol-3-phosphate synthase 1 OS=Homo sapiens GN=ISYNA1 PE=1 SV=1	1.05	19	19	144	2.06	0.05	5222.05	5241.99	5218.07	5483.95	5418.96	5621.74
P47756-2	CAPZB	Isoform 2 of F-actin-capping protein subunit beta OS=Homo sapiens GN=CAPZB	1.05	14	2	40	2.05	0.05	683.1	675.4	673.6	723.1	718.8	699.7
P27144	AK4	Adenylate kinase 4, mitochondrial OS=Homo sapiens GN=AK4 PE=1 SV=1	1.06	7	7	30	2.39	0.04	1640.48	1636.05	1607.72	1714.89	1707.54	1748.13
P35221	CTNNA1	Catenin alpha-1 OS=Homo sapiens GN=CTNNA1 PE=1 SV=1	1.06	39	39	166	2.12	0.04	9875.92	9766.32	9882.09	10256.1	10667.2	10431.1
P17480	UBTF	Nucleolar transcription factor 1 OS=Homo sapiens GN=UBTF PE=1 SV=1	1.06	28	28	85	2.73	0.03	5257.28	5221.32	5277.72	5528.61	5532.06	5655.35
Q9BUL8	PDCD10	Programmed cell death protein 10 OS=Homo sapiens GN=PDCD10 PE=1 SV=1	1.06	4	4	11	2.2	0.04	1430.79	1448.36	1439.85	1546.08	1543.72	1495.69
O95747	OXSR1	Serine/threonine-protein kinase OSR1 OS=Homo sapiens GN=OXSR1 PE=1 SV=1	1.06	12	10	48	2.06	0.05	2123.75	2059.96	2092.05	2185.28	2222.86	2252.64
P55084	HADHB	Trifunctional enzyme subunit beta, mitochondrial OS=Homo sapiens GN=HADHB PE=1 SV=3	1.06	16	16	58	2.01	0.05	5405.45	5397.97	5412.2	5722.78	5581.74	5805.88
Q02543	RPL18A	60S ribosomal protein L18a OS=Homo sapiens GN=RPL18A PE=1 SV=2	1.07	20	20	88	2.01	0.05	4630.97	4807.6	4648.66	5064.49	4941.73	5082.07
Q14152	EIF3A	Eukaryotic translation initiation factor 3 subunit A OS=Homo sapiens GN=EIF3A PE=1 SV=1	1.07	70	69	223	2.43	0.04	9516.4	9384.73	9317.32	9915.02	9996.45	10210.7
Q9Y5Q9	GTF3C3	General transcription factor 3C polypeptide 3 OS=Homo sapiens GN=GTF3C3 PE=1 SV=1	1.07	9	9	19	2.22	0.04	1198.49	1214.29	1205.82	1325.21	1272.72	1281.13
Q9BUJ2	HNRNPUL1	Heterogeneous nuclear ribonucleoprotein U-like protein 1 OS=Homo sapiens GN=HNRNPUL1 PE=1 SV=2	1.07	35	35	119	2.16	0.04	6324.78	6490.89	6291.99	6891.01	6730.98	6733.31
P52948	NUP98	Nuclear pore complex protein Nup98-Nup96 OS=Homo sapiens GN=NUP98 PE=1 SV=4	1.07	24	24	61	2.98	0.03	2727.38	2734.38	2669.03	2908.78	2917.26	2890.09
Q8NBL1	POGLUT1	Protein O-glucosyltransferase 1 OS=Homo sapiens GN=POGLUT1 PE=1 SV=1	1.07	7	7	18	2.11	0.05	1576.82	1558.67	1529.77	1683.68	1685.78	1630.61
Q14683	SMC1A	Structural maintenance of chromosomes protein 1A OS=Homo sapiens GN=SMC1A PE=1 SV=2	1.07	57	57	179	3.17	0.03	10569.4	10516	10757.1	11363.4	11329.5	11327.2
O60264	SMARCA5	SWI/SNF-related matrix-associated actin-dependent regulator of chromatin subfamily A member 5 OS=Homo sapiens GN=SMARCA5 PE=1 SV=1	1.07	57	40	191	3.65	0.02	9674.69	9585.91	9723.1	10327.5	10351.8	10457.9
Q15370	TCEB2	Transcription elongation factor B polypeptide 2 OS=Homo sapiens GN=TCEB2 PE=1 SV=1	1.07	8	8	53	2.11	0.05	4096.28	4209.99	4238.98	4396.38	4492.18	4522.48
Q9NW82	WDR70	WD repeat-containing protein 70 OS=Homo sapiens GN=WDR70 PE=1 SV=1	1.07	7	7	18	2.44	0.04	763.6	758.6	760.8	806.7	804.2	832.2
P25398	RPS12	40S ribosomal protein S12 OS=Homo sapiens GN=RPS12 PE=1 SV=3	1.08	11	11	92	2.66	0.03	4656.08	4712.25	4556.47	5079.95	5045.56	4975.76
P46778	RPL21	60S ribosomal protein L21 OS=Homo sapiens GN=RPL21 PE=1 SV=2	1.08	11	11	55	2.04	0.05	2246.87	2295.35	2378.28	2522.08	2499.46	2483.23
P61254	RPL26	60S ribosomal protein L26 OS=Homo sapiens GN=RPL26 PE=1 SV=1	1.08	11	1	54	2.37	0.04	4570.07	4475.4	4514.97	4870.99	4785.98	4981.28
Q9H2P0	ADNP	Activity-dependent neuroprotector homeobox protein OS=Homo sapiens GN=ADNP PE=1 SV=1	1.08	27	27	64	2.33	0.04	4989.22	5051.16	5011.75	5510.62	5514.45	5290.91
Q7Z7K6	CENPV	Centromere protein V OS=Homo sapiens GN=CENPV PE=1 SV=1	1.08	11	5	38	2.04	0.05	1706.35	1739.67	1702.69	1898.44	1849.6	1805.65
Q86VP6	CAND1	Cullin-associated NEDD8-dissociated protein 1 OS=Homo sapiens GN=CAND1 PE=1 SV=2	1.08	58	58	301	2.64	0.03	12771.1	12749	12765.8	13548.1	14077.5	13745.8
P24928	POLR2A	DNA-directed RNA polymerase II subunit RPB1 OS=Homo sapiens GN=POLR2A PE=1 SV=2	1.08	27	27	60	2.15	0.04	2325.94	2292.01	2258.74	2523.13	2493.75	2417.33
Q8TCG1	KIAA1524	Protein CIP2A OS=Homo sapiens GN=KIAA1524 PE=1 SV=2	1.08	17	17	36	2.19	0.04	2313.24	2414.99	2402.97	2591.55	2551.98	2550.03
Q9UHD8	SEPT9	Septin-9 OS=Homo sapiens GN=SEPT9 PE=1 SV=2	1.08	28	7	123	2.08	0.05	6174.9	6316.9	6462.16	6722.58	6942.31	6824.94
O95347	SMC2	Structural maintenance of chromosomes protein 2 OS=Homo sapiens GN=SMC2 PE=1 SV=2	1.08	44	44	143	2.01	0.05	8773.88	8956.38	8671.71	9548.11	9254.25	9679.39
P23193	TCEA1	Transcription elongation factor A protein 1 OS=Homo sapiens GN=TCEA1 PE=1 SV=2	1.08	23	20	75	2.41	0.04	4119.92	3943.88	4042.69	4354.53	4344.28	4393.94
Q99460	PSMD1	26S proteasome non-ATPase regulatory subunit 1 OS=Homo sapiens GN=PSMD1 PE=1 SV=2	1.09	43	43	195	3.77	0.03	8291.97	8309.24	8164.79	9038.7	8948.31	9029.31
P62241	RPS8	40S ribosomal protein S8 OS=Homo sapiens GN=RPS8 PE=1 SV=2	1.09	15	15	91	3.08	0.03	6320.84	6389.11	6239.44	6805.1	6953.39	6858.13
P36405	ARL3	ADP-ribosylation factor-like protein 3 OS=Homo sapiens GN=ARL3 PE=1 SV=2	1.09	8	8	25	2.1	0.04	1066.3	1044.29	1014.8	1117.22	1159.27	1136.91
P49419	ALDH7A1	Alpha-aminoadipic semialdehyde dehydrogenase OS=Homo sapiens GN=ALDH7A1 PE=1 SV=5	1.09	31	7	147	2.82	0.03	8810.45	8869.27	8700	9730.51	9526.96	9429.73
Q9P2R3	ANKFY1	Ankyrin repeat and FYVE domain-containing protein 1 OS=Homo sapiens GN=ANKFY1 PE=1 SV=2	1.09	17	17	53	2.42	0.04	1184.2	1170.49	1142.2	1249.21	1261.83	1285.93
P56381	ATP5E	ATP synthase subunit epsilon, mitochondrial OS=Homo sapiens GN=ATP5E PE=1 SV=2	1.09	2	2	10	2.17	0.04	1399.6	1362.27	1322.09	1504.74	1481.25	1478.48
Q7Z6Z7	HUWE1	E3 ubiquitin-protein ligase HUWE1 OS=Homo sapiens GN=HUWE1 PE=1 SV=3	1.09	76	76	248	2.51	0.03	10534.2	10607.5	10233.4	11250.5	11489.3	11593.3
Q08945	SSRP1	FACT complex subunit SSRP1 OS=Homo sapiens GN=SSRP1 PE=1 SV=1	1.09	40	39	134	3.65	0.03	7314.28	7314.28	7203.59	7944.28	7976.28	7858.84
P12081	HARS	Histidine--tRNA ligase, cytoplasmic OS=Homo sapiens GN=HARS PE=1 SV=2	1.09	18	13	50	3.57	0.03	3366.65	3305.84	3300.8	3626.6	3624.58	3594.56
O00410	IPO5	Importin-5 OS=Homo sapiens GN=IPO5 PE=1 SV=4	1.09	51	49	333	2.09	0.05	14965	14420.2	14138.1	15754.8	15996.9	15683.9
Q86U44	METTL3	N6-adenosine-methyltransferase 70 kDa subunit OS=Homo sapiens GN=METTL3 PE=1 SV=2	1.09	10	10	24	2.2	0.04	1114.82	1097.57	1089.24	1180.43	1241.87	1190.54
Q9BW27	NUP85	Nuclear pore complex protein Nup85 OS=Homo sapiens GN=NUP85 PE=1 SV=1	1.09	8	8	27	3.01	0.03	950.8	971.9	947.4	1043.92	1033.7	1056.52
Q9H2H8	PPIL3	Peptidyl-prolyl cis-trans isomerase-like 3 OS=Homo sapiens GN=PPIL3 PE=1 SV=1	1.09	3	3	7	2.22	0.04	677.6	670.9	706.6	746.4	744.8	744.2
Q8WWQ0	PHIP	PH-interacting protein OS=Homo sapiens GN=PHIP PE=1 SV=2	1.09	18	18	31	2.31	0.04	1373.08	1397.66	1374.32	1495.07	1471.22	1541.27
Q5JPH6	EARS2	Probable glutamate--tRNA ligase, mitochondrial OS=Homo sapiens GN=EARS2 PE=1 SV=2	1.09	2	2	3	2.34	0.04	183	176.7	179.2	198.8	191.7	197.7
P27694	RPA1	Replication protein A 70 kDa DNA-binding subunit OS=Homo sapiens GN=RPA1 PE=1 SV=2	1.09	31	31	152	2.06	0.05	8809.84	8507.97	8370.51	9157.89	9373.68	9461.15
P63279	UBE2I	SUMO-conjugating enzyme UBC9 OS=Homo sapiens GN=UBE2I PE=1 SV=1	1.09	11	11	79	2.55	0.03	4797.94	4805.26	4883.16	5277.36	5330.3	5131.98
O15164	TRIM24	Transcription intermediary factor 1-alpha OS=Homo sapiens GN=TRIM24 PE=1 SV=3	1.09	20	19	53	2.11	0.05	3368.52	3459.63	3276.64	3646	3637.67	3722.36
P68036	UBE2L3	Ubiquitin-conjugating enzyme E2 L3 OS=Homo sapiens GN=UBE2L3 PE=1 SV=1	1.09	8	8	44	2.25	0.04	1768.73	1768.85	1822.12	1898.05	1951.68	1974.95
Q9UKV3	ACIN1	Apoptotic chromatin condensation inducer in the nucleus OS=Homo sapiens GN=ACIN1 PE=1 SV=2	1.1	35	14	100	2.11	0.04	3805.31	3724.94	3724.42	3978.75	4193.68	4192.22
P78310	CXADR	Coxsackievirus and adenovirus receptor OS=Homo sapiens GN=CXADR PE=1 SV=1	1.1	6	6	21	2.57	0.03	2028.93	1978.51	1963.89	2204.9	2220.55	2144.76
Q9Y2H0	DLGAP4	Disks large-associated protein 4 OS=Homo sapiens GN=DLGAP4 PE=1 SV=3	1.1	8	8	21	2.13	0.04	1702.45	1733.89	1645.94	1836.19	1896.99	1841.54
Q99543	DNAJC2	DnaJ homolog subfamily C member 2 OS=Homo sapiens GN=DNAJC2 PE=1 SV=4	1.1	4	4	9	2.27	0.04	770.1	809.7	797.5	884.3	878.1	856.9
Q9H2U2	PPA2	Inorganic pyrophosphatase 2, mitochondrial OS=Homo sapiens GN=PPA2 PE=1 SV=2	1.1	10	8	42	2.29	0.04	2544.38	2589.58	2686.85	2870.73	2903.55	2838.28
Q7LBC6	KDM3B	Lysine-specific demethylase 3B OS=Homo sapiens GN=KDM3B PE=1 SV=2	1.1	32	30	77	2.07	0.05	3100.96	3176.45	3067.82	3453.4	3474.77	3305.61
P34949	MPI	Mannose-6-phosphate isomerase OS=Homo sapiens GN=MPI PE=1 SV=2	1.1	6	6	19	2.19	0.04	785.1	812.2	768.8	878.4	859	857.6
Q86U86	PBRM1	Protein polybromo-1 OS=Homo sapiens GN=PBRM1 PE=1 SV=1	1.1	30	30	82	2.45	0.04	3766.22	3744.87	3611.29	4032.34	4067.14	4152.31
Q9NQG5	RPRD1B	Regulation of nuclear pre-mRNA domain-containing protein 1B OS=Homo sapiens GN=RPRD1B PE=1 SV=1	1.1	10	9	34	2.78	0.03	1717.39	1711.45	1659.23	1849.86	1856.93	1887.94
Q96T23	RSF1	Remodeling and spacing factor 1 OS=Homo sapiens GN=RSF1 PE=1 SV=2	1.1	18	18	45	2.85	0.03	3041.78	3048.75	2968.87	3273.69	3370.39	3310.65
Q5H9R7	PPP6R3	Serine/threonine-protein phosphatase 6 regulatory subunit 3 OS=Homo sapiens GN=PPP6R3 PE=1 SV=2	1.1	11	10	27	2.74	0.03	1974.68	1956.42	1896.86	2123.9	2142.53	2121.99
Q13126	MTAP	S-methyl-5'-thioadenosine phosphorylase OS=Homo sapiens GN=MTAP PE=1 SV=2	1.1	10	8	32	3.54	0.02	2379.26	2329.49	2378.44	2605.06	2582.94	2577.58
Q96EY4	TMA16	Translation machinery-associated protein 16 OS=Homo sapiens GN=TMA16 PE=1 SV=2	1.1	5	5	15	2.87	0.03	527.9	533.6	532.2	572.2	594.5	581.1
Q02878	RPL6	60S ribosomal protein L6 OS=Homo sapiens GN=RPL6 PE=1 SV=3	1.11	22	22	141	2.13	0.04	6349.82	6406.85	6029.41	6989.63	6986.72	6829.67
P18124	RPL7	60S ribosomal protein L7 OS=Homo sapiens GN=RPL7 PE=1 SV=1	1.11	24	24	190	2.39	0.04	7551.25	7879.02	7454	8565.96	8549.95	8375.73
Q02952	AKAP12	A-kinase anchor protein 12 OS=Homo sapiens GN=AKAP12 PE=1 SV=4	1.11	36	36	88	2.16	0.04	6063.35	5959.19	6054.53	6460.81	6891.97	6634.17
Q99700	ATXN2	Ataxin-2 OS=Homo sapiens GN=ATXN2 PE=1 SV=2	1.11	12	11	25	2.24	0.04	1199.49	1131.48	1149.19	1270.78	1313.14	1288.16
O43432	EIF4G3	Eukaryotic translation initiation factor 4 gamma 3 OS=Homo sapiens GN=EIF4G3 PE=1 SV=2	1.11	14	10	34	2.37	0.04	1284.77	1298.74	1292.99	1437.35	1483.31	1393.79
Q9BZK7	TBL1XR1	F-box-like/WD repeat-containing protein TBL1XR1 OS=Homo sapiens GN=TBL1XR1 PE=1 SV=1	1.11	9	5	21	2.57	0.03	982.9	993.7	1031.12	1127.49	1101.54	1114.82
P78347	GTF2I	General transcription factor II-I OS=Homo sapiens GN=GTF2I PE=1 SV=2	1.11	60	60	259	2.2	0.04	15531.4	15163.3	14556.7	16609.3	16814.3	16633.5
P00492	HPRT1	Hypoxanthine-guanine phosphoribosyltransferase OS=Homo sapiens GN=HPRT1 PE=1 SV=2	1.11	3	3	6	2.42	0.04	676.3	673.4	668.1	756.9	753.7	719.7
Q13308	PTK7	Inactive tyrosine-protein kinase 7 OS=Homo sapiens GN=PTK7 PE=1 SV=2	1.11	16	16	43	2.34	0.04	2664.59	2695.62	2676.63	2880.49	3063.79	2976.91
O43847	NRD1	Nardilysin OS=Homo sapiens GN=NRD1 PE=1 SV=2	1.11	13	13	33	2.06	0.05	1276.52	1253.46	1306.87	1452.88	1370.32	1441.74
P35659	DEK	Protein DEK OS=Homo sapiens GN=DEK PE=1 SV=1	1.11	29	21	122	3.5	0.02	8269.59	8250.12	8156.87	9178.86	9226.07	8988.72
Q99575	POP1	Ribonucleases P/MRP protein subunit POP1 OS=Homo sapiens GN=POP1 PE=1 SV=2	1.11	7	7	15	3.02	0.03	597	585.8	578.7	647.5	650.5	665.8
P67775	PPP2CA	Serine/threonine-protein phosphatase 2A catalytic subunit alpha isoform OS=Homo sapiens GN=PPP2CA PE=1 SV=1	1.11	14	2	69	2.21	0.04	1286.29	1264.19	1250.08	1376.89	1451.27	1378.99
Q9Y6A9	SPCS1	Signal peptidase complex subunit 1 OS=Homo sapiens GN=SPCS1 PE=1 SV=4	1.11	2	2	6	2.27	0.04	386.3	388.1	382.6	434.4	412	435.6
P42285	SKIV2L2	Superkiller viralicidic activity 2-like 2 OS=Homo sapiens GN=SKIV2L2 PE=1 SV=3	1.11	34	34	96	2.66	0.03	3640.95	3666.53	3496.75	3979.58	4010.32	4011.98
P46100	ATRX	Transcriptional regulator ATRX OS=Homo sapiens GN=ATRX PE=1 SV=5	1.11	26	26	48	2.96	0.03	2830.22	2791.45	2822.19	3086.81	3189.03	3077.19
P02786	TFRC	Transferrin receptor protein 1 OS=Homo sapiens GN=TFRC PE=1 SV=2	1.11	16	16	48	2.27	0.04	3223.47	3135.11	3104.4	3587.09	3405.85	3499.42
O75643	SNRNP200	U5 small nuclear ribonucleoprotein 200 kDa helicase OS=Homo sapiens GN=SNRNP200 PE=1 SV=2	1.11	92	91	376	2.33	0.04	17525.9	17409.7	16515.1	19064.5	19218.4	19030.2
Q14202	ZMYM3	Zinc finger MYM-type protein 3 OS=Homo sapiens GN=ZMYM3 PE=1 SV=2	1.11	13	12	27	2.61	0.03	1226.9	1243.34	1180.27	1347.62	1355.77	1359.16
P61313	RPL15	60S ribosomal protein L15 OS=Homo sapiens GN=RPL15 PE=1 SV=2	1.12	14	14	57	2.06	0.05	3667.04	3849.89	3653.09	4252.22	4245.15	4037.09
P36578	RPL4	60S ribosomal protein L4 OS=Homo sapiens GN=RPL4 PE=1 SV=5	1.12	34	34	172	2.97	0.03	10510.2	10421	10241.9	11384.6	11598.9	11808.2
Q96KP4	CNDP2	Cytosolic non-specific dipeptidase OS=Homo sapiens GN=CNDP2 PE=1 SV=2	1.12	25	25	118	2.53	0.03	6185.61	5937.75	6201.49	6798.03	6929.33	6708.62
P24534	EEF1B2	Elongation factor 1-beta OS=Homo sapiens GN=EEF1B2 PE=1 SV=3	1.12	15	11	99	3.02	0.03	4747.99	4822.95	4908.27	5430.24	5318.12	5480.15
P55010	EIF5	Eukaryotic translation initiation factor 5 OS=Homo sapiens GN=EIF5 PE=1 SV=2	1.12	23	23	59	2.83	0.03	4055.6	4114.21	4104.81	4445.72	4633.54	4622.32
Q14157-5	UBAP2L	Isoform 5 of Ubiquitin-associated protein 2-like OS=Homo sapiens GN=UBAP2L	1.12	16	1	33	2.68	0.03	1666.96	1706.59	1674.37	1828.7	1914.03	1892.66
P55209	NAP1L1	Nucleosome assembly protein 1-like 1 OS=Homo sapiens GN=NAP1L1 PE=1 SV=1	1.12	16	15	104	3.09	0.03	5239.45	5288.34	5286.51	5833.72	6067.56	5862.09
P36969	GPX4	Phospholipid hydroperoxide glutathione peroxidase, mitochondrial OS=Homo sapiens GN=GPX4 PE=1 SV=3	1.12	10	10	38	3.58	0.02	2825.52	2825.32	2774.09	3174.91	3102.47	3130.98
O94906	PRPF6	Pre-mRNA-processing factor 6 OS=Homo sapiens GN=PRPF6 PE=1 SV=1	1.12	34	34	112	2.25	0.04	6286.76	6253.29	5966.63	6906.31	6757.15	7061.21
P17844	DDX5	Probable ATP-dependent RNA helicase DDX5 OS=Homo sapiens GN=DDX5 PE=1 SV=1	1.12	45	35	221	2.12	0.04	5683.25	5621.35	5603.84	6541.02	6269.35	6070.92
P49590	HARS2	Probable histidine--tRNA ligase, mitochondrial OS=Homo sapiens GN=HARS2 PE=1 SV=1	1.12	7	2	16	2.04	0.05	163.7	173.8	174.6	194.5	186.7	193.1
Q9UL18	AGO1	Protein argonaute-1 OS=Homo sapiens GN=AGO1 PE=1 SV=3	1.12	14	11	25	2.02	0.05	1787.96	1820.98	1850.76	2021.35	1973.85	2129.06
Q13177	PAK2	Serine/threonine-protein kinase PAK 2 OS=Homo sapiens GN=PAK2 PE=1 SV=3	1.12	23	19	88	2.38	0.04	7032.88	6797.55	6910.62	7642.35	7948.13	7544.45
Q13362	PPP2R5C	Serine/threonine-protein phosphatase 2A 56 kDa regulatory subunit gamma isoform OS=Homo sapiens GN=PPP2R5C PE=1 SV=3	1.12	16	7	49	2.49	0.03	319	314.9	307.3	359.3	342.5	350.5
P67936	TPM4	Tropomyosin alpha-4 chain OS=Homo sapiens GN=TPM4 PE=1 SV=3	1.12	34	18	166	2.04	0.05	12052.1	11476.5	12292.6	13182.2	13245.4	13742
P62753	RPS6	40S ribosomal protein S6 OS=Homo sapiens GN=RPS6 PE=1 SV=1	1.13	16	16	100	4.16	0.03	6780.14	6715.6	6616.72	7609.05	7597.98	7566.45
P63173	RPL38	60S ribosomal protein L38 OS=Homo sapiens GN=RPL38 PE=1 SV=2	1.13	2	1	23	2.67	0.03	199.6	209.1	203.4	234	230.8	225.7
P46777	RPL5	60S ribosomal protein L5 OS=Homo sapiens GN=RPL5 PE=1 SV=3	1.13	24	24	160	4.23	0.04	10567.9	10700.6	10477.5	11968	11857.4	11935.7
O75821	EIF3G	Eukaryotic translation initiation factor 3 subunit G OS=Homo sapiens GN=EIF3G PE=1 SV=2	1.13	14	14	35	2.02	0.05	2662.38	2652.43	2483.74	2884.09	3034.62	2927.8
Q96CU9	FOXRED1	FAD-dependent oxidoreductase domain-containing protein 1 OS=Homo sapiens GN=FOXRED1 PE=1 SV=2	1.13	5	5	11	2.1	0.05	483	495.3	482.6	568	525.8	552.7
Q13630	TSTA3	GDP-L-fucose synthase OS=Homo sapiens GN=TSTA3 PE=1 SV=1	1.13	3	3	10	2.94	0.03	1137.78	1169.28	1193.6	1309.5	1321.72	1308.32
P60983	GMFB	Glia maturation factor beta OS=Homo sapiens GN=GMFB PE=1 SV=2	1.13	4	4	17	2.6	0.03	1702.45	1703.52	1787.09	1921.21	1964.85	1959.27
O75879	GATB	Glutamyl-tRNA(Gln) amidotransferase subunit B, mitochondrial OS=Homo sapiens GN=GATB PE=1 SV=1	1.13	2	2	4	2.21	0.04	423.9	417.5	412.8	453	472.1	487.2
O75446	SAP30	Histone deacetylase complex subunit SAP30 OS=Homo sapiens GN=SAP30 PE=1 SV=1	1.13	5	5	12	3.4	0.02	356.6	363.8	365.2	409.8	401.8	413
Q12905	ILF2	Interleukin enhancer-binding factor 2 OS=Homo sapiens GN=ILF2 PE=1 SV=2	1.13	21	21	134	2.34	0.04	8646.5	8444.52	8200.52	9384.73	9847.9	9421.88
Q9UKD2	MRTO4	mRNA turnover protein 4 homolog OS=Homo sapiens GN=MRTO4 PE=1 SV=2	1.13	9	9	30	3.29	0.03	2268.78	2251.23	2275.55	2525.23	2547.91	2625.36
P35658	NUP214	Nuclear pore complex protein Nup214 OS=Homo sapiens GN=NUP214 PE=1 SV=2	1.13	25	24	47	2.21	0.04	2754.17	2619.18	2631.74	2948.16	2983.52	3114.53
Q9BXS6	NUSAP1	Nucleolar and spindle-associated protein 1 OS=Homo sapiens GN=NUSAP1 PE=1 SV=1	1.13	6	6	13	2.64	0.03	636.6	603.7	620.7	689.7	707.2	711.3
P22392	NME2	Nucleoside diphosphate kinase B OS=Homo sapiens GN=NME2 PE=1 SV=1	1.13	13	9	75	2.2	0.04	5125.58	4772.4	5059.92	5553.19	5651.04	5627.19
Q9UNP9	PPIE	Peptidyl-prolyl cis-trans isomerase E OS=Homo sapiens GN=PPIE PE=1 SV=1	1.13	8	8	24	2.73	0.03	1826.54	1792.06	1761.39	2048.85	2036.96	1969.34
Q9Y383	LUC7L2	Putative RNA-binding protein Luc7-like 2 OS=Homo sapiens GN=LUC7L2 PE=1 SV=2	1.13	20	16	79	2.05	0.05	3839.49	3714.11	3804	4097.14	4322.65	4451.57
Q14692	BMS1	Ribosome biogenesis protein BMS1 homolog OS=Homo sapiens GN=BMS1 PE=1 SV=1	1.13	9	9	23	2.21	0.04	1626.55	1617.44	1527.44	1820.85	1758.59	1789.45
O15042	U2SURP	U2 snRNP-associated SURP motif-containing protein OS=Homo sapiens GN=U2SURP PE=1 SV=2	1.13	23	21	62	2.44	0.04	2258.74	2200.17	2229.96	2433.98	2590.83	2559.06
Q86UP3	ZFHX4	Zinc finger homeobox protein 4 OS=Homo sapiens GN=ZFHX4 PE=1 SV=1	1.13	5	5	8	2.14	0.04	138.6	141.8	136.4	154.2	163.5	152.8
Q9H857	NT5DC2	5'-nucleotidase domain-containing protein 2 OS=Homo sapiens GN=NT5DC2 PE=1 SV=1	1.14	17	3	57	2.31	0.04	2434.99	2438.37	2296.15	2754.17	2657.58	2754.74
P18621	RPL17	60S ribosomal protein L17 OS=Homo sapiens GN=RPL17 PE=1 SV=3	1.14	12	11	88	2.54	0.03	6714.67	6500.34	6614.42	7415.35	7393.8	7812.13
P62888	RPL30	60S ribosomal protein L30 OS=Homo sapiens GN=RPL30 PE=1 SV=2	1.14	10	10	138	2.11	0.05	8265.58	7786.18	7762.47	8759.3	9147.74	9276.73
P35222	CTNNB1	Catenin beta-1 OS=Homo sapiens GN=CTNNB1 PE=1 SV=1	1.14	24	22	118	2.74	0.03	5526.69	5352.14	5262.75	6093.69	6044.47	6260.66
Q13561	DCTN2	Dynactin subunit 2 OS=Homo sapiens GN=DCTN2 PE=1 SV=4	1.14	18	18	68	2.01	0.05	3303.78	3394.3	3464.9	3915.28	3996.16	3681.3
O60282	KIF5C	Kinesin heavy chain isoform 5C OS=Homo sapiens GN=KIF5C PE=1 SV=1	1.14	27	15	99	2.51	0.03	2291.54	2235.84	2239.87	2520.51	2535.93	2678.48
Q71RC2	LARP4	La-related protein 4 OS=Homo sapiens GN=LARP4 PE=1 SV=3	1.14	7	7	14	2.27	0.04	791.6	790.9	809.7	880.2	893.1	946.1
Q9UHB6	LIMA1	LIM domain and actin-binding protein 1 OS=Homo sapiens GN=LIMA1 PE=1 SV=1	1.14	11	11	23	3.95	0.02	1501.41	1470.2	1480.43	1706.94	1701.63	1672.97
P53779	MAPK10	Mitogen-activated protein kinase 10 OS=Homo sapiens GN=MAPK10 PE=1 SV=2	1.14	6	1	16	2.1	0.05	1153.9	1240.41	1185.68	1318.61	1393.89	1385.8
P22234	PAICS	Multifunctional protein ADE2 OS=Homo sapiens GN=PAICS PE=1 SV=3	1.14	33	33	223	2.14	0.04	12462.5	11887	11597.3	13301.5	13976.4	13603.6
Q9Y5A7	NUB1	NEDD8 ultimate buster 1 OS=Homo sapiens GN=NUB1 PE=1 SV=2	1.14	2	2	4	2.99	0.03	334.6	346.4	347.8	397.7	385	391.7
Q00688	FKBP3	Peptidyl-prolyl cis-trans isomerase FKBP3 OS=Homo sapiens GN=FKBP3 PE=1 SV=1	1.14	16	16	71	2.17	0.04	5224.22	4929.07	4935.91	5556.27	5875.52	5743.44
P61289	PSME3	Proteasome activator complex subunit 3 OS=Homo sapiens GN=PSME3 PE=1 SV=1	1.14	13	13	36	2.37	0.04	2316.77	2237.08	2336.45	2716.63	2603.79	2551.8
O95825	CRYZL1	Quinone oxidoreductase-like protein 1 OS=Homo sapiens GN=CRYZL1 PE=1 SV=2	1.14	5	5	10	3.37	0.02	938.8	947	915	1070.3	1049.07	1061.43
Q15257	PPP2R4	Serine/threonine-protein phosphatase 2A activator OS=Homo sapiens GN=PPP2R4 PE=1 SV=3	1.14	12	12	48	2.31	0.04	1800.9	1713.35	1674.02	1978.24	1995.31	1937.12
Q15428	SF3A2	Splicing factor 3A subunit 2 OS=Homo sapiens GN=SF3A2 PE=1 SV=2	1.14	12	12	48	3.18	0.03	3046.63	2972.99	3000.94	3410.1	3491.67	3358.5
Q9NTJ3	SMC4	Structural maintenance of chromosomes protein 4 OS=Homo sapiens GN=SMC4 PE=1 SV=2	1.14	37	37	95	4.07	0.02	7010.98	6989.63	6845.31	7936.57	7937.67	7868.65
Q9NZ01	TECR	Very-long-chain enoyl-CoA reductase OS=Homo sapiens GN=TECR PE=1 SV=1	1.14	5	5	12	2.65	0.03	399.8	408.1	397.1	455.3	472.4	445.8
P18077	RPL35A	60S ribosomal protein L35a OS=Homo sapiens GN=RPL35A PE=1 SV=2	1.15	10	10	49	2.28	0.04	3410.1	3506.22	3435.97	4096.57	4005.32	3785.06
Q9HC35	EML4	Echinoderm microtubule-associated protein-like 4 OS=Homo sapiens GN=EML4 PE=1 SV=3	1.15	22	22	60	2.43	0.04	3379.75	3339.46	3439.54	3729.59	3945.79	3992.56
Q7Z2Z2	EFTUD1	Elongation factor Tu GTP-binding domain-containing protein 1 OS=Homo sapiens GN=EFTUD1 PE=1 SV=2	1.15	9	9	22	2.08	0.05	530.1	522.3	505.9	628.9	592.8	576.1
Q9UBL3	ASH2L	Set1/Ash2 histone methyltransferase complex subunit ASH2 OS=Homo sapiens GN=ASH2L PE=1 SV=1	1.15	9	9	24	2.42	0.04	1103.06	1092.41	1031.98	1248.69	1253.72	1211.69
Q9UQE7	SMC3	Structural maintenance of chromosomes protein 3 OS=Homo sapiens GN=SMC3 PE=1 SV=2	1.15	54	54	187	2.63	0.03	11608.5	11259.9	11031.2	13089.3	13262.8	12650.4
Q6PGP7	TTC37	Tetratricopeptide repeat protein 37 OS=Homo sapiens GN=TTC37 PE=1 SV=1	1.15	14	14	29	2.92	0.03	1603.38	1645.6	1660.15	1938.47	1846.4	1883.24
P46782	RPS5	40S ribosomal protein S5 OS=Homo sapiens GN=RPS5 PE=1 SV=4	1.16	18	18	119	2.32	0.04	6856.71	6960.14	6445.16	7746.34	7739.9	8013.96
P29762	CRABP1	Cellular retinoic acid-binding protein 1 OS=Homo sapiens GN=CRABP1 PE=1 SV=2	1.16	16	14	168	2.17	0.04	11833.6	11138	11550	12867.1	13321.8	13952.1
Q9UPN9	TRIM33	E3 ubiquitin-protein ligase TRIM33 OS=Homo sapiens GN=TRIM33 PE=1 SV=3	1.16	10	3	26	3.02	0.03	812.8	824	788.4	936.6	958.5	922.2
Q15075	EEA1	Early endosome antigen 1 OS=Homo sapiens GN=EEA1 PE=1 SV=2	1.16	17	17	34	2.37	0.04	1731.97	1714.65	1801.52	1996.97	2122.43	1988.55
Q7Z4S6	KIF21A	Kinesin-like protein KIF21A OS=Homo sapiens GN=KIF21A PE=1 SV=2	1.16	32	31	90	2.28	0.04	2632.29	2660.35	2532.59	2979.18	3160.42	2938.37
Q86U70	LDB1	LIM domain-binding protein 1 OS=Homo sapiens GN=LDB1 PE=1 SV=2	1.16	7	7	18	2.11	0.05	610.7	634	575.3	689.1	713.2	715.4
Q6Y7W6	GIGYF2	PERQ amino acid-rich with GYF domain-containing protein 2 OS=Homo sapiens GN=GIGYF2 PE=1 SV=1	1.16	17	17	73	3.41	0.02	1595.73	1561.37	1524.16	1818.21	1810.79	1800.77
Q8NEB9	PIK3C3	Phosphatidylinositol 3-kinase catalytic subunit type 3 OS=Homo sapiens GN=PIK3C3 PE=1 SV=1	1.16	5	5	9	2.34	0.04	508.6	539.9	550.9	610.7	613.5	629.2
Q7Z589	EMSY	Protein EMSY OS=Homo sapiens GN=EMSY PE=1 SV=2	1.16	3	3	7	2.54	0.03	57.3	61.5	58.1	68.2	67.8	69.7
O60502	MGEA5	Protein O-GlcNAcase OS=Homo sapiens GN=MGEA5 PE=1 SV=2	1.16	20	20	54	2.52	0.03	2455.33	2518.94	2409.64	2747.87	2900.33	2921.11
Q9UBT2	UBA2	SUMO-activating enzyme subunit 2 OS=Homo sapiens GN=UBA2 PE=1 SV=2	1.16	34	34	174	3.15	0.03	8062.99	7898.7	7895.97	8980.62	9411.44	9318.62
O60315	ZEB2	Zinc finger E-box-binding homeobox 2 OS=Homo sapiens GN=ZEB2 PE=1 SV=1	1.16	9	8	21	2.13	0.04	653.5	654.7	695.5	806.9	777.5	747
P62081	RPS7	40S ribosomal protein S7 OS=Homo sapiens GN=RPS7 PE=1 SV=1	1.17	15	15	118	2.78	0.03	7358.52	7109.34	7013.89	8291.4	8652.49	8234.13
P30566	ADSL	Adenylosuccinate lyase OS=Homo sapiens GN=ADSL PE=1 SV=2	1.17	18	18	52	3.04	0.03	3162.17	3148.17	3212.32	3817.47	3602.79	3742.02
Q676U5	ATG16L1	Autophagy-related protein 16-1 OS=Homo sapiens GN=ATG16L1 PE=1 SV=2	1.17	2	2	3	2.39	0.04	582	601.5	568.1	666	710.1	670.5
O43491	EPB41L2	Band 4.1-like protein 2 OS=Homo sapiens GN=EPB41L2 PE=1 SV=1	1.17	28	20	70	2.22	0.04	3523.52	3262.13	3298.51	3804	4032.34	3980.68
Q9UNS2	COPS3	COP9 signalosome complex subunit 3 OS=Homo sapiens GN=COPS3 PE=1 SV=3	1.17	10	10	27	3.6	0.03	1729.93	1710.14	1698.8	1958.18	2014.63	2035.55
P13073	COX4I1	Cytochrome c oxidase subunit 4 isoform 1, mitochondrial OS=Homo sapiens GN=COX4I1 PE=1 SV=1	1.17	13	13	58	2.9	0.03	2623.54	2655.74	2646	3207.2	3023.7	3038.41
P10606	COX5B	Cytochrome c oxidase subunit 5B, mitochondrial OS=Homo sapiens GN=COX5B PE=1 SV=2	1.17	7	7	32	2.14	0.04	1912.04	1893.19	1760.66	2129.35	2251.55	2142.68
Q16531	DDB1	DNA damage-binding protein 1 OS=Homo sapiens GN=DDB1 PE=1 SV=1	1.17	45	45	160	3.71	0.03	9931.53	9708.28	9597.88	11306	11355.5	11550.8
P52701	MSH6	DNA mismatch repair protein Msh6 OS=Homo sapiens GN=MSH6 PE=1 SV=2	1.17	36	36	140	2.36	0.04	7705.11	7443.16	7083.76	8472.66	8668.1	8783.01
Q9Y248	GINS2	DNA replication complex GINS protein PSF2 OS=Homo sapiens GN=GINS2 PE=1 SV=1	1.17	4	4	12	2.03	0.05	675.6	645	606.6	749.3	762.9	735.2
Q9BXW9-2	FANCD2	Isoform 2 of Fanconi anemia group D2 protein OS=Homo sapiens GN=FANCD2	1.17	10	10	16	2.04	0.05	638.5	653.1	695.1	808.2	764.5	752.5
P15531	NME1	Nucleoside diphosphate kinase A OS=Homo sapiens GN=NME1 PE=1 SV=1	1.17	9	5	93	2.23	0.04	2761.81	2713.99	2865.76	3372.03	3322.61	3104.4
P48739	PITPNB	Phosphatidylinositol transfer protein beta isoform OS=Homo sapiens GN=PITPNB PE=1 SV=2	1.17	12	10	43	2.55	0.03	2810.48	2688.71	2659.98	3071.23	3207.87	3243.42
Q92734	TFG	Protein TFG OS=Homo sapiens GN=TFG PE=1 SV=2	1.17	10	10	44	2.4	0.04	2054.26	1918.95	1955.74	2268.46	2404.3	2292.97
O15498	YKT6	Synaptobrevin homolog YKT6 OS=Homo sapiens GN=YKT6 PE=1 SV=1	1.17	6	6	30	2.01	0.05	2230.73	2105.43	2179.23	2396.48	2563.5	2636.48
P51398	DAP3	28S ribosomal protein S29, mitochondrial OS=Homo sapiens GN=DAP3 PE=1 SV=1	1.18	5	5	15	2.47	0.03	779.2	752.4	745.3	941.7	875.5	879.4
Q9H0D6	XRN2	5'-3' exoribonuclease 2 OS=Homo sapiens GN=XRN2 PE=1 SV=1	1.18	14	14	44	3.11	0.03	2570.08	2615.92	2585.09	3024.33	2977.12	3152.11
P62906	RPL10A	60S ribosomal protein L10a OS=Homo sapiens GN=RPL10A PE=1 SV=2	1.18	15	15	94	2.31	0.04	5081.01	5014.53	4652.85	5676.16	5852.75	5834.12
Q8N3U4	STAG2	Cohesin subunit SA-2 OS=Homo sapiens GN=STAG2 PE=1 SV=3	1.18	14	2	40	2.58	0.03	1404.95	1385.6	1394.95	1707.65	1652.23	1571.25
Q86VX2	COMMD7	COMM domain-containing protein 7 OS=Homo sapiens GN=COMMD7 PE=1 SV=2	1.18	2	2	12	2.3	0.04	188.6	191.4	180.5	231.9	216.3	215
P39748	FEN1	Flap endonuclease 1 OS=Homo sapiens GN=FEN1 PE=1 SV=1	1.18	19	19	92	2.22	0.04	5751.01	5567.83	5291.28	6744.99	6440.69	6342.78
O96028	WHSC1	Histone-lysine N-methyltransferase NSD2 OS=Homo sapiens GN=WHSC1 PE=1 SV=1	1.18	29	29	61	2.98	0.03	3141.85	3168.75	3002.4	3702.8	3680.28	3588.84
Q15746	MYLK	Myosin light chain kinase, smooth muscle OS=Homo sapiens GN=MYLK PE=1 SV=4	1.18	6	6	11	2.11	0.05	502.2	450.4	485.2	571.7	568.2	554.9
P25789	PSMA4	Proteasome subunit alpha type-4 OS=Homo sapiens GN=PSMA4 PE=1 SV=1	1.18	15	15	73	3.13	0.03	4903.85	4681.32	4785.98	5703.77	5774.98	5540.88
Q9GZU8	FAM192A	Protein FAM192A OS=Homo sapiens GN=FAM192A PE=1 SV=1	1.18	5	5	7	2.04	0.05	803.8	730.6	734.2	890.8	911	865.9
Q12974	PTP4A2	Protein tyrosine phosphatase type IVA 2 OS=Homo sapiens GN=PTP4A2 PE=1 SV=1	1.18	3	2	7	2.82	0.03	489.3	484.6	482.8	582.7	549.5	587.5
Q9ULC3	RAB23	Ras-related protein Rab-23 OS=Homo sapiens GN=RAB23 PE=1 SV=1	1.18	4	4	10	2.79	0.03	703.3	679.3	660.5	785.1	816.9	801.5
Q9UBE0	SAE1	SUMO-activating enzyme subunit 1 OS=Homo sapiens GN=SAE1 PE=1 SV=1	1.18	21	21	94	2.43	0.04	6513.87	6246.79	6223.02	7149.37	7722.22	7599.03
Q92552	MRPS27	28S ribosomal protein S27, mitochondrial OS=Homo sapiens GN=MRPS27 PE=1 SV=3	1.19	8	8	17	2.94	0.03	591.9	585	596.8	721.6	677.4	719.2
P08237	PFKM	ATP-dependent 6-phosphofructokinase, muscle type OS=Homo sapiens GN=PFKM PE=1 SV=2	1.19	28	26	104	2.95	0.03	5494.6	5586.39	5423.84	6333.99	6580.13	6767.94
P30046	DDT	D-dopachrome decarboxylase OS=Homo sapiens GN=DDT PE=1 SV=3	1.19	2	2	8	2.03	0.05	542.3	494	501.1	585.7	609.9	634.8
P33991	MCM4	DNA replication licensing factor MCM4 OS=Homo sapiens GN=MCM4 PE=1 SV=5	1.19	46	45	195	2.06	0.05	9617.19	9090.85	8565.96	10835.7	10561.3	11174.3
P78527	PRKDC	DNA-dependent protein kinase catalytic subunit OS=Homo sapiens GN=PRKDC PE=1 SV=3	1.19	201	201	953	3.27	0.03	45192.6	45167.6	42962.8	52911.7	52477.1	52823.8
Q16643	DBN1	Drebrin OS=Homo sapiens GN=DBN1 PE=1 SV=4	1.19	30	30	175	2.14	0.04	8234.7	7643.94	8055.17	9089.59	9417.97	9940.48
O60858	TRIM13	E3 ubiquitin-protein ligase TRIM13 OS=Homo sapiens GN=TRIM13 PE=1 SV=2	1.19	2	2	3	2.33	0.04	223.6	243	242.9	276.5	289.3	279.8
P56159	GFRA1	GDNF family receptor alpha-1 OS=Homo sapiens GN=GFRA1 PE=2 SV=2	1.19	5	5	11	2.62	0.03	776.3	732.2	728.2	869.1	879.3	913.6
Q9P2T1	GMPR2	GMP reductase 2 OS=Homo sapiens GN=GMPR2 PE=1 SV=1	1.19	7	7	14	3.35	0.03	507.9	488.1	495.9	601.6	596.8	578.8
P10412	HIST1H1E	Histone H1.4 OS=Homo sapiens GN=HIST1H1E PE=1 SV=2	1.19	29	9	372	2.31	0.04	18074.9	18072.4	19415.2	21165.1	22364.2	22468.2
Q9Y3D2	MSRB2	Methionine-R-sulfoxide reductase B2, mitochondrial OS=Homo sapiens GN=MSRB2 PE=2 SV=2	1.19	3	3	6	2.07	0.05	159.8	147.9	160.9	190.8	189.9	177.1
P46821	MAP1B	Microtubule-associated protein 1B OS=Homo sapiens GN=MAP1B PE=1 SV=2	1.19	112	111	581	2.31	0.04	41953.4	39035.5	38378.2	46017.7	47627.3	48252
Q9H307	PNN	Pinin OS=Homo sapiens GN=PNN PE=1 SV=4	1.19	25	24	79	2.31	0.04	5128.07	4810.93	4781.34	5584.06	5929.93	5945.98
Q9P0V9	SEPT10	Septin-10 OS=Homo sapiens GN=SEPT10 PE=1 SV=2	1.19	9	6	29	2.11	0.04	414.9	397.2	371.3	464.6	481.6	460.7
P37837	TALDO1	Transaldolase OS=Homo sapiens GN=TALDO1 PE=1 SV=2	1.19	19	19	126	2.44	0.04	7451.94	6870.98	6850.53	8270.16	8528.64	8459.75
Q92618	ZNF516	Zinc finger protein 516 OS=Homo sapiens GN=ZNF516 PE=1 SV=1	1.19	11	11	24	2.27	0.04	1095.52	1098.41	1088.1	1224.52	1346.78	1349.58
Q92665	MRPS31	28S ribosomal protein S31, mitochondrial OS=Homo sapiens GN=MRPS31 PE=1 SV=3	1.2	4	4	6	2.7	0.03	138.4	147.9	146.4	176.8	168.4	172.3
Q9Y3B7	MRPL11	39S ribosomal protein L11, mitochondrial OS=Homo sapiens GN=MRPL11 PE=1 SV=1	1.2	3	3	8	4.22	0.03	371.8	364.5	373.4	440.7	450.3	440.8
P62249	RPS16	40S ribosomal protein S16 OS=Homo sapiens GN=RPS16 PE=1 SV=2	1.2	14	14	97	2.07	0.05	7233.61	7197.6	7229.1	8216.45	8426.98	9274.8
P07311	ACYP1	Acylphosphatase-1 OS=Homo sapiens GN=ACYP1 PE=1 SV=2	1.2	3	3	9	3.21	0.03	744.7	761.5	753.6	877.2	896	930.1
Q9Y6K1	DNMT3A	DNA (cytosine-5)-methyltransferase 3A OS=Homo sapiens GN=DNMT3A PE=1 SV=4	1.2	10	7	21	2.99	0.03	707.7	721.2	679.2	836.3	831.5	864.7
P18858	LIG1	DNA ligase 1 OS=Homo sapiens GN=LIG1 PE=1 SV=1	1.2	19	19	50	2.77	0.03	2772.75	2730.41	2692.82	3424.79	3160.2	3285.73
Q96T88	UHRF1	E3 ubiquitin-protein ligase UHRF1 OS=Homo sapiens GN=UHRF1 PE=1 SV=1	1.2	20	18	41	2.19	0.04	1638.55	1643.55	1482.17	1900.02	1926.28	1878.81
P16401	HIST1H1B	Histone H1.5 OS=Homo sapiens GN=HIST1H1B PE=1 SV=3	1.2	27	18	344	2.51	0.03	15147.6	14466.2	14296.8	17014.8	17473.7	18410
Q16773	CCBL1	Kynurenine--oxoglutarate transaminase 1 OS=Homo sapiens GN=CCBL1 PE=1 SV=1	1.2	2	2	4	2.18	0.04	182.5	200.3	192	220.9	239.6	230.9
Q6UXK5	LRRN1	Leucine-rich repeat neuronal protein 1 OS=Homo sapiens GN=LRRN1 PE=1 SV=1	1.2	6	6	12	2.02	0.05	811	728.6	783.2	927.2	893.1	968.7
Q14980	NUMA1	Nuclear mitotic apparatus protein 1 OS=Homo sapiens GN=NUMA1 PE=1 SV=2	1.2	116	29	356	2.34	0.04	16547.2	15918.3	15550.8	18256.2	19894.8	19608.6
O15381	NVL	Nuclear valosin-containing protein-like OS=Homo sapiens GN=NVL PE=1 SV=1	1.2	5	5	10	2.6	0.03	243.5	242.4	224.2	282.4	284	288.3
P40855	PEX19	Peroxisomal biogenesis factor 19 OS=Homo sapiens GN=PEX19 PE=1 SV=1	1.2	9	7	30	3.25	0.03	924.8	907	896.3	1070.08	1129.37	1085.69
Q9BY42	RTFDC1	Protein RTF2 homolog OS=Homo sapiens GN=RTFDC1 PE=1 SV=3	1.2	3	3	6	2.17	0.04	541.1	537.5	503.1	604.6	631	663.3
Q9UJQ4	SALL4	Sal-like protein 4 OS=Homo sapiens GN=SALL4 PE=1 SV=1	1.2	17	16	46	2.93	0.03	1565.06	1525.32	1627.68	1918.95	1887.03	1846.14
Q5TAX3	ZCCHC11	Terminal uridylyltransferase 4 OS=Homo sapiens GN=ZCCHC11 PE=1 SV=3	1.2	7	7	11	2.61	0.03	498.6	460	485.9	580.2	563	585.2
Q99598	TSNAX	Translin-associated protein X OS=Homo sapiens GN=TSNAX PE=1 SV=1	1.2	5	5	12	2.28	0.04	1408.55	1389.26	1522.37	1691.05	1776.35	1698.92
P62253	UBE2G1	Ubiquitin-conjugating enzyme E2 G1 OS=Homo sapiens GN=UBE2G1 PE=1 SV=3	1.2	3	3	9	3.66	0.02	244.9	244.1	246.8	288.9	302.1	291.1
O75717	WDHD1	WD repeat and HMG-box DNA-binding protein 1 OS=Homo sapiens GN=WDHD1 PE=1 SV=1	1.2	16	16	45	2.83	0.03	3177.33	3189.91	3015.54	3663.99	3769.09	3866.73
P46783	RPS10	40S ribosomal protein S10 OS=Homo sapiens GN=RPS10 PE=1 SV=1	1.21	20	18	126	2.79	0.03	4908.95	4739.11	5100.07	5807.09	5922.54	6071.76
P62750	RPL23A	60S ribosomal protein L23a OS=Homo sapiens GN=RPL23A PE=1 SV=1	1.21	13	13	107	3	0.03	7659.32	7519.39	7722.76	9511.78	9419.93	8887.73
Q15003	NCAPH	Condensin complex subunit 2 OS=Homo sapiens GN=NCAPH PE=1 SV=3	1.21	9	9	29	3.41	0.02	951.3	929.3	985.2	1156.62	1150.62	1169.52
Q14566	MCM6	DNA replication licensing factor MCM6 OS=Homo sapiens GN=MCM6 PE=1 SV=1	1.21	48	48	199	2.08	0.05	11522.8	10730.3	10036	12998	13164.8	13010.6
O60216	RAD21	Double-strand-break repair protein rad21 homolog OS=Homo sapiens GN=RAD21 PE=1 SV=2	1.21	13	13	38	2.06	0.05	1674.95	1576.27	1511.33	1833.77	1929.22	2012.68
Q9H3P2	NELFA	Negative elongation factor A OS=Homo sapiens GN=NELFA PE=1 SV=3	1.21	11	11	40	2.73	0.03	1044.57	1002.2	1085.92	1233.04	1279.09	1274.4
P26367	PAX6	Paired box protein Pax-6 OS=Homo sapiens GN=PAX6 PE=1 SV=2	1.21	5	5	9	2.32	0.04	665.9	603.1	670.1	778.9	787.5	786.7
P11171	EPB41	Protein 4.1 OS=Homo sapiens GN=EPB41 PE=1 SV=4	1.21	24	21	58	2.74	0.03	1722.16	1601.49	1679.02	2041.2	2055.4	1959.81
Q9H2K0	MTIF3	Translation initiation factor IF-3, mitochondrial OS=Homo sapiens GN=MTIF3 PE=1 SV=4	1.21	2	2	2	3.07	0.03	342.6	343.6	324.7	408.4	412.8	398.9
P62851	RPS25	40S ribosomal protein S25 OS=Homo sapiens GN=RPS25 PE=1 SV=1	1.22	8	8	39	2.11	0.05	762.1	847.7	801.7	930.1	1005.9	1003.7
P13798	APEH	Acylamino-acid-releasing enzyme OS=Homo sapiens GN=APEH PE=1 SV=4	1.22	16	16	57	2.37	0.04	3332.99	3293.49	3528.89	3968.56	4066.86	4332.85
Q9C0B1	FTO	Alpha-ketoglutarate-dependent dioxygenase FTO OS=Homo sapiens GN=FTO PE=1 SV=3	1.22	10	10	38	2.16	0.04	1163.54	1120.71	1041.61	1368.9	1404.27	1299.73
Q9HAF1	MEAF6	Chromatin modification-related protein MEAF6 OS=Homo sapiens GN=MEAF6 PE=1 SV=1	1.22	2	2	4	2.33	0.04	129.6	130.8	126.1	166	157.5	148.1
Q5JSL3	DOCK11	Dedicator of cytokinesis protein 11 OS=Homo sapiens GN=DOCK11 PE=1 SV=2	1.22	4	3	11	3.29	0.03	414	397.7	422.4	508.3	502.3	494.5
O75937	DNAJC8	DnaJ homolog subfamily C member 8 OS=Homo sapiens GN=DNAJC8 PE=1 SV=2	1.22	13	13	42	2.07	0.05	2634.11	2387.36	2336.77	2902.14	3082.32	2969.08
P26378	ELAVL4	ELAV-like protein 4 OS=Homo sapiens GN=ELAVL4 PE=1 SV=2	1.22	10	1	44	2.05	0.05	1403.1	1233.04	1257.99	1580.98	1548.87	1612.41
P30419	NMT1	Glycylpeptide N-tetradecanoyltransferase 1 OS=Homo sapiens GN=NMT1 PE=1 SV=2	1.22	11	10	56	2.32	0.04	2208.73	2159.83	1984.42	2515.97	2604.88	2611.93
O60832	DKC1	H/ACA ribonucleoprotein complex subunit 4 OS=Homo sapiens GN=DKC1 PE=1 SV=3	1.22	12	12	57	2.85	0.03	3137.72	2934.1	2895.11	3643.48	3619.06	3656.38
O14979	HNRNPDL	Heterogeneous nuclear ribonucleoprotein D-like OS=Homo sapiens GN=HNRNPDL PE=1 SV=3	1.22	23	8	175	2.23	0.04	10262.5	10093.9	9547.45	12501.4	12569.1	11453.5
Q92522	H1FX	Histone H1x OS=Homo sapiens GN=H1FX PE=1 SV=1	1.22	15	15	128	2.58	0.03	10520.4	9942.55	9767.68	11800	12396.1	12550
Q9H6Z4	RANBP3	Ran-binding protein 3 OS=Homo sapiens GN=RANBP3 PE=1 SV=1	1.22	10	3	29	2.62	0.03	2405.97	2220.09	2223.47	2724.92	2791.65	2842.02
Q969G3	SMARCE1	SWI/SNF-related matrix-associated actin-dependent regulator of chromatin subfamily E member 1 OS=Homo sapiens GN=SMARCE1 PE=1 SV=2	1.22	18	17	73	2.79	0.03	3692.8	3617.31	3481.03	4246.62	4557.73	4414.7
Q9NWY4	C4orf27	UPF0609 protein C4orf27 OS=Homo sapiens GN=C4orf27 PE=1 SV=2	1.22	7	6	16	3.27	0.03	541.8	537.7	569.4	663.4	680.7	666.5
P47914	RPL29	60S ribosomal protein L29 OS=Homo sapiens GN=RPL29 PE=1 SV=2	1.23	6	6	36	2.28	0.04	1265.07	1213.11	1230.13	1436.86	1509.55	1623.51
P52435	POLR2J	DNA-directed RNA polymerase II subunit RPB11-a OS=Homo sapiens GN=POLR2J PE=1 SV=1	1.23	5	5	13	2.48	0.03	463.1	443.2	427.1	568.2	526.3	540
Q9NS87	KIF15	Kinesin-like protein KIF15 OS=Homo sapiens GN=KIF15 PE=1 SV=1	1.23	24	24	40	2.02	0.05	2412.98	2440.9	2294.88	3009.27	3094.31	2710.23
P17568	NDUFB7	NADH dehydrogenase [ubiquinone] 1 beta subcomplex subunit 7 OS=Homo sapiens GN=NDUFB7 PE=1 SV=4	1.23	5	5	10	2.04	0.05	797.1	739.6	714.2	879.4	922.1	977.1
P12270	TPR	Nucleoprotein TPR OS=Homo sapiens GN=TPR PE=1 SV=3	1.23	81	80	246	2.92	0.03	17897.9	17069.1	16770.1	20539.3	21650.3	21433.8
O15212	PFDN6	Prefoldin subunit 6 OS=Homo sapiens GN=PFDN6 PE=1 SV=1	1.23	6	6	14	3.13	0.03	1080.81	1021	1020.2	1254.42	1304.97	1281.4
P18583	SON	Protein SON OS=Homo sapiens GN=SON PE=1 SV=4	1.23	29	13	83	2.59	0.03	2933.89	2891.09	2730.22	3358.5	3606.04	3517.42
P62316	SNRPD2	Small nuclear ribonucleoprotein Sm D2 OS=Homo sapiens GN=SNRPD2 PE=1 SV=1	1.23	9	9	49	2.88	0.03	3025.59	2792.23	2949.18	3520.1	3625.34	3642.47
Q5UIP0	RIF1	Telomere-associated protein RIF1 OS=Homo sapiens GN=RIF1 PE=1 SV=2	1.23	11	11	36	2.66	0.03	2004.05	2049.85	1880.24	2399.64	2384.88	2488.91
J3KN67	TPM3	Tropomyosin alpha-3 chain OS=Homo sapiens GN=TPM3 PE=1 SV=1	1.23	22	6	70	2.3	0.04	3007.4	2781.02	2740.46	3366.19	3648.53	3479.59
Q9BYN8	MRPS26	28S ribosomal protein S26, mitochondrial OS=Homo sapiens GN=MRPS26 PE=1 SV=1	1.24	4	4	7	3.33	0.03	123.9	121.9	125.9	151.4	159.8	150.9
Q9Y376	CAB39	Calcium-binding protein 39 OS=Homo sapiens GN=CAB39 PE=1 SV=1	1.24	8	8	21	2.38	0.04	1049.87	989.3	1019.8	1275.28	1335.9	1193.6
Q9Y315	DERA	Deoxyribose-phosphate aldolase OS=Homo sapiens GN=DERA PE=1 SV=2	1.24	3	3	7	2.81	0.03	384.8	364.3	390.6	470.3	489.3	458.5
Q9NR28	DIABLO	Diablo homolog, mitochondrial OS=Homo sapiens GN=DIABLO PE=1 SV=1	1.24	6	6	21	2.23	0.04	869.3	782.6	778	1014.5	1023.1	968.5
Q14103	HNRNPD	Heterogeneous nuclear ribonucleoprotein D0 OS=Homo sapiens GN=HNRNPD PE=1 SV=1	1.24	23	4	196	2.19	0.04	12420.2	11864.8	11252	13828	15023.1	15210.7
P55157	MTTP	Microsomal triglyceride transfer protein large subunit OS=Homo sapiens GN=MTTP PE=1 SV=1	1.24	19	19	55	2.71	0.03	2128.47	2022.05	1989.1	2579.19	2592.45	2425.72
O43148	RNMT	mRNA cap guanine-N7 methyltransferase OS=Homo sapiens GN=RNMT PE=1 SV=1	1.24	10	10	29	3.28	0.03	1976.59	2024.71	2017.85	2447.68	2428.92	2585.45
Q8N8S7	ENAH	Protein enabled homolog OS=Homo sapiens GN=ENAH PE=1 SV=2	1.24	15	14	57	2.01	0.05	2584.73	2336.45	2323.53	2862.58	3172.05	2941.43
Q9UEW8	STK39	STE20/SPS1-related proline-alanine-rich protein kinase OS=Homo sapiens GN=STK39 PE=1 SV=3	1.24	7	5	26	2.44	0.04	441.6	428.3	393.7	514.4	522.1	525.1
P30050	RPL12	60S ribosomal protein L12 OS=Homo sapiens GN=RPL12 PE=1 SV=1	1.25	12	12	55	2.88	0.03	2505.7	2349.76	2403.46	2927.8	3013.45	3144.9
Q13867	BLMH	Bleomycin hydrolase OS=Homo sapiens GN=BLMH PE=1 SV=1	1.25	15	15	54	3.56	0.03	4043.81	3879.62	3910.94	4788.31	4981.62	4981.62
O43809	NUDT21	Cleavage and polyadenylation specificity factor subunit 5 OS=Homo sapiens GN=NUDT21 PE=1 SV=1	1.25	12	12	64	2.25	0.04	3351.75	3270.74	2959.42	3866.73	4076.17	4010.32
P43246	MSH2	DNA mismatch repair protein Msh2 OS=Homo sapiens GN=MSH2 PE=1 SV=1	1.25	31	31	108	3.46	0.02	5749.42	5691.13	5598.02	7247.16	7224.09	6852.91
P09884	POLA1	DNA polymerase alpha catalytic subunit OS=Homo sapiens GN=POLA1 PE=1 SV=2	1.25	14	14	43	3.31	0.03	2699.17	2601.45	2510.57	3239.6	3253.55	3309.74
Q96AE4	FUBP1	Far upstream element-binding protein 1 OS=Homo sapiens GN=FUBP1 PE=1 SV=3	1.25	47	13	224	2.26	0.04	15563.7	14152.8	13695.4	17550.2	18514.9	18374.3
P23378	GLDC	Glycine dehydrogenase (decarboxylating), mitochondrial OS=Homo sapiens GN=GLDC PE=1 SV=2	1.25	8	8	22	2.48	0.03	1119.7	1026.77	995.7	1338.78	1301.81	1302.53
A6NMT0	DBX1	Homeobox protein DBX1 OS=Homo sapiens GN=DBX1 PE=2 SV=2	1.25	3	3	4	2.75	0.03	574.8	535.1	519.6	684.3	675.4	677.2
O95299	NDUFA10	NADH dehydrogenase [ubiquinone] 1 alpha subcomplex subunit 10, mitochondrial OS=Homo sapiens GN=NDUFA10 PE=1 SV=1	1.25	9	9	26	2.26	0.04	940.4	967.5	870.6	1171.3	1191.12	1097.27
Q9BWW4	SSBP3	Single-stranded DNA-binding protein 3 OS=Homo sapiens GN=SSBP3 PE=1 SV=1	1.25	5	3	19	2.27	0.04	998.9	1024.28	933.5	1178.63	1302.89	1214.29
Q8IWZ8	SUGP1	SURP and G-patch domain-containing protein 1 OS=Homo sapiens GN=SUGP1 PE=1 SV=2	1.25	5	5	11	2.79	0.03	842.6	823.5	770.3	1005.5	1039.37	1000.8
Q6ZWJ1	STXBP4	Syntaxin-binding protein 4 OS=Homo sapiens GN=STXBP4 PE=1 SV=2	1.25	4	4	7	2.31	0.04	151.3	154.1	149.4	202.8	177.3	190
Q5R3I4	TTC38	Tetratricopeptide repeat protein 38 OS=Homo sapiens GN=TTC38 PE=1 SV=1	1.25	3	3	12	2.56	0.03	489.7	535.9	499.8	631.8	659.1	615.3
Q96K17	BTF3L4	Transcription factor BTF3 homolog 4 OS=Homo sapiens GN=BTF3L4 PE=1 SV=1	1.25	8	7	27	2.39	0.04	964.2	937.9	920.2	1171.39	1248.43	1106.2
P20290	BTF3	Transcription factor BTF3 OS=Homo sapiens GN=BTF3 PE=1 SV=1	1.25	17	16	77	3.95	0.03	3770.66	3690.75	3611.29	4621.35	4673.22	4547.63
P49711	CTCF	Transcriptional repressor CTCF OS=Homo sapiens GN=CTCF PE=1 SV=1	1.25	13	13	31	2.49	0.03	1274.4	1221.13	1139.59	1512.48	1541.16	1473.88
Q07020	RPL18	60S ribosomal protein L18 OS=Homo sapiens GN=RPL18 PE=1 SV=2	1.26	10	3	59	3	0.03	2018.13	2161.92	1985.38	2590.11	2626.82	2561.55
Q9UQB3	CTNND2	Catenin delta-2 OS=Homo sapiens GN=CTNND2 PE=1 SV=3	1.26	7	6	24	4.2	0.03	271.1	268.8	268.8	345.6	343.9	331.6
Q9UEE9	CFDP1	Craniofacial development protein 1 OS=Homo sapiens GN=CFDP1 PE=1 SV=1	1.26	8	8	22	2.22	0.04	2036.96	1927.35	1923.74	2290.11	2509.35	2608.85
Q9NZM5	GLTSCR2	Glioma tumor suppressor candidate region gene 2 protein OS=Homo sapiens GN=GLTSCR2 PE=1 SV=2	1.26	2	2	3	2.22	0.04	158.4	146.5	136.4	182.4	188.7	186.1
P00390	GSR	Glutathione reductase, mitochondrial OS=Homo sapiens GN=GSR PE=1 SV=2	1.26	13	4	35	2.27	0.04	930.2	842	946.7	1099.09	1140.78	1182.4
Q96EY7	PTCD3	Pentatricopeptide repeat domain-containing protein 3, mitochondrial OS=Homo sapiens GN=PTCD3 PE=1 SV=3	1.26	8	8	17	2.94	0.03	529.7	515.9	522.4	670.7	625	682
Q92576	PHF3	PHD finger protein 3 OS=Homo sapiens GN=PHF3 PE=1 SV=3	1.26	7	7	11	3.48	0.02	1259.82	1222.31	1305.6	1610.17	1585.15	1574.85
A4D1U4	LCHN	Protein LCHN OS=Homo sapiens GN=LCHN PE=2 SV=1	1.26	2	2	4	2.47	0.04	70.5	72.5	69.6	93.7	83.4	91.4
Q9NZJ4	SACS	Sacsin OS=Homo sapiens GN=SACS PE=1 SV=2	1.26	10	10	25	2.41	0.04	673.7	673.5	681.4	849.4	797.4	910.3
P60174	TPI1	Triosephosphate isomerase OS=Homo sapiens GN=TPI1 PE=1 SV=3	1.26	23	23	296	2.09	0.05	14887.4	13267.4	13519.9	16985.3	18686.4	16973.5
P49750	YLPM1	YLP motif-containing protein 1 OS=Homo sapiens GN=YLPM1 PE=1 SV=3	1.26	23	8	59	2.16	0.04	1547.26	1433.67	1328.88	1779.06	1844.61	1798.03
P62277	RPS13	40S ribosomal protein S13 OS=Homo sapiens GN=RPS13 PE=1 SV=2	1.27	13	13	92	2.64	0.03	3685.9	3448.37	3342.01	4313.07	4367.22	4580.53
P22090	RPS4Y1	40S ribosomal protein S4, Y isoform 1 OS=Homo sapiens GN=RPS4Y1 PE=1 SV=2	1.27	12	4	55	2.99	0.03	237.1	227.5	227.1	289.1	281.7	305.3
K7EJH8	ACTN4	Alpha-actinin-4 (Fragment) OS=Homo sapiens GN=ACTN4 PE=1 SV=1	1.27	9	1	22	2.74	0.03	533.3	505.2	501.3	667.2	671.8	619.2
Q9H6X2	ANTXR1	Anthrax toxin receptor 1 OS=Homo sapiens GN=ANTXR1 PE=1 SV=2	1.27	3	3	4	2.41	0.04	79.8	85.8	80.9	111.5	102.9	99.6
F5GXE4	ATE1	Arginyl-tRNA--protein transferase 1 OS=Homo sapiens GN=ATE1 PE=1 SV=1	1.27	6	6	7	2.52	0.03	544.1	499.5	530.7	638.7	660.5	701.5
P49643	PRIM2	DNA primase large subunit OS=Homo sapiens GN=PRIM2 PE=1 SV=2	1.27	6	6	19	2.88	0.03	998.9	962.2	919.5	1228.52	1256.33	1180.51
Q9H910	HN1L	Hematological and neurological expressed 1-like protein OS=Homo sapiens GN=HN1L PE=1 SV=1	1.27	13	13	42	2.08	0.05	2725.11	2357.27	2340.66	3102.9	3212.77	3143.81
Q9BZD4	NUF2	Kinetochore protein Nuf2 OS=Homo sapiens GN=NUF2 PE=1 SV=2	1.27	7	7	10	3.93	0.02	873	830.3	835.6	1081.11	1084.56	1070.3
Q9UH03	SEPT3	Neuronal-specific septin-3 OS=Homo sapiens GN=SEPT3 PE=1 SV=3	1.27	10	10	15	2.99	0.03	1942.91	1869.06	1967.57	2373.01	2553.22	2398.31
Q9Y520	PRRC2C	Protein PRRC2C OS=Homo sapiens GN=PRRC2C PE=1 SV=4	1.27	32	32	72	2.06	0.05	4108.23	3565.53	3559.35	4603.77	4809.26	4874.71
Q6P158	DHX57	Putative ATP-dependent RNA helicase DHX57 OS=Homo sapiens GN=DHX57 PE=1 SV=2	1.27	4	4	8	3.41	0.02	146.7	147.6	155.9	191.9	192.7	186.8
P10599	TXN	Thioredoxin OS=Homo sapiens GN=TXN PE=1 SV=3	1.27	5	5	41	3.7	0.03	3378.11	3321.23	3314.79	4186.42	4394.86	4159.23
Q15631	TSN	Translin OS=Homo sapiens GN=TSN PE=1 SV=1	1.27	12	12	56	2.91	0.03	2513.88	2452.27	2290.43	3078.9	3140.98	3028.11
P06753	TPM3	Tropomyosin alpha-3 chain OS=Homo sapiens GN=TPM3 PE=1 SV=2	1.27	26	5	122	4.08	0.02	4107.37	3995.33	4045.21	5064.13	5271.51	5101.83
Q8NBI6	XXYLT1	Xyloside xylosyltransferase 1 OS=Homo sapiens GN=XXYLT1 PE=1 SV=1	1.27	6	6	17	2.42	0.04	385.9	371.8	369.1	449.1	474.9	511.2
O95429	BAG4	BAG family molecular chaperone regulator 4 OS=Homo sapiens GN=BAG4 PE=1 SV=1	1.28	2	2	4	2.81	0.03	217.1	196.7	212.5	263.9	264.7	274.4
Q9UBC3	DNMT3B	DNA (cytosine-5)-methyltransferase 3B OS=Homo sapiens GN=DNMT3B PE=1 SV=1	1.28	8	5	17	2.62	0.03	363.8	373.1	370.6	451	463.6	507.4
Q14919	DRAP1	Dr1-associated corepressor OS=Homo sapiens GN=DRAP1 PE=1 SV=3	1.28	6	6	15	2.51	0.03	754.5	759.3	796.9	921.5	1006.2	1033.99
O43414	ERI3	ERI1 exoribonuclease 3 OS=Homo sapiens GN=ERI3 PE=1 SV=2	1.28	3	3	11	2.8	0.03	627.6	597.9	590	751.8	812.8	752.4
Q13547	HDAC1	Histone deacetylase 1 OS=Homo sapiens GN=HDAC1 PE=1 SV=1	1.28	17	9	70	2.95	0.03	1318.06	1324.47	1296.22	1582.18	1725.98	1718.82
B4DLN1	SLC25A10	Mitochondrial dicarboxylate carrier OS=Homo sapiens GN=SLC25A10 PE=1 SV=1	1.28	5	1	12	3.2	0.03	813.7	808.4	772.3	1065.42	1010.3	999.3
Q9NX14	NDUFB11	NADH dehydrogenase [ubiquinone] 1 beta subcomplex subunit 11, mitochondrial OS=Homo sapiens GN=NDUFB11 PE=1 SV=1	1.28	3	3	13	3.31	0.03	853.8	820.5	808	1056	1031.27	1094.84
O43676	NDUFB3	NADH dehydrogenase [ubiquinone] 1 beta subcomplex subunit 3 OS=Homo sapiens GN=NDUFB3 PE=1 SV=3	1.28	2	2	7	2.35	0.04	516.5	485.7	549.4	677.5	671.4	629.8
P19338	NCL	Nucleolin OS=Homo sapiens GN=NCL PE=1 SV=3	1.28	56	55	354	2.62	0.03	28194	25947.4	25837.9	32961.6	35455	33649.6
O75475	PSIP1	PC4 and SFRS1-interacting protein OS=Homo sapiens GN=PSIP1 PE=1 SV=1	1.28	26	25	118	2.47	0.04	8225	7841.42	7257.72	9645.9	10169.1	9974.99
Q6IQ23	PLEKHA7	Pleckstrin homology domain-containing family A member 7 OS=Homo sapiens GN=PLEKHA7 PE=1 SV=2	1.28	2	2	2	2.03	0.05	334.8	310	298.8	380.4	391.2	433.6
P52888	THOP1	Thimet oligopeptidase OS=Homo sapiens GN=THOP1 PE=1 SV=2	1.28	8	8	20	2.82	0.03	372.4	356.1	381.7	468.3	496	456.4
Q8WVY7	UBLCP1	Ubiquitin-like domain-containing CTD phosphatase 1 OS=Homo sapiens GN=UBLCP1 PE=1 SV=2	1.28	8	8	17	4.19	0.03	476.8	475.7	469.1	606.7	616.7	589.8
O15014	ZNF609	Zinc finger protein 609 OS=Homo sapiens GN=ZNF609 PE=1 SV=2	1.28	5	5	7	2.47	0.04	558.1	551.8	528.3	670.9	678	751.3
P82675	MRPS5	28S ribosomal protein S5, mitochondrial OS=Homo sapiens GN=MRPS5 PE=1 SV=2	1.29	6	6	11	2.22	0.04	981	887.8	846.7	1209.34	1144.42	1136.51
Q07864	POLE	DNA polymerase epsilon catalytic subunit A OS=Homo sapiens GN=POLE PE=1 SV=5	1.29	3	3	8	2.39	0.04	143.8	134.6	135.3	184.7	165.3	185.6
P08069	IGF1R	Insulin-like growth factor 1 receptor OS=Homo sapiens GN=IGF1R PE=1 SV=1	1.29	7	7	13	3.22	0.03	522.7	532.6	554.2	671.7	687.2	717.4
P05204	HMGN2	Non-histone chromosomal protein HMG-17 OS=Homo sapiens GN=HMGN2 PE=1 SV=3	1.29	9	8	104	2.36	0.04	7161.27	6846.26	7239.63	9532.24	8428.73	9499.26
Q12830	BPTF	Nucleosome-remodeling factor subunit BPTF OS=Homo sapiens GN=BPTF PE=1 SV=3	1.29	19	19	38	2.84	0.03	1692.34	1670.66	1600.49	2071.7	2260.46	2085.53
O15355	PPM1G	Protein phosphatase 1G OS=Homo sapiens GN=PPM1G PE=1 SV=1	1.29	22	22	72	3	0.03	4001.98	3762.82	3699.46	4955.11	5045.21	4761.5
P04626	ERBB2	Receptor tyrosine-protein kinase erbB-2 OS=Homo sapiens GN=ERBB2 PE=1 SV=1	1.29	3	2	8	2.48	0.03	458.1	457.6	416.5	547.8	569.3	597.4
P81877	SSBP2	Single-stranded DNA-binding protein 2 OS=Homo sapiens GN=SSBP2 PE=1 SV=2	1.29	4	2	15	2.23	0.04	462.5	480.9	476.3	624.9	644.8	555.7
P63208	SKP1	S-phase kinase-associated protein 1 OS=Homo sapiens GN=SKP1 PE=1 SV=2	1.29	8	8	29	2.05	0.05	1423.67	1302.8	1205.82	1630.84	1779.31	1674.37
P17029	ZKSCAN1	Zinc finger protein with KRAB and SCAN domains 1 OS=Homo sapiens GN=ZKSCAN1 PE=1 SV=3	1.29	3	3	7	2.91	0.03	381.1	379.5	348.4	466	482.3	479.2
Q8IXM3	MRPL41	39S ribosomal protein L41, mitochondrial OS=Homo sapiens GN=MRPL41 PE=1 SV=1	1.3	2	2	6	2.73	0.03	365.6	403.5	400.8	519.2	491	507.4
P46781	RPS9	40S ribosomal protein S9 OS=Homo sapiens GN=RPS9 PE=1 SV=3	1.3	23	23	111	3.73	0.03	5364.02	5405.45	5165.17	6710.01	6952.42	7017.78
P35612	ADD2	Beta-adducin OS=Homo sapiens GN=ADD2 PE=1 SV=3	1.3	4	3	9	2.39	0.04	161.1	185.9	164.6	221.1	226	220.4
P20810	CAST	Calpastatin OS=Homo sapiens GN=CAST PE=1 SV=4	1.3	11	5	27	2.74	0.03	1060.11	987	973.9	1250.08	1339.71	1351.93
Q6FI13	HIST2H2AA3	Histone H2A type 2-A OS=Homo sapiens GN=HIST2H2AA3 PE=1 SV=3	1.3	16	6	1173	2.53	0.03	1544.26	1603.05	1421.7	1996.84	2030.05	1902.92
Q8WXH0	SYNE2	Nesprin-2 OS=Homo sapiens GN=SYNE2 PE=1 SV=3	1.3	39	39	87	2.88	0.03	2328.2	2296.94	2199.56	2962.09	3087.24	2806.2
Q9Y3B8	REXO2	Oligoribonuclease, mitochondrial OS=Homo sapiens GN=REXO2 PE=1 SV=3	1.3	3	1	8	3.09	0.03	311.2	321.9	304.5	396.4	396.6	425.9
Q9BXW6	OSBPL1A	Oxysterol-binding protein-related protein 1 OS=Homo sapiens GN=OSBPL1A PE=1 SV=2	1.3	3	3	7	2.94	0.03	331.9	341.1	333.2	423.6	419.4	460.8
O43447	PPIH	Peptidyl-prolyl cis-trans isomerase H OS=Homo sapiens GN=PPIH PE=1 SV=1	1.3	6	5	17	3.48	0.02	833.1	827.1	829.7	1077.52	1124.21	1038.51
O60664	PLIN3	Perilipin-3 OS=Homo sapiens GN=PLIN3 PE=1 SV=3	1.3	17	17	47	3.03	0.03	2997.2	2989.32	3023.91	3684.36	3985.1	4059.82
E9PL57	NEDD8-MDP1	Protein NEDD8-MDP1 (Fragment) OS=Homo sapiens GN=NEDD8-MDP1 PE=4 SV=1	1.3	3	1	7	2.38	0.04	735.4	680.7	641.8	856.4	894.8	918.2
Q96C90	PPP1R14B	Protein phosphatase 1 regulatory subunit 14B OS=Homo sapiens GN=PPP1R14B PE=1 SV=3	1.3	4	4	14	2.92	0.03	563.8	534.8	546.1	673.8	736	729.7
P61956	SUMO2	Small ubiquitin-related modifier 2 OS=Homo sapiens GN=SUMO2 PE=1 SV=3	1.3	4	4	20	2.13	0.04	1976.87	1804.4	1829.08	2530.31	2529.26	2221.01
Q96JA1	LRIG1	Leucine-rich repeats and immunoglobulin-like domains protein 1 OS=Homo sapiens GN=LRIG1 PE=1 SV=2	1.31	6	6	15	2.07	0.05	840.1	814.7	920.6	1135.73	1193.51	1036.21
Q8IYK4	COLGALT2	Procollagen galactosyltransferase 2 OS=Homo sapiens GN=COLGALT2 PE=1 SV=1	1.31	2	1	7	2.47	0.03	74.3	79.7	77.4	107.4	94.3	100.3
P05387	RPLP2	60S acidic ribosomal protein P2 OS=Homo sapiens GN=RPLP2 PE=1 SV=1	1.32	9	8	90	3.51	0.02	3669.84	3486.1	3652.83	4717.8	4905.21	4629.37
Q13112	CHAF1B	Chromatin assembly factor 1 subunit B OS=Homo sapiens GN=CHAF1B PE=1 SV=1	1.32	9	9	31	3.21	0.03	1115.6	1012.1	1065.71	1405.53	1396.31	1401.64
Q14781	CBX2	Chromobox protein homolog 2 OS=Homo sapiens GN=CBX2 PE=1 SV=2	1.32	11	11	33	2.73	0.03	1294.07	1196.33	1211.6	1574.41	1727.06	1590.65
P26358	DNMT1	DNA (cytosine-5)-methyltransferase 1 OS=Homo sapiens GN=DNMT1 PE=1 SV=2	1.32	30	30	69	2.81	0.03	4217.58	3837.9	3776.41	5105.02	5182.02	5293.48
P62487	POLR2G	DNA-directed RNA polymerase II subunit RPB7 OS=Homo sapiens GN=POLR2G PE=1 SV=1	1.32	5	5	10	2.11	0.04	720.7	609.8	687	880.9	932.2	850.9
P29966	MARCKS	Myristoylated alanine-rich C-kinase substrate OS=Homo sapiens GN=MARCKS PE=1 SV=4	1.32	18	17	251	2.26	0.04	14048.2	12649.6	12954.8	16162.9	18484.1	17551.4
O75781	PALM	Paralemmin-1 OS=Homo sapiens GN=PALM PE=1 SV=2	1.32	12	4	47	2.18	0.04	1037.22	935.1	903	1248.69	1355.49	1203.4
P54819	AK2	Adenylate kinase 2, mitochondrial OS=Homo sapiens GN=AK2 PE=1 SV=2	1.33	9	9	31	2.55	0.03	2655.93	2536.63	2465.39	3165.46	3402.31	3600.05
Q9HC38	GLOD4	Glyoxalase domain-containing protein 4 OS=Homo sapiens GN=GLOD4 PE=1 SV=1	1.33	20	5	83	2.46	0.04	3885	3337.15	3479.59	4713.23	4870.99	4693.02
Q9Y237	PIN4	Peptidyl-prolyl cis-trans isomerase NIMA-interacting 4 OS=Homo sapiens GN=PIN4 PE=1 SV=1	1.33	6	6	10	2.32	0.04	1335.72	1348.09	1270.61	1593.52	1804.15	1847.94
P32119	PRDX2	Peroxiredoxin-2 OS=Homo sapiens GN=PRDX2 PE=1 SV=5	1.33	19	18	217	2.18	0.04	8531.01	7532.95	7696.04	10263.2	11347.6	9969.46
Q06323	PSME1	Proteasome activator complex subunit 1 OS=Homo sapiens GN=PSME1 PE=1 SV=1	1.33	14	14	63	2.65	0.03	3204.09	2900.53	2998.86	3804.79	4176.27	4092.03
Q99590	SCAF11	Protein SCAF11 OS=Homo sapiens GN=SCAF11 PE=1 SV=2	1.33	10	10	22	2.06	0.05	941.4	901	809.5	1122.81	1268.58	1132.97
Q9P013	CWC15	Spliceosome-associated protein CWC15 homolog OS=Homo sapiens GN=CWC15 PE=1 SV=2	1.33	5	5	10	2.26	0.04	317.9	293.7	266.9	397.9	381.3	385.8
P00441	SOD1	Superoxide dismutase [Cu-Zn] OS=Homo sapiens GN=SOD1 PE=1 SV=2	1.33	14	14	62	3.02	0.03	2418.34	2167.63	2288.84	3032.1	3108.28	3012.61
P09012	SNRPA	U1 small nuclear ribonucleoprotein A OS=Homo sapiens GN=SNRPA PE=1 SV=3	1.33	13	11	72	2.67	0.03	2965.17	2637.76	2656.85	3586.85	3764.13	3626.09
Q969Q0	RPL36AL	60S ribosomal protein L36a-like OS=Homo sapiens GN=RPL36AL PE=1 SV=3	1.34	9	1	34	2.25	0.04	547.3	597.6	524.6	691	778.7	772.3
Q13111	CHAF1A	Chromatin assembly factor 1 subunit A OS=Homo sapiens GN=CHAF1A PE=1 SV=2	1.34	9	9	18	2.17	0.04	1138.09	1045.37	959.8	1376.51	1349.87	1482.38
Q05D32	CTDSPL2	CTD small phosphatase-like protein 2 OS=Homo sapiens GN=CTDSPL2 PE=1 SV=2	1.34	6	6	15	2.21	0.04	638.4	555.9	529.4	762.6	773.9	779.3
P16930	FAH	Fumarylacetoacetase OS=Homo sapiens GN=FAH PE=1 SV=2	1.34	2	2	2	2.48	0.03	266.9	284.4	299.9	401.1	379.8	358.9
Q9NZL9	MAT2B	Methionine adenosyltransferase 2 subunit beta OS=Homo sapiens GN=MAT2B PE=1 SV=1	1.34	16	5	54	2.12	0.04	1522.37	1353.52	1289.68	1745.47	1941.96	1879.98
P55081	MFAP1	Microfibrillar-associated protein 1 OS=Homo sapiens GN=MFAP1 PE=1 SV=2	1.34	11	10	28	2.12	0.04	1144.02	993.1	1002.4	1310.77	1400.57	1486.08
Q96KG7	MEGF10	Multiple epidermal growth factor-like domains protein 10 OS=Homo sapiens GN=MEGF10 PE=1 SV=1	1.34	5	5	8	2.47	0.04	585.4	539.9	545	690.7	764.5	787.6
P50395	GDI2	Rab GDP dissociation inhibitor beta OS=Homo sapiens GN=GDI2 PE=1 SV=2	1.34	34	26	293	2.31	0.04	9481.5	8287.95	8181.22	11210.8	12088.1	11451.1
Q9H3R5	CENPH	Centromere protein H OS=Homo sapiens GN=CENPH PE=1 SV=1	1.35	2	2	4	2.87	0.03	108.6	105.6	99	145.3	133.7	142.8
Q9NRZ9	HELLS	Lymphoid-specific helicase OS=Homo sapiens GN=HELLS PE=1 SV=1	1.35	10	10	22	3.55	0.02	688.8	644.3	648.3	914.1	876.7	881.3
Q9UMY1	NOL7	Nucleolar protein 7 OS=Homo sapiens GN=NOL7 PE=1 SV=2	1.35	2	2	3	2.03	0.05	354.3	340.9	302.5	417.9	445.4	484.2
O00750	PIK3C2B	Phosphatidylinositol 4-phosphate 3-kinase C2 domain-containing subunit beta OS=Homo sapiens GN=PIK3C2B PE=1 SV=2	1.35	2	2	5	2.53	0.03	105.2	95.7	101.3	131.5	130.3	146.3
O95456	PSMG1	Proteasome assembly chaperone 1 OS=Homo sapiens GN=PSMG1 PE=1 SV=1	1.35	4	4	10	2.1	0.05	613.1	606.1	547.2	727.5	859.7	788.9
Q99986	VRK1	Serine/threonine-protein kinase VRK1 OS=Homo sapiens GN=VRK1 PE=1 SV=1	1.35	11	11	31	2.36	0.04	1257.81	1122.89	1078.49	1563.11	1493.83	1627.68
O75223	GGCT	Gamma-glutamylcyclotransferase OS=Homo sapiens GN=GGCT PE=1 SV=1	1.36	6	6	18	2.16	0.04	1087.58	977.4	901.9	1274.66	1362.37	1383.97
P62072	TIMM10	Mitochondrial import inner membrane translocase subunit Tim10 OS=Homo sapiens GN=TIMM10 PE=1 SV=1	1.36	3	3	11	2.96	0.03	744.7	756.8	679.9	1012.8	961.1	988.8
G5E948	MAP4K4	Mitogen-activated protein kinase kinase kinase kinase 4 OS=Homo sapiens GN=MAP4K4 PE=1 SV=1	1.36	18	2	22	2.18	0.04	421.1	403.7	371.7	493.8	568.9	568.5
Q9BRP8	PYM1	Partner of Y14 and mago OS=Homo sapiens GN=PYM1 PE=1 SV=1	1.36	8	8	25	2.5	0.03	924.8	861.2	836.5	1122.58	1162.89	1275.02
P62979	RPS27A	Ubiquitin-40S ribosomal protein S27a OS=Homo sapiens GN=RPS27A PE=1 SV=2	1.36	13	6	238	2.87	0.03	16009	14960.8	14965	20400.3	22065.4	19896.1
Q5JPI3	C3orf38	Uncharacterized protein C3orf38 OS=Homo sapiens GN=C3orf38 PE=1 SV=1	1.36	4	4	13	2.03	0.05	482	427.4	394.5	555.5	608.4	610.8
Q6ZU35	KIAA1211	Uncharacterized protein KIAA1211 OS=Homo sapiens GN=KIAA1211 PE=1 SV=3	1.36	4	4	6	2.55	0.03	33.4	34	31.3	41.2	46.6	46
Q6DD87	ZNF787	Zinc finger protein 787 OS=Homo sapiens GN=ZNF787 PE=1 SV=3	1.36	2	2	4	2.32	0.04	46.4	44.4	40.9	61.1	63.3	55.3
O75175	CNOT3	CCR4-NOT transcription complex subunit 3 OS=Homo sapiens GN=CNOT3 PE=1 SV=1	1.37	4	4	13	4.07	0.02	496.2	492.9	468.7	659.1	658.8	672.4
P29373	CRABP2	Cellular retinoic acid-binding protein 2 OS=Homo sapiens GN=CRABP2 PE=1 SV=2	1.37	9	7	33	3.08	0.03	2056.39	1996.97	1926.28	2640.14	2890.89	2658.69
O43602-3	DCX	Isoform 3 of Neuronal migration protein doublecortin OS=Homo sapiens GN=DCX	1.37	9	3	37	2.19	0.04	1089.61	1080.29	1027.2	1477.35	1586.9	1307.5
E9PAV3	NACA	Nascent polypeptide-associated complex subunit alpha, muscle-specific form OS=Homo sapiens GN=NACA PE=1 SV=1	1.37	7	7	70	2.64	0.03	4434.02	3937.32	3930.78	5669.87	5774.58	5371.47
Q15424	SAFB	Scaffold attachment factor B1 OS=Homo sapiens GN=SAFB PE=1 SV=4	1.37	35	25	98	2.06	0.05	5079.95	4439.25	4176.27	5862.91	6390.88	6484.14
P61088	UBE2N	Ubiquitin-conjugating enzyme E2 N OS=Homo sapiens GN=UBE2N PE=1 SV=1	1.37	13	13	44	2.33	0.04	2212.1	2112.45	2053.26	2892.5	3195.22	2679.78
Q9BTT0	ANP32E	Acidic leucine-rich nuclear phosphoprotein 32 family member E OS=Homo sapiens GN=ANP32E PE=1 SV=1	1.38	11	8	48	2.03	0.05	1475.41	1436.86	1282.73	1968.12	2067.54	1734.37
P32929	CTH	Cystathionine gamma-lyase OS=Homo sapiens GN=CTH PE=1 SV=3	1.38	3	3	8	2.41	0.04	494.6	420.6	478.3	621	636.6	671.7
P31350	RRM2	Ribonucleoside-diphosphate reductase subunit M2 OS=Homo sapiens GN=RRM2 PE=1 SV=1	1.38	7	7	18	2.39	0.04	717.5	647.2	618.5	897.6	868.5	966.6
Q86UW7	CADPS2	Calcium-dependent secretion activator 2 OS=Homo sapiens GN=CADPS2 PE=1 SV=2	1.39	3	3	6	2.66	0.03	231.4	218.5	218.8	294.2	337	299
Q8IVM0	CCDC50	Coiled-coil domain-containing protein 50 OS=Homo sapiens GN=CCDC50 PE=1 SV=1	1.39	7	7	12	2.21	0.04	395.1	332.8	333.6	468.9	511.4	489.9
Q9NVI1	FANCI	Fanconi anemia group I protein OS=Homo sapiens GN=FANCI PE=1 SV=4	1.39	13	13	23	2.96	0.03	1042.48	999.2	920.4	1385.89	1334.15	1395.53
Q14980-2	NUMA1	Isoform 2 of Nuclear mitotic apparatus protein 1 OS=Homo sapiens GN=NUMA1	1.39	89	1	154	2.44	0.04	496	480.6	422.1	623.9	675.2	646.3
P82650	MRPS22	28S ribosomal protein S22, mitochondrial OS=Homo sapiens GN=MRPS22 PE=1 SV=1	1.4	6	6	9	2.69	0.03	245.4	246.5	213.8	324.3	333.3	331.2
P80723	BASP1	Brain acid soluble protein 1 OS=Homo sapiens GN=BASP1 PE=1 SV=2	1.4	21	21	119	2.09	0.05	8500.9	7406.62	6791.9	10106.5	10979.3	10706.5
P45974-2	USP5	Isoform Short of Ubiquitin carboxyl-terminal hydrolase 5 OS=Homo sapiens GN=USP5	1.4	24	1	47	3.75	0.03	90.9	95.5	91.3	134.9	127.6	126.9
Q15274	QPRT	Nicotinate-nucleotide pyrophosphorylase [carboxylating] OS=Homo sapiens GN=QPRT PE=1 SV=3	1.4	5	5	15	3	0.03	364.4	330.6	363.2	473.5	512.3	499
P30086	PEBP1	Phosphatidylethanolamine-binding protein 1 OS=Homo sapiens GN=PEBP1 PE=1 SV=3	1.4	13	13	70	2.42	0.04	5085.94	4359.66	4493.43	6193.76	6881.46	6452.76
Q15056	EIF4H	Eukaryotic translation initiation factor 4H OS=Homo sapiens GN=EIF4H PE=1 SV=5	1.41	13	13	52	2.5	0.03	2607.23	2350.74	2229.96	3188.36	3444.07	3502.09
O43674	NDUFB5	NADH dehydrogenase [ubiquinone] 1 beta subcomplex subunit 5, mitochondrial OS=Homo sapiens GN=NDUFB5 PE=1 SV=1	1.41	4	4	7	3.31	0.03	341	377.5	352.8	520.8	498.9	496
P21953	BCKDHB	2-oxoisovalerate dehydrogenase subunit beta, mitochondrial OS=Homo sapiens GN=BCKDHB PE=1 SV=2	1.42	2	2	4	2.41	0.04	246.4	234.4	230.5	333.5	307	370.8
Q5BKY9	FAM133B	Protein FAM133B OS=Homo sapiens GN=FAM133B PE=1 SV=1	1.42	2	2	4	2.57	0.03	310.1	273.9	263.8	384.6	410.8	409.1
Q5T280	C9orf114	Uncharacterized protein C9orf114 OS=Homo sapiens GN=C9orf114 PE=1 SV=3	1.42	4	4	5	2.36	0.04	62	73.1	61.3	90.8	91.2	97.3
Q16778	HIST2H2BE	Histone H2B type 2-E OS=Homo sapiens GN=HIST2H2BE PE=1 SV=3	1.44	26	1	2025	3.13	0.03	242.3	231.1	249.9	332.8	338.1	368.3
P50748	KNTC1	Kinetochore-associated protein 1 OS=Homo sapiens GN=KNTC1 PE=1 SV=1	1.44	5	5	10	4.62	0.03	590.6	564.2	582.2	820.8	846.3	842.7
P49321	NASP	Nuclear autoantigenic sperm protein OS=Homo sapiens GN=NASP PE=1 SV=2	1.44	49	49	353	2.9	0.03	15372.9	14043.4	13530.2	19921	21585.9	20288.9
Q06190	PPP2R3A	Serine/threonine-protein phosphatase 2A regulatory subunit B'' subunit alpha OS=Homo sapiens GN=PPP2R3A PE=1 SV=1	1.44	3	3	7	2.55	0.03	168.9	166.5	159.9	251	250.6	213.8
Q96SI9	STRBP	Spermatid perinuclear RNA-binding protein OS=Homo sapiens GN=STRBP PE=1 SV=1	1.44	15	11	64	2.55	0.03	897.6	852.2	757.7	1143.71	1226.98	1239.81
O75528	TADA3	Transcriptional adapter 3 OS=Homo sapiens GN=TADA3 PE=1 SV=1	1.44	3	3	5	2.06	0.05	198	162.9	162	238.9	242.5	270
P49406	MRPL19	39S ribosomal protein L19, mitochondrial OS=Homo sapiens GN=MRPL19 PE=1 SV=2	1.45	5	5	15	2.8	0.03	496.7	445.4	441.9	710.9	640.5	657.8
Q7Z3B4	NUP54	Nucleoporin p54 OS=Homo sapiens GN=NUP54 PE=1 SV=2	1.46	11	11	27	2.89	0.03	408.7	415.1	455.9	583.8	647.6	639.5
P23588	EIF4B	Eukaryotic translation initiation factor 4B OS=Homo sapiens GN=EIF4B PE=1 SV=2	1.47	33	33	68	2.6	0.03	2428.08	2039.64	2136.75	3081.89	3306.52	3299.2
P51858	HDGF	Hepatoma-derived growth factor OS=Homo sapiens GN=HDGF PE=1 SV=1	1.47	23	22	117	2.22	0.04	9052.5	8013.96	7855.02	10894.4	12712	13132.9
P13591	NCAM1	Neural cell adhesion molecule 1 OS=Homo sapiens GN=NCAM1 PE=1 SV=3	1.48	22	11	67	2.38	0.04	4226.95	3558.86	3567.01	5319.22	5997.73	5505.28
O15347	HMGB3	High mobility group protein B3 OS=Homo sapiens GN=HMGB3 PE=1 SV=4	1.49	12	9	63	2.71	0.03	3832.31	3338.07	3273.23	4999.96	5426.85	5124.16
Q9Y5V3	MAGED1	Melanoma-associated antigen D1 OS=Homo sapiens GN=MAGED1 PE=1 SV=3	1.49	7	6	21	2.34	0.04	97.9	97.7	87.6	137.7	127.4	155.6
Q99584	S100A13	Protein S100-A13 OS=Homo sapiens GN=S100A13 PE=1 SV=1	1.49	4	4	18	3.63	0.02	1206.82	1217.33	1220.79	1777.34	1923.08	1731.25
Q8NC51	SERBP1	Plasminogen activator inhibitor 1 RNA-binding protein OS=Homo sapiens GN=SERBP1 PE=1 SV=2	1.5	20	20	81	2.37	0.04	5384.51	4659.31	4450.96	6696.54	7486.11	7619.6
Q9H1J1	UPF3A	Regulator of nonsense transcripts 3A OS=Homo sapiens GN=UPF3A PE=1 SV=1	1.5	2	2	3	2.13	0.04	110.4	99.2	90.9	159.3	133.3	157.5
P54727	RAD23B	UV excision repair protein RAD23 homolog B OS=Homo sapiens GN=RAD23B PE=1 SV=1	1.5	9	7	32	3.07	0.03	2083.37	1779.68	1921.08	2894.7	2925.36	2874.91
P20962	PTMS	Parathymosin OS=Homo sapiens GN=PTMS PE=1 SV=2	1.51	5	4	53	2.32	0.04	3321.23	2655.74	2750.16	4190.48	4427.57	4540.07
O14737	PDCD5	Programmed cell death protein 5 OS=Homo sapiens GN=PDCD5 PE=1 SV=3	1.51	9	9	29	2.87	0.03	1201.82	1053.66	1025.49	1600.83	1704.34	1656.82
P35637	FUS	RNA-binding protein FUS OS=Homo sapiens GN=FUS PE=1 SV=1	1.51	13	11	102	2.9	0.03	3764.91	3490.21	3270.74	5058.17	5258.37	5626.02
P07108	DBI	Acyl-CoA-binding protein OS=Homo sapiens GN=DBI PE=1 SV=2	1.52	8	8	42	2.13	0.04	2564.57	2136.75	2337.58	3540.9	3978.2	3184.83
Q9Y2V7	COG6	Conserved oligomeric Golgi complex subunit 6 OS=Homo sapiens GN=COG6 PE=1 SV=2	1.52	2	2	4	2.53	0.03	462	517.1	485.4	812.5	669.7	750
Q01469	FABP5	Fatty acid-binding protein, epidermal OS=Homo sapiens GN=FABP5 PE=1 SV=3	1.52	9	9	41	2.91	0.03	2879.49	2513.53	2582.23	4061.51	4222.85	3810.07
Q15004	KIAA0101	PCNA-associated factor OS=Homo sapiens GN=KIAA0101 PE=1 SV=1	1.52	2	2	4	2.14	0.04	584.3	472.5	446.3	747.9	794.5	744.4
O75368	SH3BGRL	SH3 domain-binding glutamic acid-rich-like protein OS=Homo sapiens GN=SH3BGRL PE=1 SV=1	1.52	8	8	34	2.41	0.04	1030.27	855.8	932.4	1309.14	1458.13	1527.76
O75347	TBCA	Tubulin-specific chaperone A OS=Homo sapiens GN=TBCA PE=1 SV=3	1.52	9	9	39	2.75	0.03	2251.23	1949.65	2083.37	2978.56	3406.8	3189.25
Q9Y3D9	MRPS23	28S ribosomal protein S23, mitochondrial OS=Homo sapiens GN=MRPS23 PE=1 SV=2	1.53	5	5	15	2.59	0.03	191	185.4	186.4	274.6	263.1	322.7
P61927	RPL37	60S ribosomal protein L37 OS=Homo sapiens GN=RPL37 PE=1 SV=2	1.53	5	5	23	2.22	0.04	1378.04	1264.1	1241.01	1771.55	1899.49	2254.36
P00374	DHFR	Dihydrofolate reductase OS=Homo sapiens GN=DHFR PE=1 SV=2	1.54	7	7	24	3.09	0.03	909.3	875	781.2	1327.32	1278.02	1333.31
Q15651	HMGN3	High mobility group nucleosome-binding domain-containing protein 3 OS=Homo sapiens GN=HMGN3 PE=1 SV=2	1.54	5	5	17	2.45	0.04	1575.83	1422.68	1239.46	2114.06	2218.86	2194.54
P16403	HIST1H1C	Histone H1.2 OS=Homo sapiens GN=HIST1H1C PE=1 SV=2	1.54	29	10	404	2.47	0.04	4025.91	4112.22	3726.23	5408.83	6166.77	6694.68
K7EPM4	CIRBP	Cold-inducible RNA-binding protein OS=Homo sapiens GN=CIRBP PE=1 SV=1	1.55	6	1	13	3.87	0.02	58.3	54.4	52.6	85.6	85.1	85.1
P26583	HMGB2	High mobility group protein B2 OS=Homo sapiens GN=HMGB2 PE=1 SV=2	1.56	21	15	77	2.77	0.03	5048.01	4704.09	4325.35	6895.79	7858.84	7169.71
Q9UK53	ING1	Inhibitor of growth protein 1 OS=Homo sapiens GN=ING1 PE=1 SV=2	1.56	2	2	6	2.1	0.05	434.3	399.3	429.5	573	630.4	765.3
P23434	GCSH	Glycine cleavage system H protein, mitochondrial OS=Homo sapiens GN=GCSH PE=1 SV=2	1.57	3	3	12	3.46	0.02	861.3	799.8	755.8	1261.3	1293.17	1236.8
P51991-2	HNRNPA3	Isoform 2 of Heterogeneous nuclear ribonucleoprotein A3 OS=Homo sapiens GN=HNRNPA3	1.58	20	1	69	2.2	0.04	158.9	174.8	176.8	233.1	267.6	307.4
Q00169	PITPNA	Phosphatidylinositol transfer protein alpha isoform OS=Homo sapiens GN=PITPNA PE=1 SV=2	1.58	11	9	35	4.92	0.02	1299.82	1251.46	1250.6	1982.63	2050.13	1977.55
Q14999	CUL7	Cullin-7 OS=Homo sapiens GN=CUL7 PE=1 SV=2	1.59	3	3	7	2.57	0.03	120.2	115.3	101.6	163.3	179.1	192.6
Q9UNZ5	C19orf53	Leydig cell tumor 10 kDa protein homolog OS=Homo sapiens GN=C19orf53 PE=1 SV=1	1.6	4	4	10	2.36	0.04	475.5	472.9	470.2	646.9	773.6	848.6
Q9H098	FAM107B	Protein FAM107B OS=Homo sapiens GN=FAM107B PE=1 SV=1	1.6	2	2	4	2.43	0.04	410.5	325.9	349.5	543.9	619.8	574.7
P82664	MRPS10	28S ribosomal protein S10, mitochondrial OS=Homo sapiens GN=MRPS10 PE=1 SV=2	1.61	2	2	4	2.82	0.03	222.9	208.3	184.4	348.5	317	327.3
Q9UK76	HN1	Hematological and neurological expressed 1 protein OS=Homo sapiens GN=HN1 PE=1 SV=3	1.61	8	8	24	2.62	0.03	1040.6	914.2	821.9	1452.78	1538.17	1480.12
Q14011	CIRBP	Cold-inducible RNA-binding protein OS=Homo sapiens GN=CIRBP PE=1 SV=1	1.62	8	2	29	3.24	0.03	1678.08	1626.78	1604.16	2672.55	2437.86	2865.36
Q32P41	TRMT5	tRNA (guanine(37)-N1)-methyltransferase OS=Homo sapiens GN=TRMT5 PE=1 SV=2	1.62	4	4	8	2.52	0.03	150.5	140.3	116.8	218.9	225.6	217.5
P16402	HIST1H1D	Histone H1.3 OS=Homo sapiens GN=HIST1H1D PE=1 SV=2	1.63	25	7	336	2.8	0.03	1607.27	1612.52	1552.63	2298.38	2632.29	2845.57
P16949	STMN1	Stathmin OS=Homo sapiens GN=STMN1 PE=1 SV=3	1.63	16	16	199	2.42	0.04	11814.7	9460.5	9164.24	15992.4	16600	16953.5
Q8IYB5	SMAP1	Stromal membrane-associated protein 1 OS=Homo sapiens GN=SMAP1 PE=1 SV=2	1.63	2	2	5	2.71	0.03	729.2	687.2	605.3	1011.9	1137.07	1139.43
Q13442	PDAP1	28 kDa heat- and acid-stable phosphoprotein OS=Homo sapiens GN=PDAP1 PE=1 SV=1	1.65	11	11	24	2.86	0.03	1697.74	1509.44	1416.68	2369.23	2603.79	2657.03
Q13405	MRPL49	39S ribosomal protein L49, mitochondrial OS=Homo sapiens GN=MRPL49 PE=1 SV=1	1.65	3	3	7	3.89	0.02	362.3	334.8	329.3	582.4	551.4	555.2
Q9NR33	POLE4	DNA polymerase epsilon subunit 4 OS=Homo sapiens GN=POLE4 PE=1 SV=2	1.65	2	2	5	2.94	0.03	312	262.3	258.4	458.2	453.1	466.7
P62861	FAU	40S ribosomal protein S30 OS=Homo sapiens GN=FAU PE=1 SV=1	1.68	4	4	13	2.95	0.03	155.4	129.3	128.5	233.6	229.1	232.1
Q9UHD8-5	SEPT5	Isoform 5 of Septin-9 OS=Homo sapiens GN=SEPT9	1.71	23	1	57	2.37	0.04	142.2	122.4	107.7	199.8	231.7	205.1
Q6V0I7	FAT4	Protocadherin Fat 4 OS=Homo sapiens GN=FAT4 PE=1 SV=2	1.71	3	2	5	3.09	0.03	44	43	38.3	76.8	67	70.1
A6NDG6	PGP	Phosphoglycolate phosphatase OS=Homo sapiens GN=PGP PE=1 SV=1	1.72	6	6	15	2.34	0.04	129.8	102.1	123.1	181.2	206.6	223.6
Q5JSZ5	PRRC2B	Protein PRRC2B OS=Homo sapiens GN=PRRC2B PE=1 SV=2	1.72	7	7	12	2.1	0.05	350.3	283	258.4	478	475.2	578.3
O43602-4	DCX	Isoform 4 of Neuronal migration protein doublecortin OS=Homo sapiens GN=DCX	1.75	9	2	18	2.8	0.03	363.6	321.8	325.6	521.2	616	637.1
P06454	PTMA	Prothymosin alpha OS=Homo sapiens GN=PTMA PE=1 SV=2	1.75	5	5	75	2.09	0.05	7667.82	5679.7	5517.12	10207.2	10751.1	12130.1
P99999	CYCS	Cytochrome c OS=Homo sapiens GN=CYCS PE=1 SV=2	1.76	3	3	9	3.15	0.03	416.7	386.9	348.2	676.2	707.6	639
P20810-6	CAST	Isoform 6 of Calpastatin OS=Homo sapiens GN=CAST	1.76	7	1	9	2.12	0.04	151.8	118.1	111.6	198.6	223.9	247.7
Q96GX5	MASTL	Serine/threonine-protein kinase greatwall OS=Homo sapiens GN=MASTL PE=1 SV=1	1.78	4	3	7	2.44	0.04	198.3	202.1	157.2	301.5	332.1	358.7
Q96AT1	KIAA1143	Uncharacterized protein KIAA1143 OS=Homo sapiens GN=KIAA1143 PE=1 SV=2	1.78	5	5	12	2.16	0.04	610	458.6	444.5	856.6	840.3	993.5
Q08623	HDHD1	Pseudouridine-5'-monophosphatase OS=Homo sapiens GN=HDHD1 PE=1 SV=3	1.86	3	3	12	2.74	0.03	259.6	219.8	213.1	386.4	473.2	431.8
O43768	ENSA	Alpha-endosulfine OS=Homo sapiens GN=ENSA PE=1 SV=1	1.96	7	6	19	3.01	0.03	1740.52	1466.64	1385.22	2934.71	3231.08	2849.12
P05114	HMGN1	Non-histone chromosomal protein HMG-14 OS=Homo sapiens GN=HMGN1 PE=1 SV=3	2.12	7	7	33	2.67	0.03	2643.07	2222.55	1935.24	4322.05	5281.38	4827.97
Q9P2K3	RCOR3	REST corepressor 3 OS=Homo sapiens GN=RCOR3 PE=1 SV=2	2.15	4	3	16	2.27	0.04	110.6	78.1	108.5	183.4	210.3	244.6
Q9Y2S6	TMA7	Translation machinery-associated protein 7 OS=Homo sapiens GN=TMA7 PE=1 SV=1	2.15	4	3	23	2.18	0.04	1183.38	961.3	859.3	1700.45	2308.76	2458.39
Q8TB73	NDNF	Protein NDNF OS=Homo sapiens GN=NDNF PE=1 SV=2	2.29	3	3	8	2.56	0.03	222.4	149.5	154.6	408.8	406.7	390.3
P0CG34	TMSB15A	Thymosin beta-15A OS=Homo sapiens GN=TMSB15A PE=1 SV=1	2.39	2	2	38	2.34	0.04	968.6	693.4	652.2	1525.75	1968.12	2045.16

## Sheet: Table S3
Table S3	Neurospheres	ZBvsMOCK_GO - UPREGULATED
Category	ID	Name	-logpValue	Source	p-value	q-value Bonferroni	q-value FDR B&H	q-value FDR B&Y	Hit Count in Query List	Hit Count in Genome	Hit in Query List
GO: Molecular Function	GO:0003723	RNA binding	55.1828		6.564e-56	6.997e-53	6.997e-53	5.282e-52	156	1634	RPL21,MRPS31,NUSAP1,RPL23A,TPR,RPL26,RPL30,RPL29,METTL3,RPL35A,RPL37,RPL38,RPLP2,STRBP,RPS4Y1,RPS5,RPS6,SMC1A,RPS7,RPS8,RPS9,RPS10,RPS12,RPS13,GATB,PDAP1,RPS16,HMGB2,HMGB3,TSN,HMGN2,ACTN4,RPS25,TSNAX,RPS27A,HNRNPD,TXN,CIRBP,MFAP1,FAU,SAFB,UBE2I,UBE2L3,UBE2N,ATXN2,UBTF,PIN4,ERI3,NOL7,PPIE,FKBP3,MTIF3,XRN2,EIF4H,PNN,GLTSCR2,CWC15,POLR2A,BAG4,POLR2G,APEH,PYM1,DNAJC2,FAM133B,LUC7L2,MRPS26,MRPS23,SUGP…
GO: Molecular Function	GO:0003735	Structural constituent of ribosome	28.8983		1.264e-29	1.347e-26	6.734e-27	5.084e-26	45	216	RPL21,MRPS31,RPL23A,RPL26,RPL30,RPL29,RPL35A,RPL36AL,RPL37,RPL38,RPLP2,RPS4Y1,RPS5,RPS6,RPS7,RPS8,RPS9,RPS10,RPS12,RPS13,RPS16,RPS25,RPS27A,FAU,SLC25A10,MRPS23,MRPS5,MRPL41,MRPL11,MRPL19,MRPS22,RPL10A,DAP3,MRPL49,MRPS10,MRTO4,RPL4,RPL5,RPL6,RPL7,RPL12,RPL15,RPL17,RPL18,RPL18A
GO: Molecular Function	GO:0005198	Structural molecule activity	14.5217		3.008e-15	3.206e-12	1.069e-12	8.068e-12	58	762	RPL21,MRPS31,TPM4,RPL23A,RPL26,RPL30,RPL29,RPL35A,RPL36AL,RPL37,RPL38,NUP85,MAP1B,RPLP2,RPS4Y1,RPS5,RPS6,RPS7,RPS8,RPS9,RPS10,RPS12,RPS13,RPS16,RPS25,RPS27A,ADD2,NUP54,FAU,PNN,AKAP12,SLC25A10,MRPS23,MRPS5,MRPL41,EIF3A,CTNNA1,MRPL11,MRPL19,MRPS22,RPL10A,DAP3,MRPL49,NUMA1,NUP98,MRPS10,MRTO4,RPL4,RPL5,RPL6,RPL7,EPB41,EPB41L2,RPL12,RPL15,RPL17,RPL18,RPL18A
GO: Molecular Function	GO:0019843	rRNA binding	13.9112		1.227e-14	1.308e-11	3.269e-12	2.468e-11	18	67	RPL23A,RPL37,RPLP2,RPS4Y1,RPS5,RPS9,RPS13,CIRBP,MRPL11,NCL,PTCD3,MRTO4,RPL4,RPL5,RPL6,RPL7,RPL12,RPL17
GO: Molecular Function	GO:0044877	Macromolecular complex binding	13.6304		2.342e-14	2.497e-11	4.993e-12	3.77e-11	90	1641	NUSAP1,TPR,CHAF1B,RPL35A,MAP1B,SMC1A,HMGN1,TSN,HMGN2,ACTN4,TSNAX,HMGN3,HNRNPD,ADD2,RPRD1B,SAFB,ANTXR1,PPIH,MTIF3,LIMA1,SMARCA5,VRK1,EIF4H,SPCS1,NELFA,POLA1,POLE,KIF21A,PYM1,MSH2,DNAJC2,PPP2CA,ARL3,IGF1R,CTCF,PSMG1,CENPH,UHRF1,SMARCE1,CTNNA1,CTNNB1,SNRPD2,STAG2,CXADR,ATRX,NASP,BCKDHB,PRPF6,DBN1,SSRP1,TRIM24,DCX,GFRA1,LDB1,KIF15,SACS,SYNE2,GMFB,KIF5C,NME1,NME2,PHIP,DNMT1,DNMT3A,CBX2,PTCD3,DNMT3B,CH…
GO: Molecular Function	GO:0003682	Chromatin binding	12.7423		1.81e-13	1.929e-10	3.215e-11	2.427e-10	44	516	TPR,CHAF1B,SMC1A,HMGN1,HMGN2,ACTN4,HMGN3,HNRNPD,SAFB,SMARCA5,VRK1,NELFA,POLA1,POLE,DNAJC2,CTCF,UHRF1,SMARCE1,CTNNB1,STAG2,ATRX,SSRP1,TRIM24,LDB1,DNMT1,DNMT3A,CBX2,DNMT3B,CHAF1A,ADNP,ASH2L,MSH6,PBRM1,PSIP1,WDHD1,SMC3,HIST1H1C,HIST1H1D,HIST1H1E,HIST1H1B,PAX6,RPA1,HDAC1,HELLS
GO: Molecular Function	GO:0003697	Single-stranded DNA binding	7.59465		2.543e-08	2.711e-05	3.873e-06	2.924e-05	15	105	HMGB2,MCM4,MCM6,TSN,SSBP2,TSNAX,SSBP3,POLR2G,MSH2,NCL,FUBP1,NME1,RAD23B,HNRNPDL,RPA1
GO: Molecular Function	GO:0003729	mRNA binding	7.24642		5.67e-08	6.044e-05	7.556e-06	5.704e-05	19	180	TPR,RPL30,RPS5,RPS6,RPS13,TSN,HNRNPD,CIRBP,LUC7L2,SERBP1,NCL,UPF3A,DHFR,NUDT21,HNRNPA3,ELAVL4,RPL5,RPL6,RPL7
GO: Molecular Function	GO:0042393	Histone binding	6.50515		3.125e-07	0.0003332	3.702e-05	0.0002795	18	181	CHAF1B,SMARCA5,VRK1,DNAJC2,UHRF1,ATRX,ING1,RSF1,NASP,NCL,TRIM24,PTMA,ANP32E,DEK,PHIP,CBX2,TBL1XR1,MSH6
GO: Molecular Function	GO:0070180	Large ribosomal subunit rRNA binding	5.52739		2.969e-06	0.003165	0.0003165	0.00239	5	11	RPL23A,RPLP2,MRTO4,RPL12,RPL17
GO: Molecular Function	GO:0043024	Ribosomal small subunit binding	5.30173		4.992e-06	0.005321	0.0004488	0.003388	5	12	MTIF3,EIF4H,NME1,PTCD3,EIF4B
GO: Molecular Function	GO:0031490	Chromatin DNA binding	5.29654		5.052e-06	0.005385	0.0004488	0.003388	11	85	HMGN1,HMGN2,ACTN4,HMGN3,CTCF,SMARCE1,HIST1H1C,HIST1H1D,HIST1H1E,HIST1H1B,HDAC1
GO: Molecular Function	GO:0031491	Nucleosome binding	5.03706		9.182e-06	0.009788	0.0007104	0.005363	8	45	HMGN1,HMGN2,HMGN3,SMARCA5,VRK1,UHRF1,SMARCE1,HDAC1
GO: Molecular Function	GO:0032403	Protein complex binding	5.03016		9.329e-06	0.009945	0.0007104	0.005363	49	1080	NUSAP1,TPR,MAP1B,SMC1A,HMGN1,TSN,HMGN2,ACTN4,TSNAX,HMGN3,ADD2,RPRD1B,ANTXR1,LIMA1,SMARCA5,VRK1,KIF21A,MSH2,PPP2CA,ARL3,IGF1R,PSMG1,CENPH,UHRF1,SMARCE1,CTNNA1,CTNNB1,CXADR,NASP,BCKDHB,DBN1,DCX,GFRA1,KIF15,SACS,SYNE2,GMFB,KIF5C,NME1,NME2,PHIP,NUMA1,CAPZB,MSH6,AGO1,SMC3,HADHB,MARCKS,HDAC1
GO: Molecular Function	GO:0051718	DNA (cytosine-5-)-methyltransferase activity, acting on CpG substrates	4.87095		1.346e-05	0.01435	0.0009565	0.007221	3	3	DNMT1,DNMT3A,DNMT3B
GO: Molecular Function	GO:0043021	Ribonucleoprotein complex binding	4.45051		3.544e-05	0.03778	0.002361	0.01783	12	123	RPL35A,PPIH,MTIF3,EIF4H,SPCS1,PYM1,SNRPD2,PRPF6,NME1,PTCD3,NVL,EIF4B
GO: Molecular Function	GO:0003886	DNA (cytosine-5-)-methyltransferase activity	4.28718		5.162e-05	0.05503	0.003237	0.02444	3	4	DNMT1,DNMT3A,DNMT3B
GO: Biological Process	GO:0019080	Viral gene expression	32.8173		1.523e-33	6.904e-30	6.904e-30	6.211e-29	46	187	RPL21,RPL23A,TPR,RPL26,RPL30,RPL29,RPL35A,RPL37,RPL38,NUP85,RPLP2,RPS4Y1,RPS5,RPS6,RPS7,RPS8,RPS9,RPS10,RPS12,RPS13,RPS16,RPS25,RPS27A,NUP54,FAU,NELFA,POLR2A,POLR2G,POLR2J,EIF3A,EIF3G,RSF1,RPL10A,NUP98,NUP214,TRIM13,RPL4,RPL5,RPL6,RPL7,RPL12,HDAC1,RPL15,RPL17,RPL18,RPL18A
GO: Biological Process	GO:0044033	Multi-organism metabolic process	31.8187		1.518e-32	6.882e-29	2.886e-29	2.596e-28	47	207	RPL21,RPL23A,TPR,RPL26,RPL30,RPL29,RPL35A,RPL37,RPL38,NUP85,RPLP2,RPS4Y1,RPS5,RPS6,RPS7,RPS8,RPS9,RPS10,RPS12,RPS13,RPS16,RPS25,RPS27A,NUP54,FAU,NELFA,POLR2A,POLR2G,POLR2J,EIF3A,EIF3G,RSF1,RPL10A,ATG16L1,NUP98,NUP214,TRIM13,RPL4,RPL5,RPL6,RPL7,RPL12,HDAC1,RPL15,RPL17,RPL18,RPL18A
GO: Biological Process	GO:0019083	Viral transcription	31.7192		1.909e-32	8.657e-29	2.886e-29	2.596e-28	44	176	RPL21,RPL23A,TPR,RPL26,RPL30,RPL29,RPL35A,RPL37,RPL38,NUP85,RPLP2,RPS4Y1,RPS5,RPS6,RPS7,RPS8,RPS9,RPS10,RPS12,RPS13,RPS16,RPS25,RPS27A,NUP54,FAU,NELFA,POLR2A,POLR2G,POLR2J,RSF1,RPL10A,NUP98,NUP214,TRIM13,RPL4,RPL5,RPL6,RPL7,RPL12,HDAC1,RPL15,RPL17,RPL18,RPL18A
GO: Biological Process	GO:0043043	Peptide biosynthetic process	30.2372		5.792e-31	2.626e-27	6.565e-28	5.907e-27	78	696	RPL21,MRPS31,RPL23A,TPR,RPL26,RPL30,RPL29,ERBB2,METTL3,RPL35A,RPL36AL,RPL37,RPL38,RPLP2,RPS4Y1,RPS5,RPS6,RPS7,RPS8,RPS9,RPS10,RPS12,RPS13,GATB,RPS16,RPS25,RPS27A,HNRNPD,CIRBP,FAU,ATXN2,GGCT,MTIF3,EIF4H,POLR2G,APEH,PYM1,MRPS26,PPA2,SLC25A10,MRPS23,CNDP2,MRPS5,GIGYF2,MRPL41,EIF3A,EIF3G,EIF4G3,MRPL11,EARS2,NACA,MRPS27,MRPL19,UPF3A,MRPS22,RPL10A,DAP3,MRPL49,CNOT3,PTCD3,ZCCHC11,MRPS10,EEF1B2,HARS2,AGO…
GO: Biological Process	GO:0006412	Translation	29.9136		1.22e-30	5.529e-27	1.106e-27	9.949e-27	76	667	RPL21,MRPS31,RPL23A,TPR,RPL26,RPL30,RPL29,ERBB2,METTL3,RPL35A,RPL36AL,RPL37,RPL38,RPLP2,RPS4Y1,RPS5,RPS6,RPS7,RPS8,RPS9,RPS10,RPS12,RPS13,GATB,RPS16,RPS25,RPS27A,HNRNPD,CIRBP,FAU,ATXN2,MTIF3,EIF4H,POLR2G,APEH,PYM1,MRPS26,PPA2,SLC25A10,MRPS23,MRPS5,GIGYF2,MRPL41,EIF3A,EIF3G,EIF4G3,MRPL11,EARS2,NACA,MRPS27,MRPL19,UPF3A,MRPS22,RPL10A,DAP3,MRPL49,CNOT3,PTCD3,ZCCHC11,MRPS10,EEF1B2,HARS2,AGO1,EIF4B,EIF…
GO: Biological Process	GO:0016071	mRNA metabolic process	29.2124		6.132e-30	2.78e-26	4.634e-27	4.169e-26	75	665	RPL21,RPL23A,RPL26,RPL30,RPL29,METTL3,RPL35A,RPL37,RPL38,RPLP2,RPS4Y1,RPS5,RPS6,RPS7,RPS8,RPS9,RPS10,RPS12,RPS13,RPS16,RPS25,RPS27A,HNRNPD,FAU,SAFB,PPIE,PPIH,XRN2,PNN,DNAJC8,CWC15,POLR2A,BAG4,POLR2G,POLR2J,PYM1,PPP2CA,LUC7L2,SUGP1,ACIN1,FUS,SNRPA,SNRPD2,SNRNP200,SON,RNMT,PRPF6,UPF3A,DDX5,RPL10A,PPIL3,DKC1,CNOT3,HNRNPDL,ZCCHC11,NUDT21,HNRNPA3,HNRNPUL1,AGO1,PSIP1,EIF4B,ELAVL4,SCAF11,MRTO4,SKIV2L2,R…
GO: Biological Process	GO:0006518	Peptide metabolic process	28.7765		1.673e-29	7.585e-26	1.084e-26	9.748e-26	84	848	RPL21,MRPS31,RPL23A,TPR,RPL26,RPL30,RPL29,ERBB2,METTL3,RPL35A,RPL36AL,RPL37,RPL38,RPLP2,RPS4Y1,RPS5,RPS6,RPS7,RPS8,RPS9,RPS10,RPS12,RPS13,GATB,RPS16,RPS25,RPS27A,HNRNPD,CIRBP,FAU,ATXN2,GGCT,MTIF3,EIF4H,SPCS1,POLR2G,APEH,PYM1,MRPS26,PPA2,SLC25A10,MRPS23,CNDP2,MRPS5,GIGYF2,MRPL41,CTH,EIF3A,EIF3G,EIF4G3,MRPL11,SOD1,EARS2,NACA,MRPS27,MRPL19,UPF3A,MRPS22,RPL10A,DAP3,MRPL49,CNOT3,PTCD3,ZCCHC11,GPX4,GSR…
GO: Biological Process	GO:0006614	SRP-dependent cotranslational protein targeting to membrane	27.87		1.349e-28	6.118e-25	7.647e-26	6.88e-25	32	94	RPL21,RPL23A,RPL26,RPL30,RPL29,RPL35A,RPL37,RPL38,RPLP2,RPS4Y1,RPS5,RPS6,RPS7,RPS8,RPS9,RPS10,RPS12,RPS13,RPS16,RPS25,RPS27A,FAU,RPL10A,RPL4,RPL5,RPL6,RPL7,RPL12,RPL15,RPL17,RPL18,RPL18A
GO: Biological Process	GO:0045047	Protein targeting to ER	27.7383		1.827e-28	8.284e-25	9.204e-26	8.28e-25	33	103	RPL21,RPL23A,RPL26,RPL30,RPL29,RPL35A,RPL37,RPL38,RPLP2,RPS4Y1,RPS5,RPS6,RPS7,RPS8,RPS9,RPS10,RPS12,RPS13,RPS16,RPS25,RPS27A,FAU,SPCS1,RPL10A,RPL4,RPL5,RPL6,RPL7,RPL12,RPL15,RPL17,RPL18,RPL18A
GO: Biological Process	GO:0000184	Nuclear-transcribed mRNA catabolic process, nonsense-mediated decay	27.6672		2.152e-28	9.757e-25	9.555e-26	8.596e-25	35	121	RPL21,RPL23A,RPL26,RPL30,RPL29,RPL35A,RPL37,RPL38,RPLP2,RPS4Y1,RPS5,RPS6,RPS7,RPS8,RPS9,RPS10,RPS12,RPS13,RPS16,RPS25,RPS27A,FAU,PYM1,PPP2CA,UPF3A,RPL10A,RPL4,RPL5,RPL6,RPL7,RPL12,RPL15,RPL17,RPL18,RPL18A
GO: Biological Process	GO:0043604	Amide biosynthetic process	27.6349		2.318e-28	1.051e-24	9.555e-26	8.596e-25	79	780	RPL21,MRPS31,RPL23A,TPR,RPL26,RPL30,RPL29,ERBB2,METTL3,RPL35A,RPL36AL,RPL37,RPL38,RPLP2,RPS4Y1,RPS5,RPS6,RPS7,RPS8,RPS9,RPS10,RPS12,RPS13,GATB,RPS16,RPS25,RPS27A,HNRNPD,CIRBP,FAU,ATXN2,GGCT,MTIF3,EIF4H,POLR2G,APEH,PYM1,MRPS26,PPA2,SLC25A10,MRPS23,CNDP2,MRPS5,GIGYF2,MRPL41,EIF3A,EIF3G,EIF4G3,MRPL11,EARS2,NACA,MRPS27,MRPL19,UPF3A,MRPS22,RPL10A,DAP3,DHFR,MRPL49,CNOT3,PTCD3,ZCCHC11,MRPS10,EEF1B2,HARS…
GO: Biological Process	GO:0006413	Translational initiation	27.5459		2.845e-28	1.29e-24	1.075e-25	9.67e-25	42	194	RPL21,RPL23A,TPR,RPL26,RPL30,RPL29,METTL3,RPL35A,RPL37,RPL38,RPLP2,RPS4Y1,RPS5,RPS6,RPS7,RPS8,RPS9,RPS10,RPS12,RPS13,RPS16,RPS25,RPS27A,FAU,MTIF3,EIF4H,POLR2G,EIF3A,EIF3G,EIF4G3,RPL10A,EIF4B,EIF5,RPL4,RPL5,RPL6,RPL7,RPL12,RPL15,RPL17,RPL18,RPL18A
GO: Biological Process	GO:0006401	RNA catabolic process	27.1316		7.386e-28	3.349e-24	2.432e-25	2.188e-24	46	247	RPL21,RPL23A,RPL26,RPL30,RPL29,RPL35A,RPL37,RPL38,RPLP2,RPS4Y1,RPS5,RPS6,RPS7,RPS8,RPS9,RPS10,RPS12,RPS13,RPS16,RPS25,RPS27A,HNRNPD,FAU,FEN1,XRN2,POLR2G,PYM1,PPP2CA,UPF3A,RPL10A,POP1,CNOT3,ZCCHC11,AGO1,EIF4B,MRTO4,SKIV2L2,RPL4,RPL5,RPL6,RPL7,RPL12,RPL15,RPL17,RPL18,RPL18A
GO: Biological Process	GO:0072599	establishment of protein localization to endoplasmic reticulum	27.1243		7.511e-28	3.405e-24	2.432e-25	2.188e-24	33	107	RPL21,RPL23A,RPL26,RPL30,RPL29,RPL35A,RPL37,RPL38,RPLP2,RPS4Y1,RPS5,RPS6,RPS7,RPS8,RPS9,RPS10,RPS12,RPS13,RPS16,RPS25,RPS27A,FAU,SPCS1,RPL10A,RPL4,RPL5,RPL6,RPL7,RPL12,RPL15,RPL17,RPL18,RPL18A
GO: Biological Process	GO:0006613	cotranslational protein targeting to membrane	26.7335		1.847e-27	8.373e-24	5.582e-25	5.022e-24	32	101	RPL21,RPL23A,RPL26,RPL30,RPL29,RPL35A,RPL37,RPL38,RPLP2,RPS4Y1,RPS5,RPS6,RPS7,RPS8,RPS9,RPS10,RPS12,RPS13,RPS16,RPS25,RPS27A,FAU,RPL10A,RPL4,RPL5,RPL6,RPL7,RPL12,RPL15,RPL17,RPL18,RPL18A
GO: Biological Process	GO:0000956	nuclear-transcribed mRNA catabolic process	25.727		1.875e-26	8.502e-23	5.314e-24	4.781e-23	41	202	RPL21,RPL23A,RPL26,RPL30,RPL29,RPL35A,RPL37,RPL38,RPLP2,RPS4Y1,RPS5,RPS6,RPS7,RPS8,RPS9,RPS10,RPS12,RPS13,RPS16,RPS25,RPS27A,FAU,POLR2G,PYM1,PPP2CA,UPF3A,RPL10A,CNOT3,ZCCHC11,AGO1,EIF4B,MRTO4,RPL4,RPL5,RPL6,RPL7,RPL12,RPL15,RPL17,RPL18,RPL18A
GO: Biological Process	GO:0070972	protein localization to endoplasmic reticulum	24.5611		2.747e-25	1.245e-21	7.326e-23	6.591e-22	33	126	RPL21,RPL23A,RPL26,RPL30,RPL29,RPL35A,RPL37,RPL38,RPLP2,RPS4Y1,RPS5,RPS6,RPS7,RPS8,RPS9,RPS10,RPS12,RPS13,RPS16,RPS25,RPS27A,FAU,SPCS1,RPL10A,RPL4,RPL5,RPL6,RPL7,RPL12,RPL15,RPL17,RPL18,RPL18A
GO: Biological Process	GO:0006402	mRNA catabolic process	24.3706		4.26e-25	1.931e-21	1.073e-22	9.654e-22	41	218	RPL21,RPL23A,RPL26,RPL30,RPL29,RPL35A,RPL37,RPL38,RPLP2,RPS4Y1,RPS5,RPS6,RPS7,RPS8,RPS9,RPS10,RPS12,RPS13,RPS16,RPS25,RPS27A,FAU,POLR2G,PYM1,PPP2CA,UPF3A,RPL10A,CNOT3,ZCCHC11,AGO1,EIF4B,MRTO4,RPL4,RPL5,RPL6,RPL7,RPL12,RPL15,RPL17,RPL18,RPL18A
GO: Biological Process	GO:0043603	cellular amide metabolic process	24.3439		4.53e-25	2.054e-21	1.081e-22	9.726e-22	86	1026	RPL21,MRPS31,RPL23A,TPR,RPL26,RPL30,RPL29,ERBB2,METTL3,RPL35A,RPL36AL,RPL37,RPL38,RPLP2,RPS4Y1,RPS5,RPS6,RPS7,RPS8,RPS9,RPS10,RPS12,RPS13,GATB,RPS16,RPS25,RPS27A,HNRNPD,CIRBP,FAU,ATXN2,GGCT,MTIF3,EIF4H,SPCS1,POLR2G,APEH,PYM1,PPP2CA,MRPS26,PPA2,SLC25A10,MRPS23,CNDP2,MRPS5,GIGYF2,MRPL41,CTH,EIF3A,EIF3G,EIF4G3,MRPL11,SOD1,EARS2,NACA,MRPS27,MRPL19,UPF3A,MRPS22,RPL10A,DAP3,DHFR,MRPL49,CNOT3,PTCD3,ZCCH…
GO: Biological Process	GO:0022613	ribonucleoprotein complex biogenesis	23.7481		1.786e-24	8.098e-21	4.049e-22	3.643e-21	57	468	RPL21,RPL23A,RPL26,RPL30,RPL29,RPL35A,RPL37,RPL38,RPLP2,RPS4Y1,RPS5,RPS6,RPS7,RPS8,RPS9,RPS10,RPS12,RPS13,RPS16,RPS25,RPS27A,CIRBP,FAU,ATXN2,PIN4,ERI3,XRN2,EIF4H,LUC7L2,EIF3A,EIF3G,SNRPD2,MRPL11,SNRNP200,BMS1,NCL,PRPF6,RPL10A,DKC1,NVL,AGO1,PSIP1,EIF4B,EIF5,SCAF11,MRTO4,SKIV2L2,RPL4,RPL5,SF3A2,RPL6,RPL7,RPL12,RPL15,RPL17,RPL18,RPL18A
GO: Biological Process	GO:0019058	viral life cycle	23.1256		7.489e-24	3.395e-20	1.574e-21	1.416e-20	55	447	RPL21,RPL23A,TPR,RPL26,RPL30,RPL29,RPL35A,RPL37,RPL38,NUP85,RPLP2,RPS4Y1,RPS5,RPS6,RPS7,RPS8,RPS9,RPS10,RPS12,RPS13,RPS16,RPS25,RPS27A,NUP54,FAU,PPIE,PPIH,NELFA,POLR2A,POLR2G,POLR2J,EIF3A,EIF3G,CXADR,RSF1,NCAM1,DDB1,DDX5,RPL10A,DEK,ATG16L1,NUP98,NUP214,TFRC,TRIM13,RPL4,RPL5,RPL6,RPL7,RPL12,HDAC1,RPL15,RPL17,RPL18,RPL18A
GO: Biological Process	GO:0006396	RNA processing	23.1171		7.637e-24	3.463e-20	1.574e-21	1.416e-20	79	914	RPL21,RPL23A,RPL26,RPL30,RPL29,METTL3,RPL35A,RPL37,RPL38,RPLP2,RPS4Y1,RPS5,RPS6,RPS7,RPS8,RPS9,RPS10,RPS12,RPS13,RPS16,RPS25,RPS27A,HNRNPD,FAU,SAFB,PIN4,ERI3,PPIE,PPIH,TRMT5,XRN2,PNN,DNAJC8,CWC15,POLR2A,POLR2G,POLR2J,PPP2CA,LUC7L2,SUGP1,ACIN1,FUS,SNRPA,SNRPD2,SNRNP200,SON,RNMT,BMS1,NCL,PRPF6,DDX5,RPL10A,PPIL3,POP1,DKC1,HNRNPDL,ZCCHC11,NUDT21,U2SURP,HNRNPA3,DHX57,HNRNPUL1,AGO1,PSIP1,WDHD1,ELAVL4,S…
GO: Biological Process	GO:0051276	chromosome organization	22.2493		5.633e-23	2.554e-19	1.11e-20	9.99e-20	90	1195	NUSAP1,TPR,CHAF1B,NUP85,SMC1A,HMGB2,MCM4,HMGB3,HMGN1,MCM6,RPS27A,HMGN3,FANCD2,BPTF,HIST2H2AA3,SAFB,HIST2H2BE,UBE2N,UBTF,FEN1,TADA3,MEAF6,SMARCA5,VRK1,NELFA,POLA1,POLE,POLE4,MSH2,COPS3,SMC2,SKP1,DNAJC2,CTCF,CENPH,PRIM2,UHRF1,ACIN1,CENPV,GINS2,SMARCE1,PRKDC,CTNNB1,MGEA5,STAG2,KNTC1,ATRX,ING1,RSF1,NAP1L1,KDM3B,NASP,NUF2,DDB1,EMSY,SAP30,PTMA,LDB1,DKC1,ANP32E,DEK,DNMT1,DNMT3A,CBX2,RAD21,DNMT3B,RAD23B,…
GO: Biological Process	GO:0006612	protein targeting to membrane	22.0786		8.344e-23	3.783e-19	1.576e-20	1.418e-19	37	196	RPL21,RPL23A,RPL26,RPL30,RPL29,ERBB2,RPL35A,RPL37,RPL38,RPLP2,RPS4Y1,RPS5,RPS6,RPS7,RPS8,RPS9,RPS10,RPS12,RPS13,RPS16,RPS25,RPS27A,NUP54,FAU,MGEA5,RPL10A,PEX19,PALM,RPL4,RPL5,RPL6,RPL7,RPL12,RPL15,RPL17,RPL18,RPL18A
GO: Biological Process	GO:0034655	nucleobase-containing compound catabolic process	21.2719		5.347e-22	2.424e-18	9.696e-20	8.724e-19	51	418	RPL21,RPL23A,RPL26,RPL30,RPL29,RPL35A,RPL37,RPL38,RPLP2,RPS4Y1,RPS5,RPS6,RPS7,RPS8,RPS9,RPS10,RPS12,RPS13,RPS16,HMGB2,RPS25,RPS27A,GMPR2,HNRNPD,FAU,HPRT1,FEN1,XRN2,POLR2G,PYM1,PPP2CA,MTAP,UPF3A,RPL10A,POP1,CNOT3,ZCCHC11,DERA,AGO1,EIF4B,MRTO4,SKIV2L2,RPL4,RPL5,RPL6,RPL7,RPL12,RPL15,RPL17,RPL18,RPL18A
GO: Biological Process	GO:1901566	organonitrogen compound biosynthetic process	20.4437		3.6e-21	1.632e-17	6.277e-19	5.647e-18	97	1445	RPL21,MRPS31,RPL23A,TPR,RPL26,RPL30,RPL29,ERBB2,METTL3,RPL35A,RPL36AL,RPL37,RPL38,RPLP2,RPS4Y1,RPS5,RPS6,RPS7,RPS8,RPS9,RPS10,RPS12,RPS13,GATB,RPS16,RPS25,RPS27A,GMPR2,HNRNPD,FABP5,CIRBP,FAU,ADSL,ATXN2,GGCT,HPRT1,AK2,AK4,MTIF3,EIF4H,POLR2G,APEH,PYM1,PAICS,AKAP12,MTAP,MRPS26,PPA2,SLC25A10,MRPS23,CNDP2,MRPS5,GIGYF2,MRPL41,CTH,EIF3A,EIF3G,EIF4G3,MRPL11,ALDH7A1,ATP5E,EARS2,NACA,MRPS27,MRPL19,UPF3A,MR…
GO: Biological Process	GO:0006364	rRNA processing	20.4092		3.898e-21	1.767e-17	6.545e-19	5.889e-18	40	260	RPL21,RPL23A,RPL26,RPL30,RPL29,RPL35A,RPL37,RPL38,RPLP2,RPS4Y1,RPS5,RPS6,RPS7,RPS8,RPS9,RPS10,RPS12,RPS13,RPS16,RPS25,RPS27A,FAU,PIN4,ERI3,XRN2,BMS1,NCL,RPL10A,DKC1,MRTO4,SKIV2L2,RPL4,RPL5,RPL6,RPL7,RPL12,RPL15,RPL17,RPL18,RPL18A
GO: Biological Process	GO:0044270	cellular nitrogen compound catabolic process	20.0857		8.21e-21	3.722e-17	1.329e-18	1.196e-17	52	462	RPL21,RPL23A,RPL26,RPL30,RPL29,RPL35A,RPL37,RPL38,RPLP2,RPS4Y1,RPS5,RPS6,RPS7,RPS8,RPS9,RPS10,RPS12,RPS13,RPS16,HMGB2,RPS25,RPS27A,GMPR2,HNRNPD,FAU,HPRT1,FEN1,XRN2,POLR2G,PYM1,PPP2CA,MTAP,UPF3A,RPL10A,POP1,CNOT3,ZCCHC11,DERA,AGO1,QPRT,EIF4B,MRTO4,SKIV2L2,RPL4,RPL5,RPL6,RPL7,RPL12,RPL15,RPL17,RPL18,RPL18A
GO: Biological Process	GO:0046700	heterocycle catabolic process	20.0008		9.981e-21	4.525e-17	1.56e-18	1.404e-17	52	464	RPL21,RPL23A,RPL26,RPL30,RPL29,RPL35A,RPL37,RPL38,RPLP2,RPS4Y1,RPS5,RPS6,RPS7,RPS8,RPS9,RPS10,RPS12,RPS13,RPS16,HMGB2,RPS25,RPS27A,GMPR2,HNRNPD,FAU,HPRT1,FEN1,XRN2,POLR2G,PYM1,PPP2CA,MTAP,UPF3A,RPL10A,POP1,CNOT3,ZCCHC11,DERA,AGO1,QPRT,EIF4B,MRTO4,SKIV2L2,RPL4,RPL5,RPL6,RPL7,RPL12,RPL15,RPL17,RPL18,RPL18A
GO: Biological Process	GO:0016072	rRNA metabolic process	19.9755		1.058e-20	4.798e-17	1.599e-18	1.439e-17	40	267	RPL21,RPL23A,RPL26,RPL30,RPL29,RPL35A,RPL37,RPL38,RPLP2,RPS4Y1,RPS5,RPS6,RPS7,RPS8,RPS9,RPS10,RPS12,RPS13,RPS16,RPS25,RPS27A,FAU,PIN4,ERI3,XRN2,BMS1,NCL,RPL10A,DKC1,MRTO4,SKIV2L2,RPL4,RPL5,RPL6,RPL7,RPL12,RPL15,RPL17,RPL18,RPL18A
GO: Biological Process	GO:0019439	aromatic compound catabolic process	19.5837		2.608e-20	1.182e-16	3.814e-18	3.431e-17	52	474	RPL21,RPL23A,RPL26,RPL30,RPL29,RPL35A,RPL37,RPL38,RPLP2,RPS4Y1,RPS5,RPS6,RPS7,RPS8,RPS9,RPS10,RPS12,RPS13,RPS16,HMGB2,RPS25,RPS27A,GMPR2,HNRNPD,FAH,FAU,HPRT1,FEN1,XRN2,POLR2G,PYM1,PPP2CA,MTAP,UPF3A,RPL10A,POP1,CNOT3,ZCCHC11,DERA,AGO1,EIF4B,MRTO4,SKIV2L2,RPL4,RPL5,RPL6,RPL7,RPL12,RPL15,RPL17,RPL18,RPL18A
GO: Biological Process	GO:0016032	viral process	19.3453		4.515e-20	2.047e-16	6.397e-18	5.755e-17	66	759	RPL21,RPL23A,TPR,RPL26,RPL30,RPL29,RPL35A,RPL37,RPL38,NUP85,RPLP2,RPS4Y1,RPS5,RPS6,RPS7,RPS8,RPS9,RPS10,RPS12,RPS13,RPS16,RPS25,RPS27A,NUP54,FAU,UBE2I,PPIE,PPIH,EIF4H,NELFA,POLA1,POLR2A,POLR2G,POLR2J,EIF3A,EIF3G,EIF4G3,CXADR,PSMA4,NACA,RSF1,NCAM1,CUL7,DDB1,DDX5,RPL10A,DEK,IPO5,ATG16L1,NUP98,NUP214,TFRC,MSH6,PSIP1,PAK2,TRIM13,RPL4,RPL5,RPL6,RPL7,RPL12,HDAC1,RPL15,RPL17,RPL18,RPL18A
GO: Biological Process	GO:0044764	multi-organism cellular process	18.9255		1.187e-19	5.382e-16	1.631e-17	1.467e-16	66	773	RPL21,RPL23A,TPR,RPL26,RPL30,RPL29,RPL35A,RPL37,RPL38,NUP85,RPLP2,RPS4Y1,RPS5,RPS6,RPS7,RPS8,RPS9,RPS10,RPS12,RPS13,RPS16,RPS25,RPS27A,NUP54,FAU,UBE2I,PPIE,PPIH,EIF4H,NELFA,POLA1,POLR2A,POLR2G,POLR2J,EIF3A,EIF3G,EIF4G3,CXADR,PSMA4,NACA,RSF1,NCAM1,CUL7,DDB1,DDX5,RPL10A,DEK,IPO5,ATG16L1,NUP98,NUP214,TFRC,MSH6,PSIP1,PAK2,TRIM13,RPL4,RPL5,RPL6,RPL7,RPL12,HDAC1,RPL15,RPL17,RPL18,RPL18A
GO: Biological Process	GO:1901361	organic cyclic compound catabolic process	18.8928		1.28e-19	5.804e-16	1.707e-17	1.536e-16	53	510	RPL21,RPL23A,RPL26,RPL30,RPL29,RPL35A,RPL37,RPL38,RPLP2,RPS4Y1,RPS5,RPS6,RPS7,RPS8,RPS9,RPS10,RPS12,RPS13,RPS16,HMGB2,RPS25,RPS27A,GMPR2,HNRNPD,FAH,FAU,HPRT1,FEN1,XRN2,POLR2G,PYM1,PPP2CA,MTAP,UPF3A,RPL10A,POP1,CNOT3,ZCCHC11,DERA,AGO1,QPRT,EIF4B,MRTO4,SKIV2L2,RPL4,RPL5,RPL6,RPL7,RPL12,RPL15,RPL17,RPL18,RPL18A
GO: Biological Process	GO:0042254	ribosome biogenesis	18.6354		2.315e-19	1.05e-15	2.999e-17	2.698e-16	42	322	RPL21,RPL23A,RPL26,RPL30,RPL29,RPL35A,RPL37,RPL38,RPLP2,RPS4Y1,RPS5,RPS6,RPS7,RPS8,RPS9,RPS10,RPS12,RPS13,RPS16,RPS25,RPS27A,FAU,PIN4,ERI3,XRN2,MRPL11,BMS1,NCL,RPL10A,DKC1,NVL,MRTO4,SKIV2L2,RPL4,RPL5,RPL6,RPL7,RPL12,RPL15,RPL17,RPL18,RPL18A
GO: Biological Process	GO:0034660	ncRNA metabolic process	18.3641		4.324e-19	1.96e-15	5.445e-17	4.899e-16	55	563	RPL21,RPL23A,RPL26,RPL30,RPL29,METTL3,RPL35A,RPL37,RPL38,RPLP2,RPS4Y1,RPS5,RPS6,RPS7,RPS8,RPS9,RPS10,RPS12,RPS13,GATB,RPS16,RPS25,RPS27A,GTF3C3,RPRD1B,FAU,PIN4,ERI3,TRMT5,XRN2,POLR2A,POLR2G,POLR2J,PPA2,EARS2,BMS1,NCL,RPL10A,POP1,DKC1,ZCCHC11,HARS2,AGO1,MRTO4,HARS,SKIV2L2,RPL4,RPL5,RPL6,RPL7,RPL12,RPL15,RPL17,RPL18,RPL18A
GO: Biological Process	GO:0044419	interspecies interaction between organisms	17.9205		1.201e-18	5.444e-15	1.433e-16	1.289e-15	66	808	RPL21,RPL23A,TPR,RPL26,RPL30,RPL29,RPL35A,RPL37,RPL38,NUP85,RPLP2,RPS4Y1,RPS5,RPS6,RPS7,RPS8,RPS9,RPS10,RPS12,RPS13,RPS16,RPS25,RPS27A,NUP54,FAU,UBE2I,PPIE,PPIH,EIF4H,NELFA,POLA1,POLR2A,POLR2G,POLR2J,EIF3A,EIF3G,EIF4G3,CXADR,PSMA4,NACA,RSF1,NCAM1,CUL7,DDB1,DDX5,RPL10A,DEK,IPO5,ATG16L1,NUP98,NUP214,TFRC,MSH6,PSIP1,PAK2,TRIM13,RPL4,RPL5,RPL6,RPL7,RPL12,HDAC1,RPL15,RPL17,RPL18,RPL18A
GO: Biological Process	GO:0044403	symbiosis, encompassing mutualism through parasitism	17.9205		1.201e-18	5.444e-15	1.433e-16	1.289e-15	66	808	RPL21,RPL23A,TPR,RPL26,RPL30,RPL29,RPL35A,RPL37,RPL38,NUP85,RPLP2,RPS4Y1,RPS5,RPS6,RPS7,RPS8,RPS9,RPS10,RPS12,RPS13,RPS16,RPS25,RPS27A,NUP54,FAU,UBE2I,PPIE,PPIH,EIF4H,NELFA,POLA1,POLR2A,POLR2G,POLR2J,EIF3A,EIF3G,EIF4G3,CXADR,PSMA4,NACA,RSF1,NCAM1,CUL7,DDB1,DDX5,RPL10A,DEK,IPO5,ATG16L1,NUP98,NUP214,TFRC,MSH6,PSIP1,PAK2,TRIM13,RPL4,RPL5,RPL6,RPL7,RPL12,HDAC1,RPL15,RPL17,RPL18,RPL18A
GO: Biological Process	GO:0034470	ncRNA processing	17.4311		3.706e-18	1.68e-14	4.309e-16	3.877e-15	45	399	RPL21,RPL23A,RPL26,RPL30,RPL29,METTL3,RPL35A,RPL37,RPL38,RPLP2,RPS4Y1,RPS5,RPS6,RPS7,RPS8,RPS9,RPS10,RPS12,RPS13,RPS16,RPS25,RPS27A,FAU,PIN4,ERI3,TRMT5,XRN2,BMS1,NCL,RPL10A,POP1,DKC1,ZCCHC11,AGO1,MRTO4,SKIV2L2,RPL4,RPL5,RPL6,RPL7,RPL12,RPL15,RPL17,RPL18,RPL18A
GO: Biological Process	GO:0044265	cellular macromolecule catabolic process	17.0847		8.228e-18	3.731e-14	9.326e-16	8.391e-15	72	978	RPL21,RPL23A,TPR,RPL26,RPL30,RPL29,RPL35A,RPL37,RPL38,RPLP2,RPS4Y1,RPS5,RPS6,RPS7,RPS8,RPS9,RPS10,RPS12,RPS13,RPS16,HMGB2,RPS25,RPS27A,HNRNPD,FAU,UBE2G1,UBE2I,UBE2L3,UBE2N,FEN1,XRN2,POLR2G,PYM1,COPS3,SKP1,PPP2CA,PPP2R5C,UHRF1,NUB1,SUMO2,CTNNB1,MGEA5,PSMA4,PSMD1,UPF3A,PSME1,CUL7,DDB1,RPL10A,POP1,CNOT3,RAD23B,ZCCHC11,HUWE1,ATE1,TBL1XR1,USP5,AGO1,EIF4B,MRTO4,PSME3,SKIV2L2,TRIM13,RPL4,RPL5,RPL6,RPL7,…
GO: Biological Process	GO:0034622	cellular macromolecular complex assembly	15.5921		2.558e-16	1.16e-12	2.829e-14	2.545e-13	70	994	RPL23A,TPR,CHAF1B,RPL38,MAP1B,RPS5,RPS10,HMGB2,RPS25,RPS27A,ADD2,CIRBP,HIST2H2BE,ATXN2,PFDN6,NDUFB11,SMARCA5,FOXRED1,EIF4H,BAG4,MSRB2,LUC7L2,PSMG1,CENPH,CENPV,EIF3A,EIF3G,CADPS2,SNRPD2,MRPL11,SNRNP200,CAND1,ATRX,RSF1,BMS1,NAP1L1,NASP,NCAM1,PRPF6,DBN1,NDUFA10,NDUFB3,NDUFB5,NDUFB7,DDB1,GMFB,TBCA,RAD23B,IPO5,H1FX,CHAF1A,CAPZB,NUP98,STMN1,AGO1,PSIP1,EIF4B,HIST1H1C,EIF5,HIST1H1D,HIST1H1E,HIST1H1B,SCAF…
GO: Biological Process	GO:0072594	establishment of protein localization to organelle	14.757		1.75e-15	7.932e-12	1.889e-13	1.699e-12	55	679	RPL21,RPL23A,TPR,RPL26,RPL30,RPL29,RPL35A,RPL37,RPL38,NUP85,RPLP2,RPS4Y1,RPS5,RPS6,RPS7,RPS8,RPS9,RPS10,RPS12,RPS13,RPS16,RPS25,RPS27A,NUP54,TXN,FAU,UBE2L3,SPCS1,BAG4,PPP2CA,CTNNB1,RAB23,ING1,RPL10A,PEX19,DKC1,NMT1,PHIP,IPO5,NUP98,SAE1,NUP214,HUWE1,TIMM10,PDCD5,HIST1H1B,RPL4,RPL5,RPL6,RPL7,RPL12,RPL15,RPL17,RPL18,RPL18A
GO: Biological Process	GO:0006605	protein targeting	14.6953		2.017e-15	9.144e-12	2.126e-13	1.913e-12	57	726	RPL21,RPL23A,TPR,RPL26,RPL30,RPL29,ERBB2,RPL35A,RPL37,RPL38,NUP85,RPLP2,RPS4Y1,RPS5,RPS6,STXBP4,RPS7,RPS8,RPS9,RPS10,RPS12,RPS13,RPS16,RPS25,RPS27A,NUP54,TXN,FAU,UBE2L3,SPCS1,BAG4,AKAP12,PPP2CA,CTNNB1,MGEA5,RAB23,ING1,RPL10A,PEX19,PHIP,IPO5,NUP98,SAE1,NUP214,HUWE1,TIMM10,PDCD5,PALM,RPL4,RPL5,RPL6,RPL7,RPL12,RPL15,RPL17,RPL18,RPL18A
GO: Biological Process	GO:0090150	establishment of protein localization to membrane	14.5746		2.663e-15	1.207e-11	2.744e-13	2.469e-12	40	378	RPL21,RPL23A,RPL26,RPL30,RPL29,ERBB2,RPL35A,RPL37,RPL38,RPLP2,RPS4Y1,RPS5,RPS6,RPS7,RPS8,RPS9,RPS10,RPS12,RPS13,RPS16,RPS25,RPS27A,NUP54,FAU,MGEA5,RPL10A,PEX19,NMT1,TIMM10,PDCD5,PALM,RPL4,RPL5,RPL6,RPL7,RPL12,RPL15,RPL17,RPL18,RPL18A
GO: Biological Process	GO:0009057	macromolecule catabolic process	14.4985		3.173e-15	1.438e-11	3.197e-13	2.876e-12	77	1223	RPL21,RPL23A,TPR,RPL26,RPL30,RPL29,RPL35A,RPL37,RPL38,RPLP2,RPS4Y1,RPS5,RPS6,RPS7,RPS8,RPS9,RPS10,RPS12,RPS13,RPS16,HMGB2,RPS25,RPS27A,PFKM,HNRNPD,FAU,UBE2G1,UBE2I,UBE2L3,UBE2N,FEN1,XRN2,POLR2G,PYM1,COPS3,SKP1,PPP2CA,PPP2R3A,PPP2R5C,UHRF1,NUB1,SUMO2,CTNNB1,MGEA5,PSMA4,PSMD1,UPF3A,PSME1,CUL7,TRIM24,DDB1,RPL10A,POP1,CNOT3,RAD23B,ZCCHC11,NRDC,CAST,HUWE1,ATE1,TBL1XR1,USP5,AGO1,EIF4B,MRTO4,PSME3,SKIV2…
GO: Biological Process	GO:0006259	DNA metabolic process	14.4253		3.756e-15	1.703e-11	3.702e-13	3.331e-12	68	998	CHAF1B,SMC1A,HMGB2,MCM4,HMGB3,HMGN1,MCM6,TSN,RPS27A,RRM2,FANCD2,UBE2I,UBE2N,FEN1,PPIE,FTO,SMARCA5,XRN2,POLA1,POLE,RTFDC1,POLR2A,POLR2G,POLR2J,POLE4,MSH2,COPS3,DNAJC2,PPP2CA,IGF1R,CTCF,PRIM2,UHRF1,GINS2,SUMO2,PRKDC,CTNNB1,MGEA5,STAG2,ATRX,NAP1L1,NASP,SSRP1,DDB1,EMSY,PTMS,DKC1,NME1,DEK,DNMT1,DNMT3A,RAD21,DNMT3B,RAD23B,TCEA1,CHAF1A,NUP98,NVL,HUWE1,RFC1,LIG1,MSH6,RIF1,SMC3,FANCI,YLPM1,RPA1,HELLS
GO: Biological Process	GO:0006325	chromatin organization	13.4464		3.578e-14	1.622e-10	3.452e-12	3.106e-11	57	776	TPR,CHAF1B,HMGB2,HMGN1,HMGN3,BPTF,HIST2H2AA3,SAFB,HIST2H2BE,UBE2N,UBTF,TADA3,MEAF6,SMARCA5,VRK1,NELFA,POLE4,SKP1,DNAJC2,CTCF,CENPH,UHRF1,CENPV,SMARCE1,CTNNB1,MGEA5,ATRX,ING1,RSF1,NAP1L1,KDM3B,NASP,DDB1,EMSY,SAP30,PTMA,LDB1,ANP32E,DEK,DNMT1,DNMT3A,CBX2,DNMT3B,H1FX,CHAF1A,GPX4,HUWE1,TBL1XR1,ASH2L,PBRM1,WDHD1,HIST1H1C,HIST1H1D,HIST1H1E,HIST1H1B,HDAC1,HELLS
GO: Biological Process	GO:0000278	mitotic cell cycle	12.9566		1.105e-13	5.01e-10	1.044e-11	9.391e-11	66	1019	NUSAP1,TPR,NUP85,RPS6,SMC1A,MCM4,MCM6,RPS27A,RRM2,NUP54,UBE2I,TADA3,VRK1,DCTN2,POLA1,POLE,RTFDC1,MSH2,SMC2,SKP1,PPP2CA,PPP2R5C,IGF1R,CENPH,PRIM2,CENPV,GIGYF2,GINS2,PRKDC,CTNNB1,STAG2,KNTC1,ATRX,PSMA4,PSMD1,NUF2,PSME1,CUL7,DDB1,KIF15,DHFR,PHIP,CNOT3,DNMT3A,RAD21,EML4,NUMA1,NUP98,SMC4,SAE1,NUP214,STMN1,NCAPH,LIG1,PBRM1,SMC3,PEBP1,FANCI,MASTL,PAK2,PSME3,PAX6,RPA1,ENSA,RPL17,HELLS
GO: Biological Process	GO:0065003	macromolecular complex assembly	12.7296		1.864e-13	8.451e-10	1.725e-11	1.552e-10	95	1831	RPL23A,TPR,CHAF1B,RPL38,MAP1B,RPS5,RPS10,HMGB2,RPS25,RPS27A,PFKM,SSBP3,RRM2,TFG,ADD2,NUP54,CIRBP,HIST2H2BE,ADSL,ATXN2,HPRT1,PPIH,PFDN6,NDUFB11,SMARCA5,FOXRED1,EIF4H,BAG4,MSRB2,PPP2CA,IGF1R,CTCF,LUC7L2,PSMG1,CENPH,MTTP,CENPV,CTH,EIF3A,CTNNA1,EIF3G,CTNNB1,CADPS2,SNRPD2,MRPL11,SNRNP200,CAB39,KNTC1,CAND1,ATRX,SEPT9,RSF1,BMS1,NAP1L1,NASP,NCAM1,PRPF6,DBN1,NDUFA10,NDUFB3,NDUFB5,NDUFB7,DDB1,GMFB,NME2,TBC…
GO: Biological Process	GO:1903047	mitotic cell cycle process	12.677		2.104e-13	9.539e-10	1.908e-11	1.716e-10	62	932	NUSAP1,TPR,NUP85,RPS6,SMC1A,MCM4,MCM6,RPS27A,RRM2,NUP54,UBE2I,TADA3,VRK1,DCTN2,POLA1,POLE,RTFDC1,MSH2,SMC2,SKP1,PPP2CA,PPP2R5C,IGF1R,CENPH,PRIM2,CENPV,GIGYF2,GINS2,PRKDC,STAG2,KNTC1,ATRX,PSMA4,PSMD1,NUF2,PSME1,CUL7,DDB1,KIF15,DHFR,PHIP,CNOT3,RAD21,EML4,NUMA1,NUP98,SMC4,NUP214,STMN1,NCAPH,LIG1,PBRM1,SMC3,PEBP1,FANCI,MASTL,PSME3,PAX6,RPA1,ENSA,RPL17,HELLS
GO: Biological Process	GO:0033365	protein localization to organelle	12.369		4.276e-13	1.939e-09	3.801e-11	3.42e-10	61	922	RPL21,RPL23A,TPR,RPL26,RPL30,RPL29,RPL35A,RPL37,RPL38,NUP85,RPLP2,RPS4Y1,RPS5,RPS6,RPS7,RPS8,RPS9,RPS10,RPS12,RPS13,RPS16,RPS25,RPS27A,NUP54,TXN,FAU,UBE2L3,SPCS1,DCTN2,BAG4,PPP2CA,CTNNB1,RAB23,ATRX,ING1,RPL10A,SYNE2,PEX19,DKC1,NMT1,PHIP,RAD21,IPO5,NUP98,SAE1,NUP214,HUWE1,TIMM10,PDCD5,HIST1H1B,PAX6,RPL4,RPL5,RPL6,RPL7,RPL12,RPL15,RPL17,HDGF,RPL18,RPL18A
GO: Biological Process	GO:0071103	DNA conformation change	11.7097		1.951e-12	8.845e-09	1.701e-10	1.53e-09	31	285	NUSAP1,TPR,CHAF1B,HMGB2,MCM4,HMGB3,MCM6,RPS27A,HIST2H2BE,SMARCA5,SMC2,CTCF,CENPH,ACIN1,CENPV,GINS2,ATRX,RSF1,NAP1L1,NASP,DDB1,RAD23B,H1FX,CHAF1A,SMC4,NCAPH,HIST1H1C,HIST1H1D,HIST1H1E,HIST1H1B,HELLS
GO: Biological Process	GO:0071826	ribonucleoprotein complex subunit organization	11.594		2.547e-12	1.155e-08	2.179e-10	1.96e-09	27	218	RPL23A,RPL38,RPS5,RPS10,RPS25,CIRBP,ATXN2,MTIF3,EIF4H,LUC7L2,EIF3A,EIF3G,SNRPD2,MRPL11,SNRNP200,BMS1,PRPF6,AGO1,PSIP1,EIF4B,EIF5,SCAF11,MRTO4,RPL5,SF3A2,RPL6,RPL12
GO: Biological Process	GO:0044248	cellular catabolic process	11.5494		2.822e-12	1.28e-08	2.37e-10	2.132e-09	92	1828	RPL21,RPL23A,TPR,RPL26,RPL30,RPL29,RPL35A,RPL37,RPL38,RPLP2,RPS4Y1,RPS5,RPS6,RPS7,RPS8,RPS9,RPS10,RPS12,RPS13,RPS16,HMGB2,RPS25,RPS27A,GMPR2,PFKM,HNRNPD,FABP5,FAH,FAU,UBE2G1,UBE2I,UBE2L3,UBE2N,HPRT1,FEN1,XRN2,POLR2G,PYM1,COPS3,SKP1,CRABP1,PPP2CA,PPP2R5C,MTAP,UHRF1,NUB1,CTH,SUMO2,CTNNB1,MGEA5,ALDH7A1,PSMA4,PSMD1,BCKDHB,UPF3A,DBI,PSME1,CUL7,GCSH,DDB1,RPL10A,GLDC,POP1,CNOT3,RAD23B,ZCCHC11,NRDC,GPX4,…
GO: Biological Process	GO:0072657	protein localization to membrane	11.3921		4.054e-12	1.838e-08	3.342e-10	3.006e-09	42	516	RPL21,RPL23A,RPL26,RPL30,RPL29,ERBB2,RPL35A,RPL37,RPL38,RPLP2,RPS4Y1,RPS5,RPS6,RPS7,RPS8,RPS9,RPS10,RPS12,RPS13,RPS16,RPS25,RPS27A,NUP54,FAU,BAG4,MGEA5,DBN1,RPL10A,PEX19,NMT1,TIMM10,PDCD5,PALM,RPL4,RPL5,RPL6,RPL7,RPL12,RPL15,RPL17,RPL18,RPL18A
GO: Biological Process	GO:0022618	ribonucleoprotein complex assembly	11.2775		5.278e-12	2.393e-08	4.273e-10	3.844e-09	26	208	RPL23A,RPL38,RPS5,RPS10,RPS25,CIRBP,ATXN2,EIF4H,LUC7L2,EIF3A,EIF3G,SNRPD2,MRPL11,SNRNP200,BMS1,PRPF6,AGO1,PSIP1,EIF4B,EIF5,SCAF11,MRTO4,RPL5,SF3A2,RPL6,RPL12
GO: Biological Process	GO:1901575	organic substance catabolic process	11.2598		5.498e-12	2.493e-08	4.373e-10	3.934e-09	94	1910	RPL21,RPL23A,TPR,RPL26,RPL30,RPL29,RPL35A,RPL37,RPL38,RPLP2,RPS4Y1,RPS5,RPS6,RPS7,RPS8,RPS9,RPS10,RPS12,RPS13,RPS16,HMGB2,RPS25,RPS27A,GMPR2,PFKM,HNRNPD,FABP5,FAH,FAU,UBE2G1,UBE2I,UBE2L3,UBE2N,HPRT1,FEN1,MPI,XRN2,POLR2G,PYM1,COPS3,SKP1,CRABP1,PPP2CA,PPP2R3A,PPP2R5C,MTAP,UHRF1,NUB1,CTH,SUMO2,CTNNB1,MGEA5,ALDH7A1,PSMA4,PSMD1,BCKDHB,UPF3A,DBI,PSME1,CUL7,GCSH,TRIM24,DDB1,RPL10A,GLDC,POP1,CNOT3,RAD23B…
GO: Biological Process	GO:0022402	cell cycle process	11.2103		6.162e-12	2.794e-08	4.817e-10	4.333e-09	76	1388	NUSAP1,TPR,NUP85,RPS6,SMC1A,STXBP4,MCM4,MCM6,RPS27A,RRM2,RPRD1B,NUP54,FANCD2,UBE2I,UBE2L3,PIK3C3,TADA3,VRK1,DCTN2,POLA1,POLE,RTFDC1,MSH2,SMC2,SKP1,PPM1G,PPP2CA,ARL3,PPP2R5C,IGF1R,CTCF,CENPH,PRIM2,CENPV,GIGYF2,GINS2,PRKDC,CTNNB1,EIF4G3,STAG2,SON,CAB39,KNTC1,ATRX,PSMA4,PSMD1,NUF2,PSME1,CUL7,DDB1,KIF15,DHFR,PHIP,CNOT3,RAD21,EML4,NUMA1,CAST,NUP98,SMC4,NUP214,STMN1,NCAPH,LIG1,MSH6,PBRM1,SMC3,PEBP1,FAN…
GO: Biological Process	GO:0007049	cell cycle	11.1186		7.61e-12	3.45e-08	5.848e-10	5.261e-09	89	1771	NUSAP1,TPR,CHAF1B,NUP85,RPS6,SMC1A,STXBP4,MCM4,MCM6,RPS27A,RRM2,RPRD1B,NUP54,FANCD2,UBE2I,UBE2L3,PIK3C3,TADA3,VRK1,DCTN2,POLA1,POLE,RTFDC1,MSH2,SMC2,SKP1,PPM1G,PPP2CA,ARL3,PPP2R5C,IGF1R,CTCF,CENPH,PRIM2,UHRF1,CENPV,GIGYF2,GINS2,MRPL41,PRKDC,CTNNB1,EIF4G3,SEPT10,STAG2,SON,CAB39,KNTC1,ATRX,ING1,SEPT9,PSMA4,NASP,PSMD1,NUF2,PSME1,CUL7,DDB1,SEPT3,KIF15,DHFR,PHIP,CNOT3,DNMT3A,RAD21,EML4,CHAF1A,NUMA1,CA…
GO: Biological Process	GO:0006281	DNA repair	10.7991		1.588e-11	7.199e-08	1.2e-09	1.08e-08	41	516	CHAF1B,SMC1A,HMGB2,HMGN1,RPS27A,FANCD2,UBE2I,UBE2N,FEN1,PPIE,FTO,SMARCA5,XRN2,POLA1,POLE,POLR2A,POLR2G,POLR2J,MSH2,COPS3,UHRF1,GINS2,SUMO2,PRKDC,ATRX,SSRP1,DDB1,EMSY,DEK,RAD21,RAD23B,TCEA1,CHAF1A,HUWE1,RFC1,LIG1,MSH6,RIF1,SMC3,FANCI,RPA1
GO: Biological Process	GO:0006323	DNA packaging	9.80771		1.557e-10	7.061e-07	1.158e-08	1.041e-07	24	206	NUSAP1,TPR,CHAF1B,HMGB2,HIST2H2BE,SMARCA5,SMC2,CTCF,CENPH,ACIN1,CENPV,ATRX,RSF1,NAP1L1,NASP,H1FX,CHAF1A,SMC4,NCAPH,HIST1H1C,HIST1H1D,HIST1H1E,HIST1H1B,HELLS
GO: Biological Process	GO:0071824	protein-DNA complex subunit organization	9.36492		4.316e-10	1.957e-06	3.156e-08	2.84e-07	26	253	CHAF1B,HMGB2,RPS27A,HIST2H2BE,SMARCA5,CTCF,CENPH,CENPV,SMARCE1,CAND1,ATRX,RSF1,NAP1L1,NASP,DDB1,PTMA,ANP32E,RAD23B,H1FX,CHAF1A,HIST1H1C,HIST1H1D,HIST1H1E,HIST1H1B,RPA1,HELLS
GO: Biological Process	GO:0032543	mitochondrial translation	9.2876		5.157e-10	2.338e-06	3.712e-08	3.339e-07	18	120	MRPS31,GATB,MTIF3,MRPS26,MRPS23,MRPS5,MRPL41,MRPL11,EARS2,MRPS27,MRPL19,MRPS22,DAP3,MRPL49,PTCD3,MRPS10,HARS2,HARS
GO: Biological Process	GO:0006886	intracellular protein transport	9.09843		7.972e-10	3.614e-06	5.647e-08	5.081e-07	61	1107	RPL21,RPL23A,TPR,RPL26,RPL30,RPL29,ERBB2,RPL35A,RPL37,RPL38,NUP85,RPLP2,RPS4Y1,RPS5,RPS6,STXBP4,RPS7,RPS8,RPS9,RPS10,RPS12,RPS13,RPS16,RPS25,RPS27A,NUP54,TXN,FAU,UBE2L3,CTDSPL2,SPCS1,RANBP3,BAG4,AKAP12,PPP2CA,ARL3,CTNNB1,MGEA5,RAB23,ING1,RPL10A,PEX19,PHIP,IPO5,NUP98,SAE1,NUP214,HUWE1,TIMM10,PDCD5,PALM,RPL4,RPL5,RPL6,RPL7,MARCKS,RPL12,RPL15,RPL17,RPL18,RPL18A
GO: Biological Process	GO:0044802	single-organism membrane organization	8.93629		1.158e-09	5.25e-06	8.077e-08	7.267e-07	56	980	RPL21,RPL23A,TPR,RPL26,RPL30,RPL29,ERBB2,RPL35A,RPL37,RPL38,NUP85,RPLP2,RPS4Y1,RPS5,RPS6,RPS7,RPS8,RPS9,RPS10,RPS12,RPS13,RPS16,RPS25,RPS27A,TFG,NUP54,FAU,EEA1,VRK1,ANKFY1,BAG4,PPP2CA,YKT6,MGEA5,SOD1,DBN1,RPL10A,SYNE2,PEX19,NMT1,FAT4,NUP98,NUP214,TIMM10,PDCD5,PALM,RPL4,RPL5,RPL6,RPL7,RPL12,RPL15,PPP6R3,RPL17,RPL18,RPL18A
GO: Biological Process	GO:0006974	cellular response to DNA damage stimulus	8.83327		1.468e-09	6.656e-06	1.008e-07	9.073e-07	49	800	CHAF1B,SMC1A,STXBP4,HMGB2,HMGN1,RPS27A,FANCD2,UBE2I,UBE2N,FEN1,PPIE,FTO,SMARCA5,XRN2,POLA1,POLE,POLR2A,POLR2G,POLR2J,MSH2,COPS3,PPP2R5C,MRPS26,UHRF1,GIGYF2,GINS2,SUMO2,PRKDC,ATRX,SSRP1,DDB1,EMSY,DDX5,DEK,CNOT3,RAD21,RAD23B,TCEA1,CHAF1A,HUWE1,RFC1,ASH2L,LIG1,MSH6,RIF1,SMC3,FANCI,MASTL,RPA1
GO: Biological Process	GO:1902580	single-organism cellular localization	8.50376		3.135e-09	1.421e-05	2.121e-07	1.909e-06	68	1349	RPL21,NUSAP1,RPL23A,TPR,RPL26,RPL30,RPL29,ERBB2,RPL35A,RPL37,RPL38,NUP85,MAP1B,RPLP2,RPS4Y1,RPS5,RPS6,RPS7,RPS8,RPS9,RPS10,RPS12,RPS13,RPS16,ACTN4,RPS25,RPS27A,TFG,NUP54,TXN,S100A13,FAU,UBE2L3,SPCS1,DCTN2,BAG4,PPP2CA,CTNNB1,CADPS2,MGEA5,RAB23,ING1,DBN1,RPL10A,SYNE2,PEX19,NMT1,PHIP,IPO5,NUMA1,NUP98,SAE1,NUP214,HUWE1,TIMM10,PDCD5,PALM,PAX6,RPL4,RPL5,RPL6,RPL7,RPL12,RPL15,PPP6R3,RPL17,RPL18,RPL18A
GO: Biological Process	GO:0006289	nucleotide-excision repair	8.47134		3.378e-09	1.532e-05	2.252e-07	2.026e-06	17	119	HMGN1,RPS27A,UBE2I,UBE2N,PPIE,POLE,POLR2A,POLR2G,POLR2J,COPS3,SUMO2,DDB1,RAD23B,TCEA1,RFC1,LIG1,RPA1
GO: Biological Process	GO:0002181	cytoplasmic translation	8.39265		4.049e-09	1.836e-05	2.66e-07	2.393e-06	12	54	RPL26,RPL29,METTL3,RPL35A,RPLP2,EIF4H,EIF3A,EIF4B,MRTO4,RPL6,RPL7,RPL15
GO: Biological Process	GO:0016584	nucleosome positioning	8.32003		4.786e-09	2.17e-05	3.1e-07	2.789e-06	6	8	SMARCA5,CTCF,RSF1,HIST1H1C,HIST1H1D,HIST1H1E
GO: Biological Process	GO:0006260	DNA replication	8.30016		5.01e-09	2.271e-05	3.199e-07	2.878e-06	29	346	CHAF1B,SMC1A,MCM4,MCM6,RRM2,FEN1,POLA1,POLE,RTFDC1,DNAJC2,PPP2CA,IGF1R,PRIM2,GINS2,CTNNB1,STAG2,ATRX,NAP1L1,NASP,SSRP1,PTMS,DKC1,CHAF1A,NUP98,NVL,RFC1,LIG1,SMC3,RPA1
GO: Biological Process	GO:0000377	RNA splicing, via transesterification reactions with bulged adenosine as nucleophile	8.24116		5.739e-09	2.602e-05	3.565e-07	3.207e-06	27	306	METTL3,HNRNPD,PPIE,PPIH,PNN,DNAJC8,CWC15,POLR2A,POLR2G,POLR2J,LUC7L2,SUGP1,ACIN1,FUS,SNRPA,SNRPD2,SNRNP200,PRPF6,DDX5,PPIL3,NUDT21,HNRNPA3,HNRNPUL1,PSIP1,SCAF11,SKIV2L2,SF3A2
GO: Biological Process	GO:0000398	mRNA splicing, via spliceosome	8.24116		5.739e-09	2.602e-05	3.565e-07	3.207e-06	27	306	METTL3,HNRNPD,PPIE,PPIH,PNN,DNAJC8,CWC15,POLR2A,POLR2G,POLR2J,LUC7L2,SUGP1,ACIN1,FUS,SNRPA,SNRPD2,SNRNP200,PRPF6,DDX5,PPIL3,NUDT21,HNRNPA3,HNRNPUL1,PSIP1,SCAF11,SKIV2L2,SF3A2
GO: Biological Process	GO:0000375	RNA splicing, via transesterification reactions	8.12022		7.582e-09	3.438e-05	4.646e-07	4.179e-06	27	310	METTL3,HNRNPD,PPIE,PPIH,PNN,DNAJC8,CWC15,POLR2A,POLR2G,POLR2J,LUC7L2,SUGP1,ACIN1,FUS,SNRPA,SNRPD2,SNRNP200,PRPF6,DDX5,PPIL3,NUDT21,HNRNPA3,HNRNPUL1,PSIP1,SCAF11,SKIV2L2,SF3A2
GO: Biological Process	GO:0031497	chromatin assembly	7.93592		1.159e-08	5.253e-05	7.004e-07	6.302e-06	19	162	TPR,CHAF1B,HMGB2,HIST2H2BE,SMARCA5,CTCF,CENPH,CENPV,ATRX,RSF1,NAP1L1,NASP,H1FX,CHAF1A,HIST1H1C,HIST1H1D,HIST1H1E,HIST1H1B,HELLS
GO: Biological Process	GO:0018205	peptidyl-lysine modification	7.84406		1.432e-08	6.491e-05	8.54e-07	7.683e-06	32	430	TPR,NUP85,SMC1A,NUP54,UBE2I,TADA3,MEAF6,NELFA,POLE4,CTCF,CTH,SUMO2,CTNNB1,MGEA5,STAG2,LDB1,DNMT1,CBX2,RAD21,DNMT3B,NUP98,UBA2,SAE1,NUP214,ASH2L,SMC3,HIST1H1C,HIST1H1D,HIST1H1E,HIST1H1B,RPA1,HDAC1
GO: Biological Process	GO:0032984	macromolecular complex disassembly	7.80632		1.562e-08	7.08e-05	9.195e-07	8.272e-06	25	279	MRPS31,MAP1B,ADD2,MTIF3,LIMA1,APEH,PYM1,MRPS26,MRPS23,MRPS5,SMARCE1,MRPL41,CTNNB1,MGEA5,MRPL11,MRPS27,MRPL19,MRPS22,DAP3,MRPL49,PTCD3,EML4,CAPZB,STMN1,MRPS10
GO: Biological Process	GO:0006414	translational elongation	7.67634		2.107e-08	9.553e-05	1.225e-06	1.102e-05	17	134	MRPS31,RPLP2,RPS5,RPS9,MRPS26,MRPS23,MRPS5,MRPL41,MRPL11,MRPS27,MRPL19,MRPS22,DAP3,MRPL49,PTCD3,MRPS10,EEF1B2
GO: Biological Process	GO:0065004	protein-DNA complex assembly	7.6178		2.411e-08	0.0001093	1.384e-06	1.245e-05	22	225	CHAF1B,HMGB2,RPS27A,HIST2H2BE,SMARCA5,CENPH,CENPV,CAND1,ATRX,RSF1,NAP1L1,NASP,DDB1,RAD23B,H1FX,CHAF1A,HIST1H1C,HIST1H1D,HIST1H1E,HIST1H1B,RPA1,HELLS
GO: Biological Process	GO:0006333	chromatin assembly or disassembly	7.59261		2.555e-08	0.0001158	1.448e-06	1.303e-05	20	188	TPR,CHAF1B,HMGB2,HIST2H2BE,SMARCA5,CTCF,CENPH,CENPV,SMARCE1,ATRX,RSF1,NAP1L1,NASP,H1FX,CHAF1A,HIST1H1C,HIST1H1D,HIST1H1E,HIST1H1B,HELLS
GO: Biological Process	GO:0043241	protein complex disassembly	7.51244		3.073e-08	0.0001393	1.716e-06	1.544e-05	24	268	MRPS31,MAP1B,ADD2,LIMA1,APEH,PYM1,MRPS26,MRPS23,MRPS5,SMARCE1,MRPL41,CTNNB1,MGEA5,MRPL11,MRPS27,MRPL19,MRPS22,DAP3,MRPL49,PTCD3,EML4,CAPZB,STMN1,MRPS10
GO: Biological Process	GO:0034728	nucleosome organization	7.50808		3.104e-08	0.0001407	1.716e-06	1.544e-05	19	172	CHAF1B,HMGB2,HIST2H2BE,SMARCA5,CTCF,CENPH,SMARCE1,ATRX,RSF1,NAP1L1,NASP,PTMA,ANP32E,H1FX,CHAF1A,HIST1H1C,HIST1H1D,HIST1H1E,HIST1H1B
GO: Biological Process	GO:0008380	RNA splicing	7.3903		4.071e-08	0.0001846	2.224e-06	2.001e-05	30	403	METTL3,RPS13,HNRNPD,PPIE,PPIH,PNN,DNAJC8,CWC15,POLR2A,POLR2G,POLR2J,PPP2CA,LUC7L2,SUGP1,ACIN1,FUS,SNRPA,SNRPD2,SNRNP200,SON,PRPF6,DDX5,PPIL3,NUDT21,HNRNPA3,HNRNPUL1,PSIP1,SCAF11,SKIV2L2,SF3A2
GO: Biological Process	GO:0061024	membrane organization	7.2594		5.503e-08	0.0002495	2.971e-06	2.673e-05	56	1094	RPL21,RPL23A,TPR,RPL26,RPL30,RPL29,ERBB2,RPL35A,RPL37,RPL38,NUP85,RPLP2,RPS4Y1,RPS5,RPS6,RPS7,RPS8,RPS9,RPS10,RPS12,RPS13,RPS16,RPS25,RPS27A,TFG,NUP54,FAU,EEA1,VRK1,ANKFY1,BAG4,PPP2CA,YKT6,MGEA5,SOD1,DBN1,RPL10A,SYNE2,PEX19,NMT1,FAT4,NUP98,NUP214,TIMM10,PDCD5,PALM,RPL4,RPL5,RPL6,RPL7,RPL12,RPL15,PPP6R3,RPL17,RPL18,RPL18A
GO: Biological Process	GO:0042255	ribosome assembly	7.06409		8.628e-08	0.0003912	4.602e-06	4.14e-05	11	57	RPL23A,RPL38,RPS5,RPS10,RPS25,MRPL11,BMS1,MRTO4,RPL5,RPL6,RPL12
GO: Biological Process	GO:0006415	translational termination	7.02609		9.417e-08	0.000427	4.965e-06	4.467e-05	14	99	MRPS31,APEH,MRPS26,MRPS23,MRPS5,MRPL41,MRPL11,MRPS27,MRPL19,MRPS22,DAP3,MRPL49,PTCD3,MRPS10
GO: Biological Process	GO:0070125	mitochondrial translational elongation	6.97757		1.053e-07	0.0004776	5.49e-06	4.939e-05	13	85	MRPS31,MRPS26,MRPS23,MRPS5,MRPL41,MRPL11,MRPS27,MRPL19,MRPS22,DAP3,MRPL49,PTCD3,MRPS10
GO: Biological Process	GO:1902582	single-organism intracellular transport	6.95703		1.104e-07	0.0005007	5.69e-06	5.119e-05	80	1854	RPL21,RPL23A,TPR,RPL26,RPL30,RPL29,ERBB2,RPL35A,RPL37,RPL38,NUP85,MAP1B,RPLP2,RPS4Y1,RPS5,RPS6,STXBP4,RPS7,RPS8,RPS9,RPS10,RPS12,RPS13,RPS16,ACTN4,RPS25,RPS27A,TFG,NUP54,TXN,S100A13,FAU,UBE2L3,COG6,PIK3C3,EEA1,ANKFY1,CTDSPL2,SPCS1,DCTN2,RANBP3,BAG4,AKAP12,PPP2CA,ARL3,YKT6,SLC25A10,CTNNB1,CADPS2,MGEA5,SOD1,ATP5E,RAB23,ING1,DBI,RPL10A,KIF15,SYNE2,PEX19,KIF5C,NMT1,PHIP,IPO5,NUP98,SAE1,NUP214,HUWE1,T…
GO: Biological Process	GO:0070126	mitochondrial translational termination	6.91542		1.215e-07	0.0005507	6.178e-06	5.558e-05	13	86	MRPS31,MRPS26,MRPS23,MRPS5,MRPL41,MRPL11,MRPS27,MRPL19,MRPS22,DAP3,MRPL49,PTCD3,MRPS10
GO: Biological Process	GO:0034613	cellular protein localization	6.91151		1.226e-07	0.000556	6.178e-06	5.558e-05	74	1668	RPL21,RPL23A,TPR,RPL26,RPL30,RPL29,ERBB2,RPL35A,RPL37,RPL38,NUP85,RPLP2,RPS4Y1,RPS5,RPS6,STXBP4,RPS7,RPS8,RPS9,RPS10,RPS12,RPS13,RPS16,RPS25,RPS27A,NUP54,TXN,FAU,UBE2L3,PIK3C3,CTDSPL2,SPCS1,DCTN2,RANBP3,BAG4,AKAP12,PPP2CA,ARL3,SUMO2,CTNNA1,CTNNB1,MGEA5,RAB23,ATRX,ING1,DBN1,RPL10A,SYNE2,PEX19,DKC1,NMT1,PHIP,RAD21,IPO5,NUP98,SAE1,NUP214,HUWE1,TIMM10,PDCD5,HIST1H1B,PALM,PAX6,RPL4,RPL5,RPL6,RPL7,MARC…
GO: Biological Process	GO:0042273	ribosomal large subunit biogenesis	6.9017		1.254e-07	0.0005684	6.247e-06	5.62e-05	11	59	RPL23A,RPL26,RPL35A,RPL38,MRPL11,RPL10A,MRTO4,RPL5,RPL6,RPL7,RPL12
GO: Biological Process	GO:0006283	transcription-coupled nucleotide-excision repair	6.84164		1.44e-07	0.0006531	7.099e-06	6.387e-05	12	73	HMGN1,RPS27A,PPIE,POLR2A,POLR2G,POLR2J,COPS3,DDB1,TCEA1,RFC1,LIG1,RPA1
GO: Biological Process	GO:0010216	maintenance of DNA methylation	6.8173		1.523e-07	0.0006907	7.427e-06	6.682e-05	5	7	CTCF,UHRF1,DNMT1,DNMT3A,HELLS
GO: Biological Process	GO:0070727	cellular macromolecule localization	6.80827		1.555e-07	0.0007048	7.498e-06	6.746e-05	74	1678	RPL21,RPL23A,TPR,RPL26,RPL30,RPL29,ERBB2,RPL35A,RPL37,RPL38,NUP85,RPLP2,RPS4Y1,RPS5,RPS6,STXBP4,RPS7,RPS8,RPS9,RPS10,RPS12,RPS13,RPS16,RPS25,RPS27A,NUP54,TXN,FAU,UBE2L3,PIK3C3,CTDSPL2,SPCS1,DCTN2,RANBP3,BAG4,AKAP12,PPP2CA,ARL3,SUMO2,CTNNA1,CTNNB1,MGEA5,RAB23,ATRX,ING1,DBN1,RPL10A,SYNE2,PEX19,DKC1,NMT1,PHIP,RAD21,IPO5,NUP98,SAE1,NUP214,HUWE1,TIMM10,PDCD5,HIST1H1B,PALM,PAX6,RPL4,RPL5,RPL6,RPL7,MARC…
GO: Biological Process	GO:0010608	posttranscriptional regulation of gene expression	6.77859		1.665e-07	0.0007548	7.945e-06	7.148e-05	32	478	TPR,ERBB2,METTL3,RPL38,RPS5,RPS9,RPS27A,HNRNPD,CIRBP,ATXN2,EIF4H,POLR2G,PYM1,GIGYF2,EIF3A,EIF3G,EIF4G3,SERBP1,PSMA4,PSMD1,UPF3A,PSME1,DKC1,CNOT3,PTCD3,ZCCHC11,NUP214,AGO1,EIF4B,EIF5,ELAVL4,PSME3
GO: Biological Process	GO:0007067	mitotic nuclear division	6.75105		1.774e-07	0.0008041	8.376e-06	7.536e-05	31	455	NUSAP1,TPR,RPS6,SMC1A,UBE2I,TADA3,VRK1,DCTN2,SMC2,IGF1R,CENPH,CENPV,STAG2,KNTC1,ATRX,NUF2,CUL7,KIF15,PHIP,RAD21,EML4,NUMA1,SMC4,NUP214,NCAPH,PBRM1,SMC3,PEBP1,MASTL,ENSA,HELLS
GO: Biological Process	GO:0006397	mRNA processing	6.73779		1.829e-07	0.0008293	8.55e-06	7.692e-05	32	480	METTL3,HNRNPD,SAFB,PPIE,PPIH,XRN2,PNN,DNAJC8,CWC15,POLR2A,POLR2G,POLR2J,LUC7L2,SUGP1,ACIN1,FUS,SNRPA,SNRPD2,SNRNP200,SON,RNMT,PRPF6,DDX5,PPIL3,NUDT21,HNRNPA3,HNRNPUL1,PSIP1,ELAVL4,SCAF11,SKIV2L2,SF3A2
GO: Biological Process	GO:0043624	cellular protein complex disassembly	6.65797		2.198e-07	0.0009966	1.017e-05	9.149e-05	20	214	MRPS31,MAP1B,ADD2,LIMA1,APEH,MRPS26,MRPS23,MRPS5,MRPL41,MRPL11,MRPS27,MRPL19,MRPS22,DAP3,MRPL49,PTCD3,EML4,CAPZB,STMN1,MRPS10
GO: Biological Process	GO:0016925	protein sumoylation	6.6216		2.39e-07	0.001083	1.094e-05	9.846e-05	16	140	TPR,NUP85,SMC1A,NUP54,UBE2I,SUMO2,CTNNB1,STAG2,CBX2,RAD21,NUP98,UBA2,SAE1,NUP214,SMC3,RPA1
GO: Biological Process	GO:0010629	negative regulation of gene expression	6.60293		2.495e-07	0.001131	1.131e-05	0.0001018	72	1635	TPR,METTL3,NUP85,RPS13,HMGB2,TSN,HMGN2,TSNAX,RPS27A,HNRNPD,NUP54,TXN,CIRBP,BPTF,HIST2H2AA3,UBE2I,BASP1,UBTF,SMARCA5,MAGED1,NELFA,POLR2A,POLR2G,POLR2J,DRAP1,TRIM33,PPP2CA,IGF1R,CTCF,COMMD7,UHRF1,ACIN1,GIGYF2,SMARCE1,RCOR3,SUMO2,CTNNB1,MAPK10,ATRX,NACA,RSF1,TRIM24,ZEB2,SAP30,DDX5,LDB1,NME1,CNOT3,DNMT1,DNMT3A,CBX2,DNMT3B,ZCCHC11,NUP98,SALL4,NUP214,PRDX2,RFC1,ADNP,TBL1XR1,AGO1,YLPM1,HIST1H1C,HIST1H1D…
GO: Biological Process	GO:0016458	gene silencing	6.59329		2.551e-07	0.001157	1.145e-05	0.000103	22	257	TPR,METTL3,NUP85,TSN,TSNAX,NUP54,HIST2H2AA3,UBTF,SMARCA5,POLR2A,POLR2G,POLR2J,UHRF1,CNOT3,DNMT1,DNMT3A,DNMT3B,ZCCHC11,NUP98,NUP214,AGO1,HELLS
GO: Biological Process	GO:0000280	nuclear division	6.38775		4.095e-07	0.001857	1.82e-05	0.0001638	36	600	NUSAP1,TPR,RPS6,SMC1A,FANCD2,UBE2I,TADA3,VRK1,DCTN2,MSH2,SMC2,IGF1R,CENPH,CENPV,EIF4G3,STAG2,KNTC1,ATRX,NUF2,CUL7,KIF15,PHIP,RAD21,EML4,NUMA1,SMC4,NUP214,NCAPH,MSH6,PBRM1,SMC3,PEBP1,MASTL,RPA1,ENSA,HELLS
GO: Biological Process	GO:0015031	protein transport	6.32689		4.711e-07	0.002136	2.074e-05	0.0001866	81	1953	RPL21,RPL23A,TPR,RPL26,RPL30,RPL29,ERBB2,RPL35A,RPL37,RPL38,NUP85,RPLP2,RPS4Y1,RPS5,RPS6,STXBP4,RPS7,RPS8,RPS9,RPS10,RPS12,RPS13,RPS16,ACTN4,RPS25,TSNAX,RPS27A,PFKM,HMGN3,NUP54,TXN,S100A13,FAU,UBE2L3,COG6,PIK3C3,MAP4K4,CTDSPL2,SPCS1,RANBP3,BAG4,AKAP12,PPP2CA,ARL3,YKT6,MTTP,CTNNB1,CADPS2,MGEA5,RAB23,ING1,NACA,NASP,NCL,GDI2,RPL10A,BTF3,PEX19,PHIP,IPO5,ATG16L1,NUP98,SAE1,NUP214,HUWE1,TFRC,TIMM10,PDC…
GO: Biological Process	GO:0048285	organelle fission	6.20831		6.19e-07	0.002806	2.699e-05	0.0002428	37	637	NUSAP1,TPR,RPS6,SMC1A,FANCD2,UBE2I,TADA3,VRK1,DCTN2,MSH2,SMC2,IGF1R,CENPH,CENPV,EIF4G3,STAG2,KNTC1,ATRX,NUF2,CUL7,KIF15,PEX19,PHIP,RAD21,EML4,NUMA1,SMC4,NUP214,NCAPH,MSH6,PBRM1,SMC3,PEBP1,MASTL,RPA1,ENSA,HELLS
GO: Biological Process	GO:0000027	ribosomal large subunit assembly	6.13224		7.375e-07	0.003344	3.181e-05	0.0002862	7	23	RPL23A,RPL38,MRPL11,MRTO4,RPL5,RPL6,RPL12
GO: Biological Process	GO:0006261	DNA-dependent DNA replication	6.12854		7.438e-07	0.003372	3.181e-05	0.0002862	15	134	SMC1A,MCM4,MCM6,FEN1,POLA1,POLE,RTFDC1,PRIM2,GINS2,STAG2,ATRX,RFC1,LIG1,SMC3,RPA1
GO: Biological Process	GO:0015949	nucleobase-containing small molecule interconversion	5.9914		1.02e-06	0.004624	4.322e-05	0.0003888	7	24	RRM2,TXN,AK2,AK4,NME1,NME2,GSR
GO: Biological Process	GO:0018193	peptidyl-amino acid modification	5.79561		1.601e-06	0.00726	6.722e-05	0.0006048	57	1245	TPR,ERBB2,NUP85,SMC1A,NUP54,TXN,UBE2I,PIN4,PPIE,PPIH,TADA3,FKBP3,MEAF6,VRK1,NELFA,BAG4,POLE4,PPP2CA,IGF1R,CTCF,CTH,SUMO2,PRKDC,CTNNB1,MGEA5,STAG2,CAB39,TRIM24,DCX,LDB1,PPIL3,STK39,OXSR1,NME2,NMT1,PHIP,DNMT1,CBX2,RAD21,DNMT3B,NDNF,NUP98,UBA2,SAE1,NUP214,ADNP,ASH2L,SMC3,HIST1H1C,HIST1H1D,HIST1H1E,HIST1H1B,MASTL,PAK2,PDCD10,RPA1,HDAC1
GO: Biological Process	GO:0006334	nucleosome assembly	5.72862		1.868e-06	0.00847	7.77e-05	0.0006991	15	144	CHAF1B,HMGB2,HIST2H2BE,SMARCA5,CENPH,ATRX,RSF1,NAP1L1,NASP,H1FX,CHAF1A,HIST1H1C,HIST1H1D,HIST1H1E,HIST1H1B
GO: Biological Process	GO:0046128	purine ribonucleoside metabolic process	5.65777		2.199e-06	0.009969	9.022e-05	0.0008117	25	362	GMPR2,PFKM,ADSL,HPRT1,AK2,AK4,MPI,NDUFB11,COX4I1,COX5B,MSH2,MTAP,ATP5E,NDUFA10,NDUFB3,NDUFB5,NDUFB7,NME1,NME2,DNMT1,DNMT3A,DNMT3B,MAT2B,CYCS,TPI1
GO: Biological Process	GO:0006338	chromatin remodeling	5.6558		2.209e-06	0.01001	9.022e-05	0.0008117	16	165	TPR,BPTF,SMARCA5,CENPH,CENPV,SMARCE1,CTNNB1,ATRX,RSF1,NASP,PTMA,ANP32E,ASH2L,PBRM1,HDAC1,HELLS
GO: Biological Process	GO:0042278	purine nucleoside metabolic process	5.5938		2.548e-06	0.01155	0.0001032	0.0009281	25	365	GMPR2,PFKM,ADSL,HPRT1,AK2,AK4,MPI,NDUFB11,COX4I1,COX5B,MSH2,MTAP,ATP5E,NDUFA10,NDUFB3,NDUFB5,NDUFB7,NME1,NME2,DNMT1,DNMT3A,DNMT3B,MAT2B,CYCS,TPI1
GO: Biological Process	GO:0022411	cellular component disassembly	5.33894		4.582e-06	0.02078	0.0001839	0.001654	36	666	MRPS31,TPR,CHAF1B,NUP85,MAP1B,HMGB2,ADD2,NUP54,MTIF3,LIMA1,VRK1,APEH,PYM1,MRPS26,MRPS23,ACIN1,MRPS5,SMARCE1,MRPL41,CTNNB1,MGEA5,MRPL11,MYLK,MRPS27,MRPL19,MRPS22,DAP3,NME2,MRPL49,PTCD3,EML4,CAPZB,NUP98,NUP214,STMN1,MRPS10
GO: Biological Process	GO:0051172	negative regulation of nitrogen compound metabolic process	5.28542		5.183e-06	0.0235	0.0002062	0.001855	68	1645	TPR,METTL3,SMC1A,RPS13,HMGB2,HMGN2,RPS27A,HNRNPD,TXN,CIRBP,BPTF,HIST2H2AA3,UBE2I,BASP1,UBTF,SMARCA5,MAGED1,NELFA,BAG4,MSH2,DRAP1,DNAJC2,TRIM33,PPP2CA,IGF1R,CTCF,COMMD7,UHRF1,ACIN1,GIGYF2,SMARCE1,RCOR3,SUMO2,CTNNB1,MAPK10,STAG2,ATRX,NACA,RSF1,TRIM24,ZEB2,SAP30,DDX5,LDB1,CNOT3,DNMT1,DNMT3A,CBX2,DNMT3B,ZCCHC11,SALL4,PRDX2,RFC1,TBL1XR1,MSH6,AGO1,SMC3,YLPM1,HIST1H1C,HIST1H1D,HIST1H1E,HIST1H1B,PALM,PAX…
GO: Biological Process	GO:2000113	negative regulation of cellular macromolecule biosynthetic process	5.24474		5.692e-06	0.02581	0.0002244	0.002019	62	1456	TPR,METTL3,SMC1A,HMGB2,HMGN2,RPS27A,HNRNPD,TXN,CIRBP,BPTF,HIST2H2AA3,UBE2I,BASP1,UBTF,SMARCA5,MAGED1,NELFA,DRAP1,DNAJC2,TRIM33,PPP2CA,IGF1R,CTCF,COMMD7,UHRF1,GIGYF2,SMARCE1,RCOR3,SUMO2,CTNNB1,MAPK10,MGEA5,STAG2,ATRX,NACA,RSF1,TRIM24,ZEB2,SAP30,DDX5,LDB1,CNOT3,DNMT1,DNMT3A,CBX2,DNMT3B,ZCCHC11,SALL4,PRDX2,RFC1,TBL1XR1,AGO1,SMC3,YLPM1,HIST1H1C,HIST1H1D,HIST1H1E,HIST1H1B,PAX6,HDAC1,HDGF,HELLS
GO: Biological Process	GO:0055086	nucleobase-containing small molecule metabolic process	5.12621		7.478e-06	0.03391	0.0002923	0.00263	39	766	GMPR2,PFKM,RRM2,TXN,ADSL,HPRT1,AK2,AK4,MPI,NDUFB11,COX4I1,COX5B,MSH2,PAICS,AKAP12,REXO2,MTAP,MGEA5,ATP5E,NDUFA10,NDUFB3,NDUFB5,NDUFB7,DHFR,NME1,NME2,TALDO1,DNMT1,DNMT3A,DNMT3B,MAT2B,ADNP,TBL1XR1,GSR,DERA,QPRT,CYCS,PALM,TPI1
GO: Biological Process	GO:0009116	nucleoside metabolic process	5.11103		7.744e-06	0.03511	0.0003001	0.0027	26	414	GMPR2,PFKM,ADSL,HPRT1,AK2,AK4,MPI,NDUFB11,COX4I1,COX5B,MSH2,MTAP,ATP5E,NDUFA10,NDUFB3,NDUFB5,NDUFB7,NME1,NME2,DNMT1,DNMT3A,DNMT3B,MAT2B,DERA,CYCS,TPI1
GO: Biological Process	GO:0006461	protein complex assembly	5.1032		7.885e-06	0.03575	0.0003004	0.002703	65	1568	TPR,CHAF1B,MAP1B,HMGB2,PFKM,SSBP3,RRM2,TFG,ADD2,NUP54,HIST2H2BE,ADSL,HPRT1,PPIH,PFDN6,NDUFB11,SMARCA5,FOXRED1,EIF4H,BAG4,MSRB2,PPP2CA,IGF1R,PSMG1,CENPH,CTH,CTNNA1,CTNNB1,CADPS2,CAB39,KNTC1,CAND1,ATRX,SEPT9,RSF1,NAP1L1,NASP,NCAM1,DBN1,NDUFA10,NDUFB3,NDUFB5,NDUFB7,DDB1,GMFB,NME2,TBCA,IPO5,H1FX,ATG16L1,NUDT21,CHAF1A,CAPZB,NUP98,STMN1,ASH2L,QPRT,EIF4B,HIST1H1C,HIST1H1D,HIST1H1E,HIST1H1B,RPA1,HDAC1,PP…
GO: Biological Process	GO:0070271	protein complex biogenesis	5.1032		7.885e-06	0.03575	0.0003004	0.002703	65	1568	TPR,CHAF1B,MAP1B,HMGB2,PFKM,SSBP3,RRM2,TFG,ADD2,NUP54,HIST2H2BE,ADSL,HPRT1,PPIH,PFDN6,NDUFB11,SMARCA5,FOXRED1,EIF4H,BAG4,MSRB2,PPP2CA,IGF1R,PSMG1,CENPH,CTH,CTNNA1,CTNNB1,CADPS2,CAB39,KNTC1,CAND1,ATRX,SEPT9,RSF1,NAP1L1,NASP,NCAM1,DBN1,NDUFA10,NDUFB3,NDUFB5,NDUFB7,DDB1,GMFB,NME2,TBCA,IPO5,H1FX,ATG16L1,NUDT21,CHAF1A,CAPZB,NUP98,STMN1,ASH2L,QPRT,EIF4B,HIST1H1C,HIST1H1D,HIST1H1E,HIST1H1B,RPA1,HDAC1,PP…
GO: Biological Process	GO:0010564	regulation of cell cycle process	5.0927		8.078e-06	0.03662	0.0003052	0.002746	33	600	NUSAP1,TPR,SMC1A,STXBP4,RPS27A,RPRD1B,PIK3C3,MSH2,SKP1,PPP2R5C,IGF1R,CTCF,CENPV,GIGYF2,PRKDC,CTNNB1,EIF4G3,STAG2,KNTC1,ATRX,PSMA4,PSMD1,PSME1,CUL7,DDB1,PHIP,CNOT3,CAST,SMC3,PEBP1,FANCI,PSME3,RPL17
GO: Biological Process	GO:0007005	mitochondrion organization	5.07391		8.435e-06	0.03825	0.0003161	0.002844	39	770	MRPS31,CHAF1B,GATB,UBE2L3,GGCT,TRMT5,MTIF3,NDUFB11,FOXRED1,BAG4,MRPS26,MRPS23,ACIN1,MRPS5,MRPL41,MRPL11,CXADR,MYLK,EARS2,MRPS27,MRPL19,NDUFA10,NDUFB3,NDUFB5,NDUFB7,MRPS22,DAP3,NME2,NMT1,MRPL49,PTCD3,SAE1,HUWE1,MRPS10,HARS2,TIMM10,PDCD5,CYCS,HARS
GO: Biological Process	GO:0009119	ribonucleoside metabolic process	5.05071		8.898e-06	0.04034	0.0003307	0.002975	25	392	GMPR2,PFKM,ADSL,HPRT1,AK2,AK4,MPI,NDUFB11,COX4I1,COX5B,MSH2,MTAP,ATP5E,NDUFA10,NDUFB3,NDUFB5,NDUFB7,NME1,NME2,DNMT1,DNMT3A,DNMT3B,MAT2B,CYCS,TPI1
GO: Biological Process	GO:0071476	cellular hypotonic response	4.97675		1.055e-05	0.04785	0.000389	0.0035	4	7	CAB39,MYLK,STK39,OXSR1
GO: Biological Process	GO:0006417	regulation of translation	4.9201		1.202e-05	0.05449	0.0004395	0.003954	23	349	TPR,ERBB2,METTL3,RPL38,RPS5,RPS9,HNRNPD,CIRBP,ATXN2,EIF4H,POLR2G,PYM1,GIGYF2,EIF3A,EIF3G,EIF4G3,UPF3A,CNOT3,PTCD3,ZCCHC11,AGO1,EIF4B,EIF5
GO: Biological Process	GO:0051301	cell division	4.90032		1.258e-05	0.05702	0.0004562	0.004104	35	669	NUSAP1,TPR,SMC1A,UBE2I,PIK3C3,VRK1,MSH2,SMC2,ARL3,IGF1R,CENPV,EIF4G3,SEPT10,STAG2,SON,KNTC1,ATRX,SEPT9,NUF2,CUL7,SEPT3,FUBP1,PHIP,RAD21,NUMA1,SMC4,STMN1,NCAPH,LIG1,SMC3,PEBP1,MASTL,PAX6,ENSA,HELLS
GO: Biological Process	GO:0000722	telomere maintenance via recombination	4.88941		1.29e-05	0.05848	0.0004605	0.004143	7	34	FEN1,POLA1,POLE,PRIM2,RFC1,LIG1,RPA1
GO: Biological Process	GO:0044786	cell cycle DNA replication	4.88941		1.29e-05	0.05848	0.0004605	0.004143	7	34	SMC1A,RTFDC1,GINS2,STAG2,ATRX,LIG1,SMC3
GO: Biological Process	GO:2000687	negative regulation of rubidium ion transmembrane transporter activity	4.85981		1.381e-05	0.06262	0.0004854	0.004367	3	3	CAB39,STK39,OXSR1
GO: Biological Process	GO:2000681	negative regulation of rubidium ion transport	4.85981		1.381e-05	0.06262	0.0004854	0.004367	3	3	CAB39,STK39,OXSR1
GO: Biological Process	GO:0009890	negative regulation of biosynthetic process	4.74666		1.792e-05	0.08125	0.000625	0.005623	66	1642	TPR,METTL3,SMC1A,HMGB2,HMGN2,RPS27A,HNRNPD,TXN,CIRBP,BPTF,HIST2H2AA3,UBE2I,BASP1,UBTF,PGP,SMARCA5,MAGED1,NELFA,DRAP1,DNAJC2,TRIM33,PPP2CA,IGF1R,CTCF,COMMD7,UHRF1,GIGYF2,SMARCE1,RCOR3,SUMO2,CTNNB1,MAPK10,MGEA5,STAG2,SOD1,ATRX,NACA,RSF1,TRIM24,ZEB2,SAP30,DDX5,LDB1,CNOT3,DNMT1,DNMT3A,CBX2,DNMT3B,ZCCHC11,SALL4,PRDX2,RFC1,TBL1XR1,AGO1,SMC3,YLPM1,HIST1H1C,HIST1H1D,HIST1H1E,HIST1H1B,PALM,PAX6,TRIM13,HDA…
GO: Biological Process	GO:0010558	negative regulation of macromolecule biosynthetic process	4.73424		1.844e-05	0.08362	0.0006366	0.005727	63	1545	TPR,METTL3,SMC1A,HMGB2,HMGN2,RPS27A,HNRNPD,TXN,CIRBP,BPTF,HIST2H2AA3,UBE2I,BASP1,UBTF,SMARCA5,MAGED1,NELFA,DRAP1,DNAJC2,TRIM33,PPP2CA,IGF1R,CTCF,COMMD7,UHRF1,GIGYF2,SMARCE1,RCOR3,SUMO2,CTNNB1,MAPK10,MGEA5,STAG2,ATRX,NACA,RSF1,TRIM24,ZEB2,SAP30,DDX5,LDB1,CNOT3,DNMT1,DNMT3A,CBX2,DNMT3B,ZCCHC11,SALL4,PRDX2,RFC1,TBL1XR1,AGO1,SMC3,YLPM1,HIST1H1C,HIST1H1D,HIST1H1E,HIST1H1B,PAX6,TRIM13,HDAC1,HDGF,HELLS
GO: Biological Process	GO:0031327	negative regulation of cellular biosynthetic process	4.73049		1.86e-05	0.08433	0.0006366	0.005727	65	1611	TPR,METTL3,SMC1A,HMGB2,HMGN2,RPS27A,HNRNPD,TXN,CIRBP,BPTF,HIST2H2AA3,UBE2I,BASP1,UBTF,PGP,SMARCA5,MAGED1,NELFA,DRAP1,DNAJC2,TRIM33,PPP2CA,IGF1R,CTCF,COMMD7,UHRF1,GIGYF2,SMARCE1,RCOR3,SUMO2,CTNNB1,MAPK10,MGEA5,STAG2,ATRX,NACA,RSF1,TRIM24,ZEB2,SAP30,DDX5,LDB1,CNOT3,DNMT1,DNMT3A,CBX2,DNMT3B,ZCCHC11,SALL4,PRDX2,RFC1,TBL1XR1,AGO1,SMC3,YLPM1,HIST1H1C,HIST1H1D,HIST1H1E,HIST1H1B,PALM,PAX6,TRIM13,HDAC1,HD…
GO: Biological Process	GO:0045934	negative regulation of nucleobase-containing compound metabolic process	4.72886		1.867e-05	0.08467	0.0006366	0.005727	62	1513	TPR,SMC1A,RPS13,HMGB2,HMGN2,RPS27A,TXN,BPTF,HIST2H2AA3,UBE2I,BASP1,UBTF,SMARCA5,MAGED1,NELFA,BAG4,MSH2,DRAP1,DNAJC2,TRIM33,PPP2CA,IGF1R,CTCF,COMMD7,UHRF1,ACIN1,SMARCE1,RCOR3,SUMO2,CTNNB1,MAPK10,STAG2,ATRX,NACA,RSF1,TRIM24,ZEB2,SAP30,DDX5,LDB1,DNMT1,DNMT3A,CBX2,DNMT3B,ZCCHC11,SALL4,PRDX2,RFC1,TBL1XR1,MSH6,SMC3,YLPM1,HIST1H1C,HIST1H1D,HIST1H1E,HIST1H1B,PALM,PAX6,TRIM13,HDAC1,HDGF,HELLS
GO: Biological Process	GO:1901657	glycosyl compound metabolic process	4.71829		1.913e-05	0.08673	0.0006473	0.005823	26	436	GMPR2,PFKM,ADSL,HPRT1,AK2,AK4,MPI,NDUFB11,COX4I1,COX5B,MSH2,MTAP,ATP5E,NDUFA10,NDUFB3,NDUFB5,NDUFB7,NME1,NME2,DNMT1,DNMT3A,DNMT3B,MAT2B,DERA,CYCS,TPI1
GO: Biological Process	GO:0006971	hypotonic response	4.68382		2.071e-05	0.09389	0.0006955	0.006257	4	8	CAB39,MYLK,STK39,OXSR1
GO: Biological Process	GO:0042274	ribosomal small subunit biogenesis	4.64705		2.254e-05	0.1022	0.0007515	0.006761	9	65	RPL38,RPS5,RPS6,RPS7,RPS8,RPS10,RPS16,RPS25,BMS1
GO: Biological Process	GO:0016569	covalent chromatin modification	4.62397		2.377e-05	0.1078	0.0007866	0.007076	27	468	UBE2N,TADA3,MEAF6,VRK1,NELFA,POLE4,SKP1,CTCF,UHRF1,CTNNB1,MGEA5,KDM3B,DDB1,SAP30,LDB1,DNMT1,DNMT3A,DNMT3B,HUWE1,TBL1XR1,ASH2L,HIST1H1C,HIST1H1D,HIST1H1E,HIST1H1B,HDAC1,HELLS
GO: Biological Process	GO:0031047	gene silencing by RNA	4.54683		2.839e-05	0.1287	0.0009329	0.008393	14	159	TPR,METTL3,NUP85,TSN,TSNAX,NUP54,POLR2A,POLR2G,POLR2J,CNOT3,ZCCHC11,NUP98,NUP214,AGO1
GO: Biological Process	GO:0000819	sister chromatid segregation	4.52086		3.014e-05	0.1366	0.000983	0.008844	17	225	NUSAP1,TPR,NUP85,SMC1A,SMC2,CTCF,CENPH,CTNNB1,STAG2,KNTC1,ATRX,NUF2,RAD21,NUP98,SMC4,NCAPH,SMC3
GO: Biological Process	GO:0009167	purine ribonucleoside monophosphate metabolic process	4.35684		4.397e-05	0.1994	0.001424	0.01281	19	279	GMPR2,PFKM,ADSL,HPRT1,AK2,AK4,MPI,NDUFB11,COX4I1,COX5B,MSH2,PAICS,ATP5E,NDUFA10,NDUFB3,NDUFB5,NDUFB7,CYCS,TPI1
GO: Biological Process	GO:0009126	purine nucleoside monophosphate metabolic process	4.33583		4.615e-05	0.2093	0.001484	0.01335	19	280	GMPR2,PFKM,ADSL,HPRT1,AK2,AK4,MPI,NDUFB11,COX4I1,COX5B,MSH2,PAICS,ATP5E,NDUFA10,NDUFB3,NDUFB5,NDUFB7,CYCS,TPI1
GO: Biological Process	GO:0034248	regulation of cellular amide metabolic process	4.30338		4.973e-05	0.2255	0.001588	0.01428	23	382	TPR,ERBB2,METTL3,RPL38,RPS5,RPS9,HNRNPD,CIRBP,ATXN2,EIF4H,POLR2G,PYM1,GIGYF2,EIF3A,EIF3G,EIF4G3,UPF3A,CNOT3,PTCD3,ZCCHC11,AGO1,EIF4B,EIF5
GO: Biological Process	GO:0044843	cell cycle G1/S phase transition	4.29388		5.083e-05	0.2305	0.001612	0.0145	18	258	RPS6,STXBP4,MCM4,MCM6,RPS27A,RRM2,POLA1,POLE,PPP2R5C,PRIM2,GIGYF2,PRKDC,PSME1,DHFR,CNOT3,PSME3,RPA1,RPL17
GO: Biological Process	GO:0051568	histone H3-K4 methylation	4.29081		5.119e-05	0.2321	0.001612	0.0145	8	56	NELFA,CTNNB1,DNMT1,DNMT3B,ASH2L,HIST1H1C,HIST1H1D,HIST1H1E
GO: Biological Process	GO:0007062	sister chromatid cohesion	4.27728		5.281e-05	0.2395	0.001633	0.01469	12	127	NUP85,SMC1A,CTCF,CENPH,CTNNB1,STAG2,KNTC1,ATRX,NUF2,RAD21,NUP98,SMC3
GO: Biological Process	GO:2000686	regulation of rubidium ion transmembrane transporter activity	4.27613		5.295e-05	0.2401	0.001633	0.01469	3	4	CAB39,STK39,OXSR1
GO: Biological Process	GO:0090116	C-5 methylation of cytosine	4.27613		5.295e-05	0.2401	0.001633	0.01469	3	4	DNMT1,DNMT3A,DNMT3B
GO: Biological Process	GO:0072521	purine-containing compound metabolic process	4.23284		5.85e-05	0.2652	0.001792	0.01612	31	605	GMPR2,PFKM,ADSL,HPRT1,AK2,AK4,MPI,NDUFB11,COX4I1,COX5B,MSH2,PAICS,AKAP12,MTAP,MGEA5,ATP5E,NDUFA10,NDUFB3,NDUFB5,NDUFB7,NME1,NME2,DNMT1,DNMT3A,DNMT3B,MAT2B,ADNP,TBL1XR1,CYCS,PALM,TPI1
GO: Biological Process	GO:0044770	cell cycle phase transition	4.11571		7.661e-05	0.3473	0.002331	0.02097	29	557	TPR,RPS6,STXBP4,MCM4,MCM6,RPS27A,RRM2,UBE2L3,DCTN2,POLA1,POLE,SKP1,PPP2R5C,PRIM2,GIGYF2,PRKDC,KNTC1,PSMA4,PSMD1,PSME1,DDB1,DHFR,CNOT3,FANCI,MASTL,PSME3,RPA1,ENSA,RPL17
GO: Biological Process	GO:0009161	ribonucleoside monophosphate metabolic process	4.11154		7.735e-05	0.3507	0.002338	0.02104	19	291	GMPR2,PFKM,ADSL,HPRT1,AK2,AK4,MPI,NDUFB11,COX4I1,COX5B,MSH2,PAICS,ATP5E,NDUFA10,NDUFB3,NDUFB5,NDUFB7,CYCS,TPI1
GO: Biological Process	GO:0006310	DNA recombination	4.08108		8.297e-05	0.3762	0.002491	0.02241	18	268	HMGB2,HMGB3,TSN,UBE2N,FEN1,XRN2,POLA1,POLE,MSH2,PRIM2,GINS2,PRKDC,ATRX,RAD21,RFC1,LIG1,MSH6,RPA1
GO: Biological Process	GO:0006312	mitotic recombination	4.06158		8.678e-05	0.3935	0.002589	0.02329	7	45	FEN1,POLA1,POLE,PRIM2,RFC1,LIG1,RPA1
GO: Biological Process	GO:0070911	global genome nucleotide-excision repair	4.02123		9.523e-05	0.4318	0.002815	0.02532	6	32	RPS27A,UBE2I,UBE2N,SUMO2,DDB1,RAD23B
GO: Biological Process	GO:0009144	purine nucleoside triphosphate metabolic process	4.01954		9.56e-05	0.4334	0.002815	0.02532	18	271	PFKM,AK2,AK4,MPI,NDUFB11,COX4I1,COX5B,MSH2,MGEA5,ATP5E,NDUFA10,NDUFB3,NDUFB5,NDUFB7,NME1,NME2,CYCS,TPI1
GO: Biological Process	GO:0016570	histone modification	4.0152		9.656e-05	0.4378	0.002825	0.02541	25	453	UBE2N,TADA3,MEAF6,VRK1,NELFA,POLE4,SKP1,CTCF,UHRF1,CTNNB1,MGEA5,KDM3B,DDB1,SAP30,LDB1,DNMT1,DNMT3B,HUWE1,TBL1XR1,ASH2L,HIST1H1C,HIST1H1D,HIST1H1E,HIST1H1B,HDAC1
GO: Biological Process	GO:0019827	stem cell population maintenance	4.01037		9.764e-05	0.4427	0.002838	0.02553	14	178	METTL3,SMC1A,FANCD2,POLR2A,POLR2G,POLR2J,CTNNB1,STAG2,LDB1,CNOT3,ZCCHC11,SALL4,RIF1,SMC3
GO: Biological Process	GO:0051253	negative regulation of RNA metabolic process	4.001		9.977e-05	0.4524	0.002881	0.02592	55	1370	TPR,RPS13,HMGB2,HMGN2,RPS27A,TXN,BPTF,HIST2H2AA3,UBE2I,BASP1,UBTF,SMARCA5,MAGED1,NELFA,BAG4,DRAP1,TRIM33,PPP2CA,IGF1R,CTCF,COMMD7,UHRF1,ACIN1,SMARCE1,RCOR3,SUMO2,CTNNB1,MAPK10,ATRX,NACA,RSF1,TRIM24,ZEB2,SAP30,DDX5,LDB1,DNMT1,DNMT3A,CBX2,DNMT3B,ZCCHC11,SALL4,PRDX2,RFC1,TBL1XR1,YLPM1,HIST1H1C,HIST1H1D,HIST1H1E,HIST1H1B,PAX6,TRIM13,HDAC1,HDGF,HELLS
GO: Biological Process	GO:0000082	G1/S transition of mitotic cell cycle	3.99396		0.0001014	0.4599	0.00291	0.02618	17	248	RPS6,MCM4,MCM6,RPS27A,RRM2,POLA1,POLE,PPP2R5C,PRIM2,GIGYF2,PRKDC,PSME1,DHFR,CNOT3,PSME3,RPA1,RPL17
GO: Biological Process	GO:0098727	maintenance of cell number	3.93293		0.0001167	0.5291	0.003328	0.02994	14	181	METTL3,SMC1A,FANCD2,POLR2A,POLR2G,POLR2J,CTNNB1,STAG2,LDB1,CNOT3,ZCCHC11,SALL4,RIF1,SMC3
GO: Biological Process	GO:0051173	positive regulation of nitrogen compound metabolic process	3.92775		0.0001181	0.5354	0.003346	0.03011	72	1953	ERBB2,METTL3,NUP85,RPS9,HMGB2,HMGN1,RPS27A,SSBP3,HMGN3,HNRNPD,RPRD1B,CIRBP,BPTF,SAFB,UBE2I,UBE2N,UBTF,HPRT1,TADA3,SMARCA5,MAGED1,NELFA,POLR2A,POLR2G,POLR2J,PYM1,AKAP12,DNAJC2,IGF1R,CTCF,ZNF516,UHRF1,CTH,SUMO2,PRKDC,CTNNB1,EIF4G3,MGEA5,CAND1,ILF2,ATRX,ING1,NACA,RSF1,NCL,PRPF6,UPF3A,TRIM24,ZEB2,DDX5,LDB1,DKC1,NME2,PHIP,RAD21,TCEA1,NVL,SALL4,RFC1,ADNP,TBL1XR1,ASH2L,MSH6,RIF1,PBRM1,AGO1,PSIP1,PEBP1,P…
GO: Biological Process	GO:2000680	regulation of rubidium ion transport	3.88606		0.00013	0.5895	0.003594	0.03234	3	5	CAB39,STK39,OXSR1
GO: Biological Process	GO:0046499	S-adenosylmethioninamine metabolic process	3.88606		0.00013	0.5895	0.003594	0.03234	3	5	DNMT1,DNMT3A,DNMT3B
GO: Biological Process	GO:0010424	DNA methylation on cytosine within a CG sequence	3.88606		0.00013	0.5895	0.003594	0.03234	3	5	DNMT1,DNMT3A,DNMT3B
GO: Biological Process	GO:0032876	negative regulation of DNA endoreduplication	3.88606		0.00013	0.5895	0.003594	0.03234	3	5	SMC1A,STAG2,SMC3
GO: Biological Process	GO:0032392	DNA geometric change	3.88107		0.0001315	0.5961	0.003613	0.0325	9	81	HMGB2,MCM4,HMGB3,MCM6,RPS27A,GINS2,ATRX,DDB1,RAD23B
GO: Biological Process	GO:0000723	telomere maintenance	3.86774		0.0001356	0.6147	0.003703	0.03331	12	140	FEN1,POLA1,POLE,PRIM2,PRKDC,CTNNB1,ATRX,DKC1,RFC1,LIG1,YLPM1,RPA1
GO: Biological Process	GO:0009123	nucleoside monophosphate metabolic process	3.86265		0.0001372	0.6222	0.003726	0.03352	19	304	GMPR2,PFKM,ADSL,HPRT1,AK2,AK4,MPI,NDUFB11,COX4I1,COX5B,MSH2,PAICS,ATP5E,NDUFA10,NDUFB3,NDUFB5,NDUFB7,CYCS,TPI1
GO: Biological Process	GO:0006270	DNA replication initiation	3.79425		0.0001606	0.728	0.004334	0.03899	6	35	MCM4,MCM6,POLA1,POLE,PRIM2,GINS2
GO: Biological Process	GO:0045892	negative regulation of transcription, DNA-templated	3.78516		0.000164	0.7434	0.004392	0.03952	51	1265	TPR,HMGB2,HMGN2,RPS27A,TXN,BPTF,HIST2H2AA3,UBE2I,BASP1,UBTF,SMARCA5,MAGED1,NELFA,DRAP1,TRIM33,PPP2CA,IGF1R,CTCF,COMMD7,UHRF1,SMARCE1,RCOR3,SUMO2,CTNNB1,MAPK10,ATRX,NACA,RSF1,TRIM24,ZEB2,SAP30,DDX5,LDB1,DNMT1,DNMT3A,CBX2,DNMT3B,ZCCHC11,SALL4,PRDX2,RFC1,TBL1XR1,YLPM1,HIST1H1C,HIST1H1D,HIST1H1E,HIST1H1B,PAX6,HDAC1,HDGF,HELLS
GO: Biological Process	GO:0098813	nuclear chromosome segregation	3.78331		0.0001647	0.7467	0.004392	0.03952	18	283	NUSAP1,TPR,NUP85,SMC1A,FANCD2,SMC2,CTCF,CENPH,CTNNB1,STAG2,KNTC1,ATRX,NUF2,RAD21,NUP98,SMC4,NCAPH,SMC3
GO: Biological Process	GO:0006446	regulation of translational initiation	3.75895		0.0001742	0.7899	0.004619	0.04156	9	84	TPR,METTL3,EIF4H,POLR2G,EIF3A,EIF3G,EIF4G3,EIF4B,EIF5
GO: Biological Process	GO:0044772	mitotic cell cycle phase transition	3.71693		0.0001919	0.87	0.005058	0.04551	27	530	TPR,RPS6,MCM4,MCM6,RPS27A,RRM2,DCTN2,POLA1,POLE,SKP1,PPP2R5C,PRIM2,GIGYF2,PRKDC,KNTC1,PSMA4,PSMD1,PSME1,DDB1,DHFR,CNOT3,FANCI,MASTL,PSME3,RPA1,ENSA,RPL17
GO: Biological Process	GO:0009205	purine ribonucleoside triphosphate metabolic process	3.6874		0.0002054	0.9311	0.005382	0.04842	17	263	PFKM,AK2,AK4,MPI,NDUFB11,COX4I1,COX5B,MSH2,ATP5E,NDUFA10,NDUFB3,NDUFB5,NDUFB7,NME1,NME2,CYCS,TPI1
GO: Biological Process	GO:0006346	methylation-dependent chromatin silencing	3.65679		0.0002204	0.9994	0.005711	0.05138	5	24	UHRF1,DNMT1,DNMT3A,DNMT3B,HELLS
GO: Biological Process	GO:0006297	nucleotide-excision repair, DNA gap filling	3.65679		0.0002204	0.9994	0.005711	0.05138	5	24	RPS27A,POLE,RFC1,LIG1,RPA1
GO: Biological Process	GO:0043487	regulation of RNA stability	3.6135		0.0002435	1	0.006272	0.05643	12	149	METTL3,RPS27A,HNRNPD,CIRBP,SERBP1,PSMA4,PSMD1,PSME1,DKC1,NUP214,ELAVL4,PSME3
GO: Biological Process	GO:0032776	DNA methylation on cytosine	3.59278		0.0002554	1	0.006508	0.05855	3	6	DNMT1,DNMT3A,DNMT3B
GO: Biological Process	GO:0007346	regulation of mitotic cell cycle	3.59159		0.0002561	1	0.006508	0.05855	26	511	NUSAP1,TPR,RPS6,SMC1A,RPS27A,MSH2,SKP1,PPP2R5C,IGF1R,GIGYF2,PRKDC,CTNNB1,KNTC1,ATRX,PSMA4,PSMD1,PSME1,CUL7,DDB1,PHIP,CNOT3,SAE1,PEBP1,FANCI,PSME3,RPL17
GO: Biological Process	GO:1902679	negative regulation of RNA biosynthetic process	3.59024		0.0002569	1	0.006508	0.05855	52	1322	TPR,HMGB2,HMGN2,RPS27A,TXN,BPTF,HIST2H2AA3,UBE2I,BASP1,UBTF,SMARCA5,MAGED1,NELFA,DRAP1,TRIM33,PPP2CA,IGF1R,CTCF,COMMD7,UHRF1,SMARCE1,RCOR3,SUMO2,CTNNB1,MAPK10,ATRX,NACA,RSF1,TRIM24,ZEB2,SAP30,DDX5,LDB1,DNMT1,DNMT3A,CBX2,DNMT3B,ZCCHC11,SALL4,PRDX2,RFC1,TBL1XR1,YLPM1,HIST1H1C,HIST1H1D,HIST1H1E,HIST1H1B,PAX6,TRIM13,HDAC1,HDGF,HELLS
GO: Biological Process	GO:0006119	oxidative phosphorylation	3.58586		0.0002595	1	0.006538	0.05882	10	108	AK2,NDUFB11,COX4I1,COX5B,MSH2,NDUFA10,NDUFB3,NDUFB5,NDUFB7,CYCS
GO: Biological Process	GO:0010628	positive regulation of gene expression	3.58054		0.0002627	1	0.00658	0.0592	69	1901	ERBB2,METTL3,NUP85,RPS9,HMGB2,HMGN1,RPS27A,SSBP3,HMGN3,HNRNPD,RPRD1B,CIRBP,BPTF,SAFB,UBE2I,UBE2N,UBTF,TADA3,SMARCA5,MAGED1,NELFA,POLR2A,POLR2G,POLR2J,PYM1,DNAJC2,IGF1R,CTCF,ZNF516,UHRF1,CTH,SUMO2,PRKDC,CTNNB1,EIF4G3,CAND1,ILF2,ATRX,ING1,NACA,RSF1,NCL,PRPF6,UPF3A,TRIM24,ZEB2,DDX5,LDB1,FUBP1,NME2,DEK,PHIP,DNMT1,RAD21,DNMT3B,TCEA1,SALL4,RFC1,TBL1XR1,ASH2L,PBRM1,AGO1,PSIP1,PDCD5,PAX6,TRIM13,PDCD10,HD…
GO: Biological Process	GO:0007076	mitotic chromosome condensation	3.57807		0.0002642	1	0.006582	0.05922	4	14	NUSAP1,SMC2,SMC4,NCAPH
GO: Biological Process	GO:0006271	DNA strand elongation involved in DNA replication	3.56831		0.0002702	1	0.006621	0.05957	5	25	FEN1,POLA1,PRIM2,GINS2,LIG1
GO: Biological Process	GO:0001731	formation of translation preinitiation complex	3.56831		0.0002702	1	0.006621	0.05957	5	25	EIF4H,EIF3A,EIF3G,EIF4B,EIF5
GO: Biological Process	GO:0034047	regulation of protein phosphatase type 2A activity	3.56831		0.0002702	1	0.006621	0.05957	5	25	PPP2CA,PPP2R3A,PPP2R5C,MASTL,ENSA
GO: Biological Process	GO:0009141	nucleoside triphosphate metabolic process	3.56193		0.0002742	1	0.006683	0.06012	18	295	PFKM,AK2,AK4,MPI,NDUFB11,COX4I1,COX5B,MSH2,MGEA5,ATP5E,NDUFA10,NDUFB3,NDUFB5,NDUFB7,NME1,NME2,CYCS,TPI1
GO: Biological Process	GO:0009199	ribonucleoside triphosphate metabolic process	3.55346		0.0002796	1	0.006748	0.06071	17	270	PFKM,AK2,AK4,MPI,NDUFB11,COX4I1,COX5B,MSH2,ATP5E,NDUFA10,NDUFB3,NDUFB5,NDUFB7,NME1,NME2,CYCS,TPI1
GO: Biological Process	GO:0051351	positive regulation of ligase activity	3.55315		0.0002798	1	0.006748	0.06071	10	109	RPS27A,UBE2L3,UBE2N,SKP1,PSMA4,PSMD1,PSME1,MASTL,PSME3,RPL5
GO: Biological Process	GO:0009117	nucleotide metabolic process	3.51371		0.0003064	1	0.00735	0.06612	32	694	GMPR2,PFKM,RRM2,ADSL,HPRT1,AK2,AK4,MPI,NDUFB11,COX4I1,COX5B,MSH2,PAICS,AKAP12,REXO2,MGEA5,ATP5E,NDUFA10,NDUFB3,NDUFB5,NDUFB7,DHFR,NME1,NME2,TALDO1,ADNP,TBL1XR1,DERA,QPRT,CYCS,PALM,TPI1
GO: Biological Process	GO:0032200	telomere organization	3.50724		0.000311	1	0.007421	0.06677	12	153	FEN1,POLA1,POLE,PRIM2,PRKDC,CTNNB1,ATRX,DKC1,RFC1,LIG1,YLPM1,RPA1
GO: Biological Process	GO:1903507	negative regulation of nucleic acid-templated transcription	3.44831		0.0003562	1	0.008455	0.07607	51	1307	TPR,HMGB2,HMGN2,RPS27A,TXN,BPTF,HIST2H2AA3,UBE2I,BASP1,UBTF,SMARCA5,MAGED1,NELFA,DRAP1,TRIM33,PPP2CA,IGF1R,CTCF,COMMD7,UHRF1,SMARCE1,RCOR3,SUMO2,CTNNB1,MAPK10,ATRX,NACA,RSF1,TRIM24,ZEB2,SAP30,DDX5,LDB1,DNMT1,DNMT3A,CBX2,DNMT3B,ZCCHC11,SALL4,PRDX2,RFC1,TBL1XR1,YLPM1,HIST1H1C,HIST1H1D,HIST1H1E,HIST1H1B,PAX6,HDAC1,HDGF,HELLS
GO: Biological Process	GO:0010557	positive regulation of macromolecule biosynthetic process	3.43133		0.0003704	1	0.008747	0.07869	65	1785	ERBB2,METTL3,NUP85,RPS9,HMGB2,HMGN1,RPS27A,SSBP3,HMGN3,HNRNPD,RPRD1B,CIRBP,BPTF,SAFB,UBE2I,UBE2N,UBTF,TADA3,SMARCA5,MAGED1,NELFA,POLR2A,POLR2G,POLR2J,PYM1,DNAJC2,IGF1R,CTCF,ZNF516,UHRF1,CTH,SUMO2,PRKDC,CTNNB1,EIF4G3,CAND1,ILF2,ATRX,ING1,NACA,RSF1,NCL,PRPF6,UPF3A,TRIM24,ZEB2,DDX5,LDB1,DKC1,NME2,PHIP,RAD21,TCEA1,NVL,SALL4,RFC1,TBL1XR1,ASH2L,PBRM1,AGO1,PSIP1,PAX6,TRIM13,HDAC1,HDGF
GO: Biological Process	GO:0006753	nucleoside phosphate metabolic process	3.40583		0.0003928	1	0.009227	0.08301	32	704	GMPR2,PFKM,RRM2,ADSL,HPRT1,AK2,AK4,MPI,NDUFB11,COX4I1,COX5B,MSH2,PAICS,AKAP12,REXO2,MGEA5,ATP5E,NDUFA10,NDUFB3,NDUFB5,NDUFB7,DHFR,NME1,NME2,TALDO1,ADNP,TBL1XR1,DERA,QPRT,CYCS,PALM,TPI1
GO: Biological Process	GO:0000245	spliceosomal complex assembly	3.40285		0.0003955	1	0.009242	0.08315	7	57	LUC7L2,SNRPD2,SNRNP200,PRPF6,PSIP1,SCAF11,SF3A2
GO: Cellular Component	GO:1990904	ribonucleoprotein complex	33.9606		1.095e-34	6.635e-32	3.318e-32	2.317e-31	85	751	RPL21,MRPS31,RPL23A,RPL26,RPL30,RPL29,RPL35A,RPL36AL,RPL37,RPL38,RPLP2,RPS4Y1,RPS5,RPS6,RPS7,RPS8,RPS9,RPS10,RPS12,RPS13,RPS16,ACTN4,RPS25,RPS27A,HNRNPD,CIRBP,FAU,ATXN2,PIN4,PPIE,PPIH,EIF4H,PNN,CWC15,POLR2G,LUC7L2,MRPS26,MRPS23,SUGP1,MRPS5,MRPL41,EIF3A,FUS,EIF3G,SNRPA,SNRPD2,MRPL11,SNRNP200,ILF2,PSMA4,BMS1,MRPS27,MRPL19,NCL,PRPF6,MRPS22,DDX5,RPL10A,DAP3,PPIL3,POP1,DKC1,MRPL49,CNOT3,HNRNPDL,HNRNPA…
GO: Cellular Component	GO:0030529	intracellular ribonucleoprotein complex	33.9606		1.095e-34	6.635e-32	3.318e-32	2.317e-31	85	751	RPL21,MRPS31,RPL23A,RPL26,RPL30,RPL29,RPL35A,RPL36AL,RPL37,RPL38,RPLP2,RPS4Y1,RPS5,RPS6,RPS7,RPS8,RPS9,RPS10,RPS12,RPS13,RPS16,ACTN4,RPS25,RPS27A,HNRNPD,CIRBP,FAU,ATXN2,PIN4,PPIE,PPIH,EIF4H,PNN,CWC15,POLR2G,LUC7L2,MRPS26,MRPS23,SUGP1,MRPS5,MRPL41,EIF3A,FUS,EIF3G,SNRPA,SNRPD2,MRPL11,SNRNP200,ILF2,PSMA4,BMS1,MRPS27,MRPL19,NCL,PRPF6,MRPS22,DDX5,RPL10A,DAP3,PPIL3,POP1,DKC1,MRPL49,CNOT3,HNRNPDL,HNRNPA…
GO: Cellular Component	GO:0044391	ribosomal subunit	33.3569		4.396e-34	2.664e-31	8.881e-32	6.203e-31	45	175	RPL21,MRPS31,RPL23A,RPL26,RPL30,RPL29,RPL35A,RPL36AL,RPL37,RPL38,RPLP2,RPS4Y1,RPS5,RPS6,RPS7,RPS8,RPS9,RPS10,RPS12,RPS13,RPS16,RPS25,RPS27A,FAU,MRPS26,MRPS23,MRPS5,MRPL41,MRPL11,MRPL19,MRPS22,RPL10A,DAP3,MRPL49,MRPS10,MRTO4,RPL4,RPL5,RPL6,RPL7,RPL12,RPL15,RPL17,RPL18,RPL18A
GO: Cellular Component	GO:0005840	ribosome	29.5105		3.087e-30	1.871e-27	4.677e-28	3.267e-27	47	235	RPL21,MRPS31,RPL23A,RPL26,RPL30,RPL29,RPL35A,RPL36AL,RPL37,RPL38,RPLP2,RPS4Y1,RPS5,RPS6,RPS7,RPS8,RPS9,RPS10,RPS12,RPS13,RPS16,RPS25,RPS27A,FAU,MRPS26,MRPS23,MRPS5,MRPL41,MRPL11,MRPS27,MRPL19,MRPS22,RPL10A,DAP3,MRPL49,MRPS10,ELAVL4,MRTO4,RPL4,RPL5,RPL6,RPL7,RPL12,RPL15,RPL17,RPL18,RPL18A
GO: Cellular Component	GO:0022626	cytosolic ribosome	28.207		6.208e-29	3.762e-26	7.524e-27	5.255e-26	35	119	RPL21,RPL23A,RPL26,RPL30,RPL29,RPL35A,RPL36AL,RPL37,RPL38,RPLP2,RPS4Y1,RPS5,RPS6,RPS7,RPS8,RPS9,RPS10,RPS12,RPS13,RPS16,RPS25,RPS27A,FAU,MRPS5,RPL10A,MRTO4,RPL4,RPL5,RPL6,RPL7,RPL12,RPL15,RPL17,RPL18,RPL18A
GO: Cellular Component	GO:0005694	chromosome	22.0906		8.117e-23	4.919e-20	8.199e-21	5.727e-20	78	943	NUSAP1,TPR,CHAF1B,NUP85,SMC1A,HMGB2,MCM4,HMGB3,HMGN1,MCM6,HMGN2,HMGN3,FANCD2,HIST2H2AA3,HIST2H2BE,UBE2I,CFDP1,FEN1,SMARCA5,MAGED1,DCTN2,POLA1,POLE,POLR2A,POLE4,MSH2,SMC2,PPP2CA,PPP2R5C,CTCF,CENPH,TTC37,PRIM2,UHRF1,CENPV,GINS2,SMARCE1,PRKDC,CTNNB1,STAG2,KNTC1,ATRX,NASP,NUF2,SSRP1,TRIM24,DDB1,SAP30,LDB1,ANP32E,DNMT1,DNMT3A,CBX2,RAD21,DNMT3B,H1FX,CHAF1A,NUMA1,NUP98,SMC4,SALL4,RFC1,NCAPH,ASH2L,MSH6,R…
GO: Cellular Component	GO:0044427	chromosomal part	21.8545		1.398e-22	8.473e-20	1.21e-20	8.455e-20	73	841	TPR,CHAF1B,NUP85,SMC1A,HMGB2,MCM4,HMGN1,MCM6,HMGN2,HMGN3,HIST2H2AA3,HIST2H2BE,UBE2I,CFDP1,FEN1,SMARCA5,MAGED1,DCTN2,POLA1,POLE,POLR2A,POLE4,MSH2,SMC2,PPP2CA,PPP2R5C,CTCF,CENPH,TTC37,PRIM2,UHRF1,CENPV,GINS2,SMARCE1,PRKDC,CTNNB1,STAG2,KNTC1,ATRX,NASP,NUF2,TRIM24,DDB1,SAP30,LDB1,ANP32E,DNMT1,DNMT3A,CBX2,RAD21,DNMT3B,H1FX,CHAF1A,NUP98,SMC4,SALL4,RFC1,NCAPH,ASH2L,MSH6,RIF1,PBRM1,PSIP1,WDHD1,SMC3,HIST1…
GO: Cellular Component	GO:0044445	cytosolic part	20.4482		3.563e-21	2.159e-18	2.699e-19	1.885e-18	38	235	RPL21,RPL23A,RPL26,RPL30,RPL29,RPL35A,RPL36AL,RPL37,RPL38,RPLP2,RPS4Y1,RPS5,RPS6,RPS7,RPS8,RPS9,RPS10,RPS12,RPS13,RPS16,RPS25,RPS27A,PFKM,RRM2,FAU,MRPS5,PSMD1,RPL10A,MRTO4,RPL4,RPL5,RPL6,RPL7,RPL12,RPL15,RPL17,RPL18,RPL18A
GO: Cellular Component	GO:0022625	cytosolic large ribosomal subunit	19.0791		8.334e-20	5.05e-17	5.612e-18	3.92e-17	22	67	RPL21,RPL23A,RPL26,RPL30,RPL29,RPL35A,RPL36AL,RPL37,RPL38,RPLP2,RPS12,RPL10A,MRTO4,RPL4,RPL5,RPL6,RPL7,RPL12,RPL15,RPL17,RPL18,RPL18A
GO: Cellular Component	GO:0015934	large ribosomal subunit	18.9658		1.082e-19	6.558e-17	6.558e-18	4.581e-17	26	105	RPL21,RPL23A,RPL26,RPL30,RPL29,RPL35A,RPL36AL,RPL37,RPL38,RPLP2,RPS12,MRPL41,MRPL11,MRPL19,RPL10A,MRPL49,MRTO4,RPL4,RPL5,RPL6,RPL7,RPL12,RPL15,RPL17,RPL18,RPL18A
GO: Cellular Component	GO:0005730	nucleolus	17.8374		1.454e-18	8.811e-16	8.01e-17	5.595e-16	69	894	RPL21,MRPS31,NUSAP1,RPL23A,TMA16,RPS6,RPS7,RPS9,RPS10,RPS13,HMGB2,RPS25,RPS27A,GTF3C3,FANCD2,CIRBP,UBE2I,UBE2N,UBTF,PIN4,FEN1,NOL7,MEAF6,SMARCA5,XRN2,VRK1,GLTSCR2,POLA1,POLR2A,PYM1,SMC2,UBLCP1,REXO2,CTCF,ACIN1,EIF3A,PRKDC,SNRPA,STAG2,ILF2,RNMT,BMS1,NCL,SSRP1,TRIM24,DDX5,RPL10A,POP1,DKC1,TBCA,IPO5,TCEA1,H1FX,ZCCHC11,CHAF1A,NVL,RFC1,PSIP1,HIST1H1E,SCAF11,MRTO4,HN1,SKIV2L2,RPL4,RPL5,RPL6,RPL7,RPL12,…
GO: Cellular Component	GO:0015935	small ribosomal subunit	15.7833		1.647e-16	9.98e-14	8.316e-15	5.809e-14	20	72	MRPS31,RPS4Y1,RPS5,RPS6,RPS7,RPS8,RPS9,RPS10,RPS12,RPS13,RPS16,RPS25,RPS27A,FAU,MRPS26,MRPS23,MRPS5,MRPS22,DAP3,MRPS10
GO: Cellular Component	GO:0022627	cytosolic small ribosomal subunit	12.1311		7.395e-13	4.481e-10	3.447e-11	2.408e-10	14	44	RPS4Y1,RPS5,RPS6,RPS7,RPS8,RPS9,RPS10,RPS12,RPS13,RPS16,RPS25,RPS27A,FAU,MRPS5
GO: Cellular Component	GO:0000228	nuclear chromosome	11.3974		4.005e-12	2.427e-09	1.734e-10	1.211e-09	44	570	CHAF1B,SMC1A,HMGB2,MCM4,MCM6,HIST2H2AA3,HIST2H2BE,UBE2I,FEN1,SMARCA5,POLA1,POLE,POLR2A,POLE4,MSH2,SMC2,UHRF1,GINS2,SMARCE1,PRKDC,CTNNB1,ATRX,NASP,TRIM24,DDB1,SAP30,LDB1,ANP32E,DNMT3A,RAD21,DNMT3B,CHAF1A,ASH2L,MSH6,PBRM1,PSIP1,SMC3,HIST1H1C,HIST1H1D,HIST1H1E,HIST1H1B,PAX6,RPA1,HDAC1
GO: Cellular Component	GO:0000785	chromatin	11.1719		6.731e-12	4.079e-09	2.719e-10	1.9e-09	40	489	CHAF1B,HMGB2,HMGN1,HMGN2,HMGN3,HIST2H2AA3,HIST2H2BE,MAGED1,POLA1,POLR2A,TTC37,UHRF1,SMARCE1,CTNNB1,STAG2,ATRX,NASP,TRIM24,SAP30,LDB1,ANP32E,DNMT1,DNMT3A,CBX2,RAD21,DNMT3B,H1FX,CHAF1A,SALL4,ASH2L,MSH6,PSIP1,SMC3,HIST1H1C,HIST1H1D,HIST1H1E,HIST1H1B,PAX6,HDAC1,HELLS
GO: Cellular Component	GO:0044454	nuclear chromosome part	10.5976		2.526e-11	1.531e-08	9.566e-10	6.682e-09	41	533	CHAF1B,HMGB2,MCM4,MCM6,HIST2H2AA3,HIST2H2BE,UBE2I,FEN1,SMARCA5,POLA1,POLE,POLR2A,POLE4,MSH2,UHRF1,GINS2,SMARCE1,PRKDC,CTNNB1,ATRX,NASP,TRIM24,DDB1,SAP30,LDB1,ANP32E,DNMT3A,RAD21,DNMT3B,CHAF1A,ASH2L,MSH6,PSIP1,SMC3,HIST1H1C,HIST1H1D,HIST1H1E,HIST1H1B,PAX6,RPA1,HDAC1
GO: Cellular Component	GO:0000775	chromosome, centromeric region	10.1472		7.125e-11	4.318e-08	2.54e-09	1.774e-08	23	185	TPR,NUP85,SMC1A,CFDP1,DCTN2,PPP2CA,PPP2R5C,CTCF,CENPH,CENPV,STAG2,KNTC1,ATRX,NUF2,DNMT1,DNMT3A,RAD21,DNMT3B,NUP98,PBRM1,WDHD1,SMC3,HELLS
GO: Cellular Component	GO:0098687	chromosomal region	9.76675		1.711e-10	1.037e-07	5.76e-09	4.023e-08	31	345	TPR,NUP85,SMC1A,MCM4,MCM6,CFDP1,FEN1,DCTN2,MSH2,PPP2CA,PPP2R5C,CTCF,CENPH,CENPV,PRKDC,STAG2,KNTC1,ATRX,NUF2,DDB1,DNMT1,DNMT3A,RAD21,DNMT3B,NUP98,RIF1,PBRM1,WDHD1,SMC3,RPA1,HELLS
GO: Cellular Component	GO:0005925	focal adhesion	8.98088		1.045e-09	6.332e-07	3.333e-08	2.328e-07	32	393	TPM4,RPL30,RPL38,RPLP2,RPS5,RPS7,RPS8,RPS9,RPS10,RPS13,RPS16,ACTN4,LIMA1,AKAP12,REXO2,ENAH,CTNNA1,CTNNB1,GDI2,PTK7,RPL10A,SYNE2,NME2,NUP214,RPL4,RPL5,RPL6,RPL7,MARCKS,EPB41L2,RPL12,RPL18
GO: Cellular Component	GO:0005924	cell-substrate adherens junction	8.84466		1.43e-09	8.665e-07	4.332e-08	3.026e-07	32	398	TPM4,RPL30,RPL38,RPLP2,RPS5,RPS7,RPS8,RPS9,RPS10,RPS13,RPS16,ACTN4,LIMA1,AKAP12,REXO2,ENAH,CTNNA1,CTNNB1,GDI2,PTK7,RPL10A,SYNE2,NME2,NUP214,RPL4,RPL5,RPL6,RPL7,MARCKS,EPB41L2,RPL12,RPL18
GO: Cellular Component	GO:0030055	cell-substrate junction	8.71086		1.946e-09	1.179e-06	5.615e-08	3.922e-07	32	403	TPM4,RPL30,RPL38,RPLP2,RPS5,RPS7,RPS8,RPS9,RPS10,RPS13,RPS16,ACTN4,LIMA1,AKAP12,REXO2,ENAH,CTNNA1,CTNNB1,GDI2,PTK7,RPL10A,SYNE2,NME2,NUP214,RPL4,RPL5,RPL6,RPL7,MARCKS,EPB41L2,RPL12,RPL18
GO: Cellular Component	GO:0005844	polysome	8.68235		2.078e-09	1.259e-06	5.725e-08	3.999e-07	12	52	RPL29,RPS4Y1,RPS6,RPS25,ATXN2,EIF4H,FUS,AGO1,EIF4B,ELAVL4,RPL7,RPL17
GO: Cellular Component	GO:0070161	anchoring junction	8.51485		3.056e-09	1.852e-06	8.052e-08	5.624e-07	36	503	TPM4,RPL30,RPL38,RPLP2,RPS5,RPS7,RPS8,RPS9,RPS10,RPS13,RPS16,ACTN4,LIMA1,PNN,AKAP12,REXO2,ENAH,CTNNA1,CTNNB1,CTNND2,CXADR,GDI2,PTK7,RPL10A,SYNE2,NME2,PLEKHA7,NUP214,RPL4,RPL5,RPL6,RPL7,MARCKS,EPB41L2,RPL12,RPL18
GO: Cellular Component	GO:0005912	adherens junction	8.40771		3.911e-09	2.37e-06	9.876e-08	6.898e-07	35	484	TPM4,RPL30,RPL38,RPLP2,RPS5,RPS7,RPS8,RPS9,RPS10,RPS13,RPS16,ACTN4,LIMA1,AKAP12,REXO2,ENAH,CTNNA1,CTNNB1,CTNND2,CXADR,GDI2,PTK7,RPL10A,SYNE2,NME2,PLEKHA7,NUP214,RPL4,RPL5,RPL6,RPL7,MARCKS,EPB41L2,RPL12,RPL18
GO: Cellular Component	GO:0000790	nuclear chromatin	7.21882		6.042e-08	3.661e-05	1.465e-06	1.023e-05	26	326	CHAF1B,HMGB2,HIST2H2AA3,HIST2H2BE,POLR2A,UHRF1,SMARCE1,CTNNB1,ATRX,NASP,TRIM24,SAP30,LDB1,ANP32E,DNMT3A,DNMT3B,CHAF1A,ASH2L,MSH6,PSIP1,HIST1H1C,HIST1H1D,HIST1H1E,HIST1H1B,PAX6,HDAC1
GO: Cellular Component	GO:0000791	euchromatin	6.5516		2.808e-07	0.0001702	6.546e-06	4.572e-05	9	40	POLR2A,UHRF1,CTNNB1,TRIM24,DNMT3A,CBX2,ASH2L,HIST1H1C,HIST1H1D
GO: Cellular Component	GO:1902494	catalytic complex	6.18555		6.523e-07	0.0003953	1.464e-05	0.0001023	52	1080	TPR,METTL3,GMPR2,PFKM,RRM2,RPRD1B,UBE2I,UBE2L3,UBE2N,PIK3C2B,PIK3C3,EEA1,TADA3,MEAF6,NDUFB11,FOXRED1,SPCS1,DCTN2,POLA1,POLE,POLR2A,POLR2G,POLR2J,POLE4,SKP1,PPP2CA,PPP2R3A,PPP2R5C,SNRPD2,CAB39,CAND1,BCKDHB,CUL7,GCSH,NDUFA10,NDUFB3,NDUFB5,NDUFB7,DDB1,SAP30,UBAP2L,GLDC,POP1,CBX2,MAT2B,UBA2,SAE1,TBL1XR1,ASH2L,AGO1,CYCS,HDAC1
GO: Cellular Component	GO:0000792	heterochromatin	6.01534		9.653e-07	0.000585	2.089e-05	0.0001459	12	88	UHRF1,ATRX,DNMT1,DNMT3A,CBX2,DNMT3B,SALL4,PSIP1,HIST1H1E,HIST1H1B,HDAC1,HELLS
GO: Cellular Component	GO:0000793	condensed chromosome	5.67861		2.096e-06	0.00127	4.336e-05	0.0003029	18	208	NUP85,SMC1A,HMGB2,FANCD2,UBE2I,CFDP1,SMARCA5,SMC2,CTCF,CENPH,CENPV,KNTC1,NUF2,RAD21,SMC4,NCAPH,SMC3,RPA1
GO: Cellular Component	GO:0000313	organellar ribosome	5.65404		2.218e-06	0.001344	4.336e-05	0.0003029	11	79	MRPS31,MRPS26,MRPS23,MRPS5,MRPL41,MRPL11,MRPL19,MRPS22,DAP3,MRPL49,MRPS10
GO: Cellular Component	GO:0005761	mitochondrial ribosome	5.65404		2.218e-06	0.001344	4.336e-05	0.0003029	11	79	MRPS31,MRPS26,MRPS23,MRPS5,MRPL41,MRPL11,MRPL19,MRPS22,DAP3,MRPL49,MRPS10
GO: Cellular Component	GO:0005739	mitochondrion	5.55114		2.811e-06	0.001704	5.083e-05	0.000355	72	1777	MRPS31,RPL35A,GATB,TXN,ADSL,PIN4,FEN1,AK2,AK4,NOL7,TRMT5,MTIF3,NDUFB11,FOXRED1,DIABLO,COX4I1,COX5B,MSRB2,PPP2CA,REXO2,YKT6,MRPS26,PPA2,SLC25A10,MRPS23,MRPS5,MRPL41,MAPK10,MGEA5,MRPL11,ALDH7A1,SOD1,ATP5E,EARS2,MRPS27,MRPL19,BCKDHB,DBI,GCSH,NDUFA10,NDUFB3,NDUFB5,NDUFB7,MRPS22,RPL10A,DAP3,SACS,GLDC,SYNE2,NME1,NME2,NMT1,MRPL49,PTCD3,NRDC,MAT2B,GPX4,NVL,DHX57,GLOD4,PRDX2,GSR,TFRC,MRPS10,LIG1,HARS2,TIM…
GO: Cellular Component	GO:0005763	mitochondrial small ribosomal subunit	5.54485		2.852e-06	0.001728	5.083e-05	0.000355	7	28	MRPS31,MRPS26,MRPS23,MRPS5,MRPS22,DAP3,MRPS10
GO: Cellular Component	GO:0000314	organellar small ribosomal subunit	5.54485		2.852e-06	0.001728	5.083e-05	0.000355	7	28	MRPS31,MRPS26,MRPS23,MRPS5,MRPS22,DAP3,MRPS10
GO: Cellular Component	GO:0005759	mitochondrial matrix	5.52172		3.008e-06	0.001823	5.208e-05	0.0003638	27	425	MRPS31,PIN4,AK4,TRMT5,REXO2,MRPS26,PPA2,MRPS23,MRPS5,MRPL41,MRPL11,ALDH7A1,SOD1,ATP5E,EARS2,MRPL19,BCKDHB,GCSH,NDUFA10,MRPS22,DAP3,GLDC,MRPL49,GSR,MRPS10,HARS2,HADHB
GO: Cellular Component	GO:0005681	spliceosomal complex	5.48598		3.266e-06	0.001979	5.498e-05	0.000384	16	173	PPIE,PPIH,PNN,CWC15,LUC7L2,SUGP1,SNRPA,SNRPD2,SNRNP200,PRPF6,DDX5,PPIL3,HNRNPDL,HNRNPA3,SKIV2L2,SF3A2
GO: Cellular Component	GO:0005657	replication fork	5.4716		3.376e-06	0.002046	5.53e-05	0.0003863	10	67	SMARCA5,POLA1,POLE,POLE4,PRIM2,UHRF1,GINS2,DNMT1,RFC1,RPA1
GO: Cellular Component	GO:0031967	organelle envelope	5.17457		6.69e-06	0.004054	0.0001067	0.0007452	52	1170	MRPS31,TPR,NUP85,RRM2,GTF3C3,NUP54,UBE2I,AK2,NDUFB11,FOXRED1,DIABLO,POLA1,COX4I1,COX5B,APEH,DNAJC2,REXO2,MRPS26,SLC25A10,MRPS23,MRPS5,MRPL41,MRPL11,SOD1,ATP5E,MRPS27,MRPL19,BCKDHB,NDUFA10,NDUFB3,NDUFB5,NDUFB7,MRPS22,DAP3,SYNE2,NME1,NME2,MRPL49,PTCD3,IPO5,GPX4,NUP98,NUP214,MRPS10,TIMM10,THOP1,PEBP1,CYCS,ELAVL4,MRTO4,HN1,HADHB
GO: Cellular Component	GO:0044429	mitochondrial part	5.1365		7.303e-06	0.004426	0.0001135	0.0007926	46	988	MRPS31,PIN4,AK2,AK4,TRMT5,NDUFB11,FOXRED1,DIABLO,COX4I1,COX5B,REXO2,MRPS26,PPA2,SLC25A10,MRPS23,MRPS5,MRPL41,MRPL11,ALDH7A1,SOD1,ATP5E,EARS2,MRPS27,MRPL19,BCKDHB,GCSH,NDUFA10,NDUFB3,NDUFB5,NDUFB7,MRPS22,DAP3,GLDC,NME1,NME2,MRPL49,PTCD3,GPX4,GSR,MRPS10,HARS2,TIMM10,THOP1,PEBP1,CYCS,HADHB
GO: Cellular Component	GO:0031975	envelope	5.12274		7.538e-06	0.004568	0.0001142	0.0007976	52	1175	MRPS31,TPR,NUP85,RRM2,GTF3C3,NUP54,UBE2I,AK2,NDUFB11,FOXRED1,DIABLO,POLA1,COX4I1,COX5B,APEH,DNAJC2,REXO2,MRPS26,SLC25A10,MRPS23,MRPS5,MRPL41,MRPL11,SOD1,ATP5E,MRPS27,MRPL19,BCKDHB,NDUFA10,NDUFB3,NDUFB5,NDUFB7,MRPS22,DAP3,SYNE2,NME1,NME2,MRPL49,PTCD3,IPO5,GPX4,NUP98,NUP214,MRPS10,TIMM10,THOP1,PEBP1,CYCS,ELAVL4,MRTO4,HN1,HADHB
GO: Cellular Component	GO:0071013	catalytic step 2 spliceosome	5.09114		8.107e-06	0.004913	0.0001198	0.0008369	11	90	PPIE,PNN,CWC15,SNRPD2,SNRNP200,PRPF6,DDX5,PPIL3,HNRNPA3,SKIV2L2,SF3A2
GO: Cellular Component	GO:0005743	mitochondrial inner membrane	5.00083		9.981e-06	0.006048	0.000144	0.001006	29	507	MRPS31,AK2,NDUFB11,FOXRED1,COX4I1,COX5B,MRPS26,SLC25A10,MRPS23,MRPS5,MRPL41,MRPL11,ATP5E,MRPS27,MRPL19,BCKDHB,NDUFA10,NDUFB3,NDUFB5,NDUFB7,MRPS22,DAP3,MRPL49,PTCD3,GPX4,MRPS10,TIMM10,CYCS,HADHB
GO: Cellular Component	GO:1990204	oxidoreductase complex	4.73377		1.846e-05	0.01119	0.0002602	0.001817	11	98	GMPR2,RRM2,NDUFB11,FOXRED1,BCKDHB,GCSH,NDUFA10,NDUFB3,NDUFB5,NDUFB7,GLDC
GO: Cellular Component	GO:0005740	mitochondrial envelope	4.55408		2.792e-05	0.01692	0.0003846	0.002686	36	737	MRPS31,AK2,NDUFB11,FOXRED1,DIABLO,COX4I1,COX5B,REXO2,MRPS26,SLC25A10,MRPS23,MRPS5,MRPL41,MRPL11,SOD1,ATP5E,MRPS27,MRPL19,BCKDHB,NDUFA10,NDUFB3,NDUFB5,NDUFB7,MRPS22,DAP3,NME1,NME2,MRPL49,PTCD3,GPX4,MRPS10,TIMM10,THOP1,PEBP1,CYCS,HADHB
GO: Cellular Component	GO:0005720	nuclear heterochromatin	4.31016		4.896e-05	0.02967	0.0006593	0.004605	7	42	UHRF1,ATRX,DNMT3A,DNMT3B,PSIP1,HIST1H1E,HIST1H1B
GO: Cellular Component	GO:0005719	nuclear euchromatin	4.23077		5.878e-05	0.03562	0.0007744	0.005409	6	30	POLR2A,CTNNB1,TRIM24,ASH2L,HIST1H1C,HIST1H1D
GO: Cellular Component	GO:0019866	organelle inner membrane	4.15677		6.97e-05	0.04224	0.0008987	0.006277	29	564	MRPS31,AK2,NDUFB11,FOXRED1,COX4I1,COX5B,MRPS26,SLC25A10,MRPS23,MRPS5,MRPL41,MRPL11,ATP5E,MRPS27,MRPL19,BCKDHB,NDUFA10,NDUFB3,NDUFB5,NDUFB7,MRPS22,DAP3,MRPL49,PTCD3,GPX4,MRPS10,TIMM10,CYCS,HADHB
GO: Cellular Component	GO:0032993	protein-DNA complex	3.93892		0.0001151	0.06978	0.001454	0.01015	14	184	HIST2H2AA3,HIST2H2BE,POLA1,POLE,POLE4,PRIM2,GINS2,CTNNB1,H1FX,HIST1H1C,HIST1H1D,HIST1H1E,HIST1H1B,RPA1
GO: Cellular Component	GO:0000776	kinetochore	3.79102		0.0001618	0.09805	0.002001	0.01398	11	124	TPR,NUP85,SMC1A,CFDP1,DCTN2,CENPH,CENPV,KNTC1,NUF2,NUP98,PBRM1
GO: Cellular Component	GO:0031966	mitochondrial membrane	3.63979		0.0002292	0.1389	0.002778	0.0194	32	695	MRPS31,AK2,NDUFB11,FOXRED1,COX4I1,COX5B,MRPS26,SLC25A10,MRPS23,MRPS5,MRPL41,MRPL11,ATP5E,MRPS27,MRPL19,BCKDHB,NDUFA10,NDUFB3,NDUFB5,NDUFB7,MRPS22,DAP3,NME1,NME2,MRPL49,PTCD3,GPX4,MRPS10,TIMM10,PEBP1,CYCS,HADHB
GO: Cellular Component	GO:0000796	condensin complex	3.61601		0.0002421	0.1467	0.002877	0.02009	3	6	SMC2,SMC4,NCAPH
GO: Cellular Component	GO:0097525	spliceosomal snRNP complex	3.59791		0.0002524	0.153	0.002942	0.02055	7	54	PPIH,LUC7L2,SNRPA,SNRPD2,SNRNP200,PRPF6,SF3A2
GO: Cellular Component	GO:0044815	DNA packaging complex	3.51942		0.0003024	0.1832	0.003457	0.02415	10	112	HIST2H2AA3,HIST2H2BE,SMC2,H1FX,SMC4,NCAPH,HIST1H1C,HIST1H1D,HIST1H1E,HIST1H1B
GO: Cellular Component	GO:0070603	SWI/SNF superfamily-type complex	3.47965		0.0003314	0.2008	0.003719	0.02598	8	74	BPTF,SMARCA5,SMARCE1,ATRX,RSF1,ANP32E,PBRM1,HDAC1
GO: Cellular Component	GO:0043596	nuclear replication fork	3.446		0.0003581	0.217	0.003946	0.02756	6	41	SMARCA5,POLA1,POLE,POLE4,GINS2,RPA1
GO: Cellular Component	GO:0030893	meiotic cohesin complex	3.38059		0.0004163	0.2523	0.004505	0.03147	3	7	SMC1A,RAD21,SMC3
GO: Cellular Component	GO:0045271	respiratory chain complex I	3.33087		0.0004668	0.2829	0.004794	0.03349	6	43	NDUFB11,FOXRED1,NDUFA10,NDUFB3,NDUFB5,NDUFB7
GO: Cellular Component	GO:0005747	mitochondrial respiratory chain complex I	3.33087		0.0004668	0.2829	0.004794	0.03349	6	43	NDUFB11,FOXRED1,NDUFA10,NDUFB3,NDUFB5,NDUFB7
GO: Cellular Component	GO:0030964	NADH dehydrogenase complex	3.33087		0.0004668	0.2829	0.004794	0.03349	6	43	NDUFB11,FOXRED1,NDUFA10,NDUFB3,NDUFB5,NDUFB7
GO: Cellular Component	GO:0042641	actomyosin	3.32303		0.0004753	0.2881	0.004801	0.03353	8	78	TPM3,TPM4,ACTN4,LIMA1,ENAH,MYLK,SEPT9,DBN1
GO: Cellular Component	GO:0032301	MutSalpha complex	3.25127		0.0005607	0.3398	0.005261	0.03675	2	2	MSH2,MSH6
GO: Cellular Component	GO:0031510	SUMO activating enzyme complex	3.25127		0.0005607	0.3398	0.005261	0.03675	2	2	UBA2,SAE1
GO: Cellular Component	GO:0005960	glycine cleavage complex	3.25127		0.0005607	0.3398	0.005261	0.03675	2	2	GCSH,GLDC
GO: Cellular Component	GO:0031213	RSF complex	3.25127		0.0005607	0.3398	0.005261	0.03675	2	2	SMARCA5,RSF1
GO: Cellular Component	GO:0005758	mitochondrial intermembrane space	3.24849		0.0005643	0.342	0.005261	0.03675	8	80	AK2,DIABLO,REXO2,SOD1,NDUFB7,TIMM10,THOP1,CYCS
GO: Cellular Component	GO:0030532	small nuclear ribonucleoprotein complex	3.22403		0.000597	0.3618	0.005482	0.03829	7	62	PPIH,LUC7L2,SNRPA,SNRPD2,SNRNP200,PRPF6,SF3A2
GO: Cellular Component	GO:0044451	nucleoplasm part	3.18997		0.0006457	0.3913	0.00584	0.04079	32	738	METTL3,RPRD1B,UBE2I,BASP1,FTO,PPIH,TADA3,MEAF6,PNN,NELFA,POLR2A,POLR2G,POLR2J,POLE4,LUC7L2,ACIN1,GINS2,SUMO2,SON,ATRX,PRPF6,SAP30,UBAP2L,DKC1,NUDT21,TBL1XR1,ASH2L,FANCI,YLPM1,RPA1,SF3A2,HDAC1
GO: Cellular Component	GO:1990391	DNA repair complex	3.17005		0.000676	0.4096	0.006024	0.04208	6	46	POLE,POLE4,MSH2,PRKDC,RAD23B,MSH6
GO: Cellular Component	GO:0030894	replisome	3.14997		0.000708	0.429	0.006218	0.04343	5	31	POLA1,POLE,POLE4,PRIM2,RPA1
GO: Cellular Component	GO:0030054	cell junction	3.14219		0.0007208	0.4368	0.00624	0.04359	46	1202	TPM4,RPL30,RPL38,MAP1B,RPLP2,RPS5,RPS7,RPS8,RPS9,RPS10,RPS13,RPS16,ACTN4,BASP1,LIMA1,PNN,AKAP12,REXO2,ENAH,CTNNA1,CTNNB1,CTNND2,CADPS2,CXADR,MYLK,NCAM1,DBN1,GDI2,PTK7,RPL10A,SEPT3,SYNE2,NME2,NMT1,PLEKHA7,CAPZB,NUP214,RPL4,RPL5,RPL6,RPL7,MARCKS,EPB41,EPB41L2,RPL12,RPL18
GO: Cellular Component	GO:0098798	mitochondrial protein complex	3.0815		0.0008289	0.5023	0.007075	0.04942	11	150	NDUFB11,FOXRED1,COX4I1,ATP5E,BCKDHB,NDUFA10,NDUFB3,NDUFB5,NDUFB7,TIMM10,HADHB
GO: Cellular Component	GO:0035770	ribonucleoprotein granule	3.03405		0.0009246	0.5603	0.007782	0.05436	11	152	RPS6,CIRBP,ATXN2,POLR2G,PSMA4,NCL,CNOT3,HNRNPA3,AGO1,RPL6,MARCKS
GO: Cellular Component	GO:0016281	eukaryotic translation initiation factor 4F complex	3.01556		0.0009648	0.5847	0.007901	0.05519	3	9	EIF4H,EIF4G3,EIF4B
GO: Cellular Component	GO:0001650	fibrillar center	3.01556		0.0009648	0.5847	0.007901	0.05519	3	9	UBE2I,UBTF,NCL
GO: Cellular Component	GO:0005819	spindle	2.99482		0.001012	0.6135	0.008109	0.05664	17	308	NUSAP1,TPR,NUP85,PIN4,TADA3,VRK1,PPP2CA,ARL3,CENPV,CTNNB1,KNTC1,KIF15,EML4,NUMA1,TBL1XR1,RIF1,SMC3
GO: Cellular Component	GO:0098803	respiratory chain complex	2.9813		0.001044	0.6325	0.008109	0.05664	7	68	NDUFB11,FOXRED1,COX4I1,NDUFA10,NDUFB3,NDUFB5,NDUFB7
GO: Cellular Component	GO:0097517	contractile actin filament bundle	2.9813		0.001044	0.6325	0.008109	0.05664	7	68	TPM3,TPM4,ACTN4,LIMA1,ENAH,MYLK,SEPT9
GO: Cellular Component	GO:0001725	stress fiber	2.9813		0.001044	0.6325	0.008109	0.05664	7	68	TPM3,TPM4,ACTN4,LIMA1,ENAH,MYLK,SEPT9
GO: Cellular Component	GO:0000159	protein phosphatase type 2A complex	2.97143		0.001068	0.647	0.008189	0.0572	4	20	PPP2CA,PPP2R3A,PPP2R5C,CYCS
GO: Cellular Component	GO:0070469	respiratory chain	2.90939		0.001232	0.7467	0.009334	0.0652	8	90	NDUFB11,FOXRED1,COX4I1,NDUFA10,NDUFB3,NDUFB5,NDUFB7,CYCS

## Sheet: Table S4
Table S4	Neurospheres	ZBvsMOCK_GO - DownRegulated
Category	ID	Name	-logpvalue	Source	p-value	q-value Bonferroni	q-value FDR B&H	q-value FDR B&Y	Hit Count in Query List	Hit Count in Genome	Hit in Query List
GO: Molecular Function	GO:0003723	RNA binding	17.8726		1.34e-18	1.53e-15	1.53e-15	1.17e-14	96	1634	NUSAP1,SRRM1,HSP90B1,AARS,AIMP1,LRRC59,DNTTIP2,TUBA1B,LONP1,UBA1,CLTC,DGCR8,HSPA1A,FKBP4,HSPA8,HSPA9,NXF1,HSPB1,MOV10,HSP90AA1,HSP90AB1,HSPD1,RAE1,CISD2,PUF60,ANXA1,ANXA2,EEF1E1,ANXA11,NTPCR,FAM98A,SKIV2L,PPIB,AKAP8L,YARS,SLC3A2,PDIA4,CRYZ,CCDC59,SPATS2L,TRIM32,CSNK1E,CSRP1,PKN2,LSM14B,FSCN1,KCTD12,MYH9,TRIM25,ZC3H8,HNRNPM,IFIT5,SRP68,SUCLG1,ZYX,DHX15,LARP4B,KARS,GANAB,SARS2,RNPS1,SUB1,RRS1,FUBP1…
GO: Molecular Function	GO:0035639	purine ribonucleoside triphosphate binding	16.2343		5.83e-17	6.67e-14	1.69e-14	1.29e-13	99	1817	HSP90B1,AARS,HK1,MARK3,ACLY,DNAJA2,PI4K2A,ACTC1,ACTG1,CHKB,SRPRB,TUBG1,EHD4,TUBA1B,LONP1,UBA1,KIF3B,DNAJA1,GMPPB,HSPA1A,HSPA5,FKBP4,HSPA8,HSPA9,MOV10,HSP90AA1,HSP90AA4P,HSP90AB1,HSPD1,KIF23,HYOU1,HSPA4L,IARS,ANXA6,SMARCAL1,NTPCR,DGKZ,CCT7,CHD8,CCT2,CHORDC1,RAB14,SKIV2L,YES1,YARS,RHOC,RND3,RHOG,RAB18,CSNK1E,CSNK1G3,CSNK2A2,TPX2,UBE2F,PKN2,RAB21,MAP2K1,ATP5B,MYH9,MYH10,RIPK1,MYO9B,VPS4A,HSPH1,PSMC6…
GO: Molecular Function	GO:0032553	ribonucleotide binding	16.143		7.19e-17	8.23e-14	1.69e-14	1.29e-13	101	1882	HSP90B1,AARS,HK1,MARK3,ACLY,DNAJA2,PI4K2A,ACTC1,ACTG1,CHKB,SRPRB,TUBG1,EHD4,TUBA1B,LONP1,UBA1,KIF3B,DNAJA1,GMPPB,HSPA1A,HSPA5,FKBP4,HSPA8,HSPA9,MOV10,HSP90AA1,HSP90AA4P,HSP90AB1,HSPD1,KIF23,HYOU1,HSPA4L,IARS,ANXA6,SMARCAL1,NTPCR,DGKZ,CCT7,CHD8,CCT2,CHORDC1,RAB14,SKIV2L,YES1,YARS,RHOC,RND3,RHOG,RAB18,CSNK1E,CSNK1G3,CSNK2A2,TPX2,UBE2F,PRKAR1A,PKN2,RAB21,MAP2K1,ATP5B,MYH9,MYH10,RIPK1,MYO9B,VPS4A,HSP…
GO: Molecular Function	GO:0051082	unfolded protein binding	16.0892		8.14e-17	9.32e-14	1.69e-14	1.29e-13	23	103	HSP90B1,DNAJA2,DNAJB2,DNAJA1,HSPA1A,HSPA5,HSPA8,HSPA9,HSP90AA1,HSP90AA4P,HSP90AB1,HSPD1,DNAJB1,CCT7,CCT2,PPIB,DNAJB11,CALR,DNAJB4,SERPINH1,LMAN1,NDUFAF1,RP2
GO: Molecular Function	GO:0032550	purine ribonucleoside binding	16.0271		9.4e-17	1.08e-13	1.69e-14	1.29e-13	99	1830	HSP90B1,AARS,HK1,MARK3,ACLY,DNAJA2,PI4K2A,ACTC1,ACTG1,CHKB,SRPRB,TUBG1,EHD4,TUBA1B,LONP1,UBA1,KIF3B,DNAJA1,GMPPB,HSPA1A,HSPA5,FKBP4,HSPA8,HSPA9,MOV10,HSP90AA1,HSP90AA4P,HSP90AB1,HSPD1,KIF23,HYOU1,HSPA4L,IARS,ANXA6,SMARCAL1,NTPCR,DGKZ,CCT7,CHD8,CCT2,CHORDC1,RAB14,SKIV2L,YES1,YARS,RHOC,RND3,RHOG,RAB18,CSNK1E,CSNK1G3,CSNK2A2,TPX2,UBE2F,PKN2,RAB21,MAP2K1,ATP5B,MYH9,MYH10,RIPK1,MYO9B,VPS4A,HSPH1,PSMC6…
GO: Molecular Function	GO:0032549	ribonucleoside binding	15.9796		1.05e-16	1.2e-13	1.69e-14	1.29e-13	99	1833	HSP90B1,AARS,HK1,MARK3,ACLY,DNAJA2,PI4K2A,ACTC1,ACTG1,CHKB,SRPRB,TUBG1,EHD4,TUBA1B,LONP1,UBA1,KIF3B,DNAJA1,GMPPB,HSPA1A,HSPA5,FKBP4,HSPA8,HSPA9,MOV10,HSP90AA1,HSP90AA4P,HSP90AB1,HSPD1,KIF23,HYOU1,HSPA4L,IARS,ANXA6,SMARCAL1,NTPCR,DGKZ,CCT7,CHD8,CCT2,CHORDC1,RAB14,SKIV2L,YES1,YARS,RHOC,RND3,RHOG,RAB18,CSNK1E,CSNK1G3,CSNK2A2,TPX2,UBE2F,PKN2,RAB21,MAP2K1,ATP5B,MYH9,MYH10,RIPK1,MYO9B,VPS4A,HSPH1,PSMC6…
GO: Molecular Function	GO:0001883	purine nucleoside binding	15.9796		1.05e-16	1.2e-13	1.69e-14	1.29e-13	99	1833	HSP90B1,AARS,HK1,MARK3,ACLY,DNAJA2,PI4K2A,ACTC1,ACTG1,CHKB,SRPRB,TUBG1,EHD4,TUBA1B,LONP1,UBA1,KIF3B,DNAJA1,GMPPB,HSPA1A,HSPA5,FKBP4,HSPA8,HSPA9,MOV10,HSP90AA1,HSP90AA4P,HSP90AB1,HSPD1,KIF23,HYOU1,HSPA4L,IARS,ANXA6,SMARCAL1,NTPCR,DGKZ,CCT7,CHD8,CCT2,CHORDC1,RAB14,SKIV2L,YES1,YARS,RHOC,RND3,RHOG,RAB18,CSNK1E,CSNK1G3,CSNK2A2,TPX2,UBE2F,PKN2,RAB21,MAP2K1,ATP5B,MYH9,MYH10,RIPK1,MYO9B,VPS4A,HSPH1,PSMC6…
[truncated: 378 more rows]

## Sheet: Table S5
Table S5	Neurospheres	ZIKV-AF vs ZIKV-BR vs MOCK			Human mycrocephaly related genes Uniprot database
		ANOVA REGULATED PROTEINS
		FDR<5%
[truncated: 40 more rows]

## Sheet: Table S6
Table S6	NEURONS	ZIKV-BR vs MOCK					Human Uniprot database
		tTest with Benjamini- Hochberg correction REGULATED PROTEINS					ZIKV Uniprot database
		FDR<5%		B-H FDR 5%
[truncated: 1,768 more rows]

## Sheet: Table S7
Table S7	Neurons	ZIKV-BR vs MOCK_GO - UpRegulated
[truncated: 691 more rows]

## Sheet: Table S8
Table S8	Neurons	ZIKV-BR vs MOCK_GO - DownRegulated
[truncated: 793 more rows]

## Sheet: Table S9
Table S9	NEURONS	PD7 ZIKV-BR vs PD7 MOCK
[truncated: 40 more rows]

## Sheet: Table S10
Table S10	NPCs	Differenciation
	Neurons
[truncated: 58 more rows]

[truncated: 2 more sheets: Table S11, Table S12]
